# Supplementary material for: Accumulation of radiocarbon in ancient landscapes: A small but significant input of unknown origin
Source: Sci Rep. 2023 May 8;13:7476. doi: 10.1038/s41598-023-34080-4 (PMC10167333; doi:10.1038/s41598-023-34080-4)
Supplement: Supplementary file 1 — Supplementary Information 1. [file 41598_2023_34080_MOESM1_ESM.xlsx]

## Sheet: EGA_Luca Paleosol
Supplementary data for thermal and evolved gas analysis of the Luca paleosol profile. Data can also be downloaded in text file format from the following Mendeley Data Repository: https://data.mendeley.com/datasets/gb24kz2xpz DOI:10.17632/gb24kz2xpz.1
time_DSC	temp_DSC	dsc	time_DSC_bgs	temp_DSC_bgs	dsc_bgs	time_0	temp_0	ic_0	time_1	temp_1	ic_1	time_2	temp_2	ic_2	time_3	temp_3	ic_3	time_4	temp_4	ic_4	time_5	temp_5	ic_5	time_6	temp_6	ic_6	time_7	temp_7	ic_7	time_8	temp_8	ic_8	time_9	temp_9	ic_9	time_10	temp_10	ic_10	time_11	temp_11	ic_11	time_12	temp_12	ic_12	time_13	temp_13	ic_13	time_14	temp_14
0	29.9949	-11.4989	0	29.9949	-0.231244	-3724.91	NaN	1.82776e-12	-3724.91	NaN	1.38864e-12	-3724.91	NaN	1.81244e-12	-3724.91	NaN	2.73302e-13	-3724.91	NaN	4.48228e-12	-3724.91	NaN	2.20386e-13	-3724.91	NaN	2.16625e-13	-3724.91	NaN	1.99452e-13	-3724.91	NaN	2.09314e-13	-3724.91	NaN	1.94435e-13	-3724.91	NaN	1.95792e-13	-3724.91	NaN	2.24178e-13	-3724.91	NaN	3.65098e-13	-3724.91	NaN	4.28275e-13	-3724.91	NaN
0.2	29.9949	-11.5042	0.2	29.9949	-0.261789	-3719.7	NaN	1.74226e-12	-3719.7	NaN	1.56854e-12	-3719.7	NaN	1.94035e-12	-3719.7	NaN	2.72794e-13	-3719.7	NaN	4.92141e-12	-3719.7	NaN	2.37085e-13	-3719.7	NaN	2.35417e-13	-3719.7	NaN	2.29693e-13	-3719.7	NaN	2.05324e-13	-3719.7	NaN	1.8123e-13	-3719.7	NaN	2.21537e-13	-3719.7	NaN	2.34287e-13	-3719.7	NaN	2.35656e-13	-3719.7	NaN	3.61636e-13	-3719.7	NaN
0.4	29.9934	-11.5075	0.4	29.9934	-0.289006	-3714.48	NaN	1.95859e-12	-3714.48	NaN	2.01822e-12	-3714.48	NaN	1.94195e-12	-3714.48	NaN	2.86951e-13	-3714.48	NaN	4.88509e-12	-3714.48	NaN	2.20568e-13	-3714.48	NaN	2.12656e-13	-3714.48	NaN	2.04271e-13	-3714.48	NaN	2.13911e-13	-3714.48	NaN	2.02391e-13	-3714.48	NaN	1.83605e-13	-3714.48	NaN	1.84929e-13	-3714.48	NaN	3.39946e-13	-3714.48	NaN	4.10018e-13	-3714.48	NaN
0.6	29.9939	-11.5102	0.6	29.9939	-0.314221	-3709.29	NaN	1.5631e-12	-3709.29	NaN	1.99916e-12	-3709.29	NaN	1.69769e-12	-3709.29	NaN	2.87136e-13	-3709.29	NaN	4.61861e-12	-3709.29	NaN	2.56729e-13	-3709.29	NaN	2.08003e-13	-3709.29	NaN	1.99327e-13	-3709.29	NaN	2.03038e-13	-3709.29	NaN	1.99007e-13	-3709.29	NaN	1.85927e-13	-3709.29	NaN	2.60854e-13	-3709.29	NaN	2.74029e-13	-3709.29	NaN	3.15335e-13	-3709.29	NaN
0.8	29.9948	-11.5128	0.8	29.9948	-0.342094	-3704.09	NaN	1.83808e-12	-3704.09	NaN	1.54175e-12	-3704.09	NaN	2.15079e-12	-3704.09	NaN	2.72677e-13	-3704.09	NaN	4.14468e-12	-3704.09	NaN	2.19534e-13	-3704.09	NaN	2.42014e-13	-3704.09	NaN	2.26962e-13	-3704.09	NaN	2.03869e-13	-3704.09	NaN	2.34928e-13	-3704.09	NaN	1.94109e-13	-3704.09	NaN	2.12022e-13	-3704.09	NaN	3.12041e-13	-3704.09	NaN	3.18978e-13	-3704.09	NaN
1	29.9961	-11.5135	1	29.9961	-0.370627	-3698.88	NaN	1.89819e-12	-3698.88	NaN	2.04165e-12	-3698.88	NaN	1.70403e-12	-3698.88	NaN	2.97601e-13	-3698.88	NaN	4.87264e-12	-3698.88	NaN	2.20836e-13	-3698.88	NaN	2.05125e-13	-3698.88	NaN	2.24412e-13	-3698.88	NaN	2.0868e-13	-3698.88	NaN	1.86614e-13	-3698.88	NaN	1.82844e-13	-3698.88	NaN	2.02286e-13	-3698.88	NaN	3.06415e-13	-3698.88	NaN	2.37976e-13	-3698.88	NaN
1.2	29.9988	-11.5121	1.2	29.9988	-0.395835	-3693.69	NaN	1.57377e-12	-3693.69	NaN	1.74329e-12	-3693.69	NaN	1.70671e-12	-3693.69	NaN	2.81694e-13	-3693.69	NaN	4.58737e-12	-3693.69	NaN	2.37732e-13	-3693.69	NaN	2.33966e-13	-3693.69	NaN	2.00486e-13	-3693.69	NaN	1.97168e-13	-3693.69	NaN	1.92345e-13	-3693.69	NaN	1.85912e-13	-3693.69	NaN	2.12218e-13	-3693.69	NaN	4.33525e-13	-3693.69	NaN	2.89714e-13	-3693.69	NaN
1.4	30.002	-11.5121	1.4	30.002	-0.420377	-3688.48	NaN	1.8156e-12	-3688.48	NaN	1.96189e-12	-3688.48	NaN	2.03873e-12	-3688.48	NaN	2.85397e-13	-3688.48	NaN	4.59637e-12	-3688.48	NaN	2.2024e-13	-3688.48	NaN	2.23709e-13	-3688.48	NaN	2.24657e-13	-3688.48	NaN	1.79712e-13	-3688.48	NaN	1.9307e-13	-3688.48	NaN	1.81343e-13	-3688.48	NaN	1.74252e-13	-3688.48	NaN	3.07428e-13	-3688.48	NaN	3.19158e-13	-3688.48	NaN
1.6	30.0059	-11.5094	1.6	30.0059	-0.44293	-3683.27	NaN	1.6099e-12	-3683.27	NaN	1.752e-12	-3683.27	NaN	1.60483e-12	-3683.27	NaN	2.63968e-13	-3683.27	NaN	4.68181e-12	-3683.27	NaN	2.45193e-13	-3683.27	NaN	2.17147e-13	-3683.27	NaN	2.12819e-13	-3683.27	NaN	1.95066e-13	-3683.27	NaN	1.9713e-13	-3683.27	NaN	1.97379e-13	-3683.27	NaN	2.11067e-13	-3683.27	NaN	3.73529e-13	-3683.27	NaN	3.44176e-13	-3683.27	NaN
1.8	30.0095	-11.5041	1.8	30.0095	-0.462168	-3678.06	NaN	1.51992e-12	-3678.06	NaN	1.79612e-12	-3678.06	NaN	2.21028e-12	-3678.06	NaN	2.91724e-13	-3678.06	NaN	4.60801e-12	-3678.06	NaN	2.13394e-13	-3678.06	NaN	2.07943e-13	-3678.06	NaN	2.12139e-13	-3678.06	NaN	2.02791e-13	-3678.06	NaN	1.81005e-13	-3678.06	NaN	2.04314e-13	-3678.06	NaN	2.19888e-13	-3678.06	NaN	2.91717e-13	-3678.06	NaN	2.9792e-13	-3678.06	NaN
2	30.0126	-11.4975	2	30.0126	-0.476761	-3672.86	NaN	1.89185e-12	-3672.86	NaN	1.83095e-12	-3672.86	NaN	2.09609e-12	-3672.86	NaN	3.09685e-13	-3672.86	NaN	4.48925e-12	-3672.86	NaN	2.40963e-13	-3672.86	NaN	2.20383e-13	-3672.86	NaN	1.8462e-13	-3672.86	NaN	2.21236e-13	-3672.86	NaN	2.05396e-13	-3672.86	NaN	1.94291e-13	-3672.86	NaN	1.88919e-13	-3672.86	NaN	4.10601e-13	-3672.86	NaN	2.707e-13	-3672.86	NaN
2.2	30.0156	-11.4921	2.2	30.0156	-0.489363	-3667.65	NaN	1.93802e-12	-3667.65	NaN	1.75466e-12	-3667.65	NaN	1.78264e-12	-3667.65	NaN	2.78027e-13	-3667.65	NaN	5.35476e-12	-3667.65	NaN	2.00388e-13	-3667.65	NaN	2.06076e-13	-3667.65	NaN	2.22507e-13	-3667.65	NaN	2.15323e-13	-3667.65	NaN	2.13846e-13	-3667.65	NaN	1.82037e-13	-3667.65	NaN	1.82999e-13	-3667.65	NaN	2.38177e-13	-3667.65	NaN	3.41949e-13	-3667.65	NaN
2.4	30.0181	-11.4842	2.4	30.0181	-0.499316	-3662.45	NaN	1.9618e-12	-3662.45	NaN	1.48308e-12	-3662.45	NaN	1.91387e-12	-3662.45	NaN	3.01654e-13	-3662.45	NaN	4.58503e-12	-3662.45	NaN	2.24453e-13	-3662.45	NaN	2.04635e-13	-3662.45	NaN	2.01889e-13	-3662.45	NaN	2.26895e-13	-3662.45	NaN	1.75229e-13	-3662.45	NaN	1.87619e-13	-3662.45	NaN	2.18437e-13	-3662.45	NaN	2.67329e-13	-3662.45	NaN	3.26832e-13	-3662.45	NaN
2.6	30.0203	-11.4748	2.6	30.0203	-0.507275	-3657.24	NaN	1.8393e-12	-3657.24	NaN	1.8169e-12	-3657.24	NaN	1.88455e-12	-3657.24	NaN	2.8952e-13	-3657.24	NaN	4.47225e-12	-3657.24	NaN	2.27307e-13	-3657.24	NaN	2.27053e-13	-3657.24	NaN	2.03361e-13	-3657.24	NaN	2.01855e-13	-3657.24	NaN	1.96977e-13	-3657.24	NaN	2.01046e-13	-3657.24	NaN	1.8647e-13	-3657.24	NaN	3.01242e-13	-3657.24	NaN	3.06748e-13	-3657.24	NaN
2.8	30.0223	-11.4649	2.8	30.0223	-0.510584	-3652.04	NaN	1.68248e-12	-3652.04	NaN	2.05587e-12	-3652.04	NaN	1.97116e-12	-3652.04	NaN	2.67133e-13	-3652.04	NaN	5.48017e-12	-3652.04	NaN	2.30885e-13	-3652.04	NaN	2.44961e-13	-3652.04	NaN	2.17542e-13	-3652.04	NaN	2.28384e-13	-3652.04	NaN	1.87907e-13	-3652.04	NaN	2.26414e-13	-3652.04	NaN	1.82501e-13	-3652.04	NaN	4.16079e-13	-3652.04	NaN	4.17431e-13	-3652.04	NaN
3	30.0243	-11.4576	3	30.0243	-0.508585	-3646.84	NaN	1.7852e-12	-3646.84	NaN	1.83243e-12	-3646.84	NaN	2.20647e-12	-3646.84	NaN	2.70999e-13	-3646.84	NaN	4.71759e-12	-3646.84	NaN	2.1748e-13	-3646.84	NaN	2.32298e-13	-3646.84	NaN	2.3365e-13	-3646.84	NaN	2.01152e-13	-3646.84	NaN	2.01994e-13	-3646.84	NaN	2.03976e-13	-3646.84	NaN	2.25729e-13	-3646.84	NaN	3.9294e-13	-3646.84	NaN	3.65518e-13	-3646.84	NaN
3.2	30.0256	-11.4509	3.2	30.0256	-0.505259	-3641.64	NaN	1.68909e-12	-3641.64	NaN	1.78037e-12	-3641.64	NaN	1.67877e-12	-3641.64	NaN	3.08795e-13	-3641.64	NaN	4.84913e-12	-3641.64	NaN	2.31058e-13	-3641.64	NaN	2.13908e-13	-3641.64	NaN	2.12036e-13	-3641.64	NaN	1.99588e-13	-3641.64	NaN	1.91921e-13	-3641.64	NaN	1.78245e-13	-3641.64	NaN	1.91301e-13	-3641.64	NaN	4.38701e-13	-3641.64	NaN	3.15608e-13	-3641.64	NaN
3.4	30.0265	-11.4469	3.4	30.0265	-0.502596	-3636.44	NaN	1.6916e-12	-3636.44	NaN	1.56016e-12	-3636.44	NaN	1.87062e-12	-3636.44	NaN	2.7064e-13	-3636.44	NaN	4.29511e-12	-3636.44	NaN	1.93317e-13	-3636.44	NaN	2.18466e-13	-3636.44	NaN	2.21564e-13	-3636.44	NaN	1.98578e-13	-3636.44	NaN	1.96972e-13	-3636.44	NaN	1.71401e-13	-3636.44	NaN	1.9488e-13	-3636.44	NaN	3.23758e-13	-3636.44	NaN	3.01273e-13	-3636.44	NaN
3.6	30.0269	-11.4449	3.6	30.0269	-0.499265	-3631.23	NaN	1.82987e-12	-3631.23	NaN	2.00062e-12	-3631.23	NaN	1.98954e-12	-3631.23	NaN	2.85452e-13	-3631.23	NaN	5.05089e-12	-3631.23	NaN	2.36947e-13	-3631.23	NaN	2.08017e-13	-3631.23	NaN	2.08465e-13	-3631.23	NaN	2.11093e-13	-3631.23	NaN	1.89532e-13	-3631.23	NaN	1.89393e-13	-3631.23	NaN	1.94013e-13	-3631.23	NaN	2.69507e-13	-3631.23	NaN	2.55247e-13	-3631.23	NaN
3.8	30.0272	-11.4469	3.8	30.0272	-0.499252	-3626.01	NaN	1.84871e-12	-3626.01	NaN	1.90674e-12	-3626.01	NaN	1.95172e-12	-3626.01	NaN	2.88344e-13	-3626.01	NaN	4.37755e-12	-3626.01	NaN	2.2592e-13	-3626.01	NaN	1.94355e-13	-3626.01	NaN	2.05858e-13	-3626.01	NaN	2.10698e-13	-3626.01	NaN	2.25377e-13	-3626.01	NaN	2.31838e-13	-3626.01	NaN	2.04125e-13	-3626.01	NaN	3.71626e-13	-3626.01	NaN	3.52911e-13	-3626.01	NaN
4	30.0275	-11.4522	4	30.0275	-0.501889	-3620.81	NaN	1.67183e-12	-3620.81	NaN	1.81271e-12	-3620.81	NaN	1.85628e-12	-3620.81	NaN	2.61873e-13	-3620.81	NaN	5.00241e-12	-3620.81	NaN	2.12912e-13	-3620.81	NaN	2.14179e-13	-3620.81	NaN	1.93532e-13	-3620.81	NaN	1.96831e-13	-3620.81	NaN	1.74006e-13	-3620.81	NaN	1.77527e-13	-3620.81	NaN	1.74597e-13	-3620.81	NaN	3.30694e-13	-3620.81	NaN	3.2305e-13	-3620.81	NaN
4.2	30.0279	-11.4575	4.2	30.0279	-0.505855	-3615.6	NaN	1.54106e-12	-3615.6	NaN	1.98145e-12	-3615.6	NaN	1.67468e-12	-3615.6	NaN	2.72301e-13	-3615.6	NaN	4.37995e-12	-3615.6	NaN	2.81144e-13	-3615.6	NaN	1.94542e-13	-3615.6	NaN	1.91399e-13	-3615.6	NaN	2.1194e-13	-3615.6	NaN	2.14825e-13	-3615.6	NaN	2.03995e-13	-3615.6	NaN	2.09039e-13	-3615.6	NaN	4.41798e-13	-3615.6	NaN	3.19387e-13	-3615.6	NaN
4.4	30.0285	-11.4682	4.4	30.0285	-0.515129	-3610.41	NaN	1.98961e-12	-3610.41	NaN	1.897e-12	-3610.41	NaN	1.80368e-12	-3610.41	NaN	3.41705e-13	-3610.41	NaN	4.90374e-12	-3610.41	NaN	2.17875e-13	-3610.41	NaN	2.04084e-13	-3610.41	NaN	2.11189e-13	-3610.41	NaN	2.03517e-13	-3610.41	NaN	2.02301e-13	-3610.41	NaN	2.07768e-13	-3610.41	NaN	1.7666e-13	-3610.41	NaN	6.07747e-13	-3610.41	NaN	3.24666e-13	-3610.41	NaN
4.6	30.0282	-11.4834	4.6	30.0282	-0.529055	-3605.18	NaN	1.5226e-12	-3605.18	NaN	1.72911e-12	-3605.18	NaN	1.98573e-12	-3605.18	NaN	2.85984e-13	-3605.18	NaN	4.52456e-12	-3605.18	NaN	2.28858e-13	-3605.18	NaN	1.77651e-13	-3605.18	NaN	2.71358e-13	-3605.18	NaN	2.08594e-13	-3605.18	NaN	1.89558e-13	-3605.18	NaN	1.88419e-13	-3605.18	NaN	1.9206e-13	-3605.18	NaN	2.93596e-13	-3605.18	NaN	2.93374e-13	-3605.18	NaN
4.8	30.0279	-11.4987	4.8	30.0279	-0.54431	-3599.97	NaN	1.71688e-12	-3599.97	NaN	1.65464e-12	-3599.97	NaN	1.86817e-12	-3599.97	NaN	3.15634e-13	-3599.97	NaN	4.73873e-12	-3599.97	NaN	2.22959e-13	-3599.97	NaN	2.09875e-13	-3599.97	NaN	1.97393e-13	-3599.97	NaN	2.05709e-13	-3599.97	NaN	1.9701e-13	-3599.97	NaN	2.24293e-13	-3599.97	NaN	2.06557e-13	-3599.97	NaN	2.65993e-13	-3599.97	NaN	2.87911e-13	-3599.97	NaN
5	30.0271	-11.5133	5	30.0271	-0.560231	-3594.77	NaN	1.74836e-12	-3594.77	NaN	2.00924e-12	-3594.77	NaN	1.75205e-12	-3594.77	NaN	2.77802e-13	-3594.77	NaN	4.26846e-12	-3594.77	NaN	2.11596e-13	-3594.77	NaN	2.30354e-13	-3594.77	NaN	2.1438e-13	-3594.77	NaN	1.9099e-13	-3594.77	NaN	1.99904e-13	-3594.77	NaN	1.88443e-13	-3594.77	NaN	2.05719e-13	-3594.77	NaN	3.09159e-13	-3594.77	NaN	3.06626e-13	-3594.77	NaN
5.2	30.0261	-11.5293	5.2	30.0261	-0.574161	-3589.57	NaN	1.83543e-12	-3589.57	NaN	1.96369e-12	-3589.57	NaN	2.04455e-12	-3589.57	NaN	2.68758e-13	-3589.57	NaN	4.23251e-12	-3589.57	NaN	2.03146e-13	-3589.57	NaN	2.22524e-13	-3589.57	NaN	1.9905e-13	-3589.57	NaN	2.02976e-13	-3589.57	NaN	1.89695e-13	-3589.57	NaN	1.91703e-13	-3589.57	NaN	1.96699e-13	-3589.57	NaN	2.76895e-13	-3589.57	NaN	3.91863e-13	-3589.57	NaN
5.4	30.0249	-11.5439	5.4	30.0249	-0.586769	-3584.36	NaN	1.96912e-12	-3584.36	NaN	1.76505e-12	-3584.36	NaN	1.78786e-12	-3584.36	NaN	2.59879e-13	-3584.36	NaN	5.03468e-12	-3584.36	NaN	2.40195e-13	-3584.36	NaN	2.08106e-13	-3584.36	NaN	1.9865e-13	-3584.36	NaN	2.04694e-13	-3584.36	NaN	2.1433e-13	-3584.36	NaN	1.80634e-13	-3584.36	NaN	2.21231e-13	-3584.36	NaN	3.29018e-13	-3584.36	NaN	3.62981e-13	-3584.36	NaN
5.6	30.0236	-11.5559	5.6	30.0236	-0.598722	-3579.13	NaN	1.63215e-12	-3579.13	NaN	1.93582e-12	-3579.13	NaN	1.77558e-12	-3579.13	NaN	2.51676e-13	-3579.13	NaN	4.49087e-12	-3579.13	NaN	2.40207e-13	-3579.13	NaN	2.09748e-13	-3579.13	NaN	2.31618e-13	-3579.13	NaN	2.13202e-13	-3579.13	NaN	2.06193e-13	-3579.13	NaN	1.96991e-13	-3579.13	NaN	1.85125e-13	-3579.13	NaN	4.31756e-13	-3579.13	NaN	3.08881e-13	-3579.13	NaN
5.8	30.022	-11.5658	5.8	30.022	-0.608025	-3573.94	NaN	1.72787e-12	-3573.94	NaN	2.0114e-12	-3573.94	NaN	1.77747e-12	-3573.94	NaN	2.64344e-13	-3573.94	NaN	4.39031e-12	-3573.94	NaN	2.44547e-13	-3573.94	NaN	2.05532e-13	-3573.94	NaN	2.13765e-13	-3573.94	NaN	2.14973e-13	-3573.94	NaN	2.04503e-13	-3573.94	NaN	1.95567e-13	-3573.94	NaN	1.83454e-13	-3573.94	NaN	3.50962e-13	-3573.94	NaN	2.84794e-13	-3573.94	NaN
6	30.0194	-11.5698	6	30.0194	-0.607377	-3568.72	NaN	1.68655e-12	-3568.72	NaN	2.00043e-12	-3568.72	NaN	2.09085e-12	-3568.72	NaN	2.79255e-13	-3568.72	NaN	4.70302e-12	-3568.72	NaN	2.47199e-13	-3568.72	NaN	2.17099e-13	-3568.72	NaN	1.91847e-13	-3568.72	NaN	1.97704e-13	-3568.72	NaN	1.79712e-13	-3568.72	NaN	1.90999e-13	-3568.72	NaN	1.9533e-13	-3568.72	NaN	2.40384e-13	-3568.72	NaN	3.78831e-13	-3568.72	NaN
6.2	30.0163	-11.5725	6.2	30.0163	-0.604746	-3563.51	NaN	1.71808e-12	-3563.51	NaN	1.85439e-12	-3563.51	NaN	2.1939e-12	-3563.51	NaN	2.70309e-13	-3563.51	NaN	4.2762e-12	-3563.51	NaN	2.03907e-13	-3563.51	NaN	2.03366e-13	-3563.51	NaN	1.73939e-13	-3563.51	NaN	2.31208e-13	-3563.51	NaN	1.92591e-13	-3563.51	NaN	1.9116e-13	-3563.51	NaN	1.91028e-13	-3563.51	NaN	4.07781e-13	-3563.51	NaN	3.20769e-13	-3563.51	NaN
6.4	30.013	-11.5678	6.4	30.013	-0.592157	-3558.3	NaN	1.65115e-12	-3558.3	NaN	1.8513e-12	-3558.3	NaN	2.62139e-12	-3558.3	NaN	3.10853e-13	-3558.3	NaN	4.31809e-12	-3558.3	NaN	2.17655e-13	-3558.3	NaN	2.03134e-13	-3558.3	NaN	2.06825e-13	-3558.3	NaN	1.80282e-13	-3558.3	NaN	2.02648e-13	-3558.3	NaN	1.87586e-13	-3558.3	NaN	1.64677e-13	-3558.3	NaN	3.57512e-13	-3558.3	NaN	3.89594e-13	-3558.3	NaN
6.6	30.01	-11.5592	6.6	30.01	-0.572931	-3553.08	NaN	2.14258e-12	-3553.08	NaN	1.7734e-12	-3553.08	NaN	1.99124e-12	-3553.08	NaN	2.9662e-13	-3553.08	NaN	3.78132e-12	-3553.08	NaN	2.35242e-13	-3553.08	NaN	2.05762e-13	-3553.08	NaN	1.99837e-13	-3553.08	NaN	1.96991e-13	-3553.08	NaN	1.7954e-13	-3553.08	NaN	2.20779e-13	-3553.08	NaN	1.89367e-13	-3553.08	NaN	3.97462e-13	-3553.08	NaN	3.53851e-13	-3553.08	NaN
6.8	30.007	-11.5473	6.8	30.007	-0.549062	-3547.88	NaN	1.94973e-12	-3547.88	NaN	2.04098e-12	-3547.88	NaN	1.85431e-12	-3547.88	NaN	2.79528e-13	-3547.88	NaN	4.39692e-12	-3547.88	NaN	2.12474e-13	-3547.88	NaN	1.92065e-13	-3547.88	NaN	2.08501e-13	-3547.88	NaN	1.94358e-13	-3547.88	NaN	1.95038e-13	-3547.88	NaN	2.01338e-13	-3547.88	NaN	1.82453e-13	-3547.88	NaN	3.7998e-13	-3547.88	NaN	3.39199e-13	-3547.88	NaN
7	30.0042	-11.5314	7	30.0042	-0.521204	-3542.66	NaN	2.03749e-12	-3542.66	NaN	2.04805e-12	-3542.66	NaN	1.99354e-12	-3542.66	NaN	2.79959e-13	-3542.66	NaN	4.33451e-12	-3542.66	NaN	2.45684e-13	-3542.66	NaN	2.02145e-13	-3542.66	NaN	2.14131e-13	-3542.66	NaN	2.07634e-13	-3542.66	NaN	1.86762e-13	-3542.66	NaN	1.80792e-13	-3542.66	NaN	1.59185e-13	-3542.66	NaN	3.6628e-13	-3542.66	NaN	3.87011e-13	-3542.66	NaN
7.2	30.0015	-11.5141	7.2	30.0015	-0.494673	-3537.45	NaN	1.72205e-12	-3537.45	NaN	2.02775e-12	-3537.45	NaN	2.06195e-12	-3537.45	NaN	2.78415e-13	-3537.45	NaN	4.29463e-12	-3537.45	NaN	2.09434e-13	-3537.45	NaN	2.21339e-13	-3537.45	NaN	2.11902e-13	-3537.45	NaN	2.04237e-13	-3537.45	NaN	2.4397e-13	-3537.45	NaN	1.94442e-13	-3537.45	NaN	1.82219e-13	-3537.45	NaN	4.01589e-13	-3537.45	NaN	3.87873e-13	-3537.45	NaN
7.4	29.9993	-11.4968	7.4	29.9993	-0.466143	-3532.24	NaN	1.97491e-12	-3532.24	NaN	1.84055e-12	-3532.24	NaN	1.97824e-12	-3532.24	NaN	3.01956e-13	-3532.24	NaN	3.98594e-12	-3532.24	NaN	2.13652e-13	-3532.24	NaN	2.30828e-13	-3532.24	NaN	1.95141e-13	-3532.24	NaN	2.24022e-13	-3532.24	NaN	1.98889e-13	-3532.24	NaN	2.09439e-13	-3532.24	NaN	1.79406e-13	-3532.24	NaN	2.84229e-13	-3532.24	NaN	3.50907e-13	-3532.24	NaN
7.6	29.9982	-11.4816	7.6	29.9982	-0.434949	-3527.03	NaN	1.95526e-12	-3527.03	NaN	1.7514e-12	-3527.03	NaN	2.10313e-12	-3527.03	NaN	2.53694e-13	-3527.03	NaN	4.19555e-12	-3527.03	NaN	2.23998e-13	-3527.03	NaN	2.41619e-13	-3527.03	NaN	1.76361e-13	-3527.03	NaN	1.87916e-13	-3527.03	NaN	1.91516e-13	-3527.03	NaN	1.82372e-13	-3527.03	NaN	2.01793e-13	-3527.03	NaN	4.01142e-13	-3527.03	NaN	3.32752e-13	-3527.03	NaN
7.8	29.9981	-11.4683	7.8	29.9981	-0.405075	-3521.83	NaN	1.80586e-12	-3521.83	NaN	1.92711e-12	-3521.83	NaN	1.93737e-12	-3521.83	NaN	2.7598e-13	-3521.83	NaN	4.06733e-12	-3521.83	NaN	2.32415e-13	-3521.83	NaN	2.16946e-13	-3521.83	NaN	2.05707e-13	-3521.83	NaN	1.95976e-13	-3521.83	NaN	1.8467e-13	-3521.83	NaN	2.09707e-13	-3521.83	NaN	2.0005e-13	-3521.83	NaN	3.97412e-13	-3521.83	NaN	3.19768e-13	-3521.83	NaN
8	29.9996	-11.4603	8	29.9996	-0.379842	-3516.62	NaN	1.69089e-12	-3516.62	NaN	2.11069e-12	-3516.62	NaN	1.71851e-12	-3516.62	NaN	2.80847e-13	-3516.62	NaN	4.53442e-12	-3516.62	NaN	2.57744e-13	-3516.62	NaN	2.2166e-13	-3516.62	NaN	1.89412e-13	-3516.62	NaN	1.84299e-13	-3516.62	NaN	1.96819e-13	-3516.62	NaN	2.02344e-13	-3516.62	NaN	1.84002e-13	-3516.62	NaN	3.22468e-13	-3516.62	NaN	3.54244e-13	-3516.62	NaN
8.2	30.0028	-11.4537	8.2	30.0028	-0.353933	-3511.41	NaN	1.6422e-12	-3511.41	NaN	1.93104e-12	-3511.41	NaN	1.93857e-12	-3511.41	NaN	2.89323e-13	-3511.41	NaN	4.21652e-12	-3511.41	NaN	2.21279e-13	-3511.41	NaN	2.28302e-13	-3511.41	NaN	1.81108e-13	-3511.41	NaN	1.95042e-13	-3511.41	NaN	1.89881e-13	-3511.41	NaN	2.11802e-13	-3511.41	NaN	1.84797e-13	-3511.41	NaN	2.64662e-13	-3511.41	NaN	2.5796e-13	-3511.41	NaN
8.4	30.0065	-11.4503	8.4	30.0065	-0.333999	-3506.21	NaN	1.70317e-12	-3506.21	NaN	2.34304e-12	-3506.21	NaN	2.00484e-12	-3506.21	NaN	3.00922e-13	-3506.21	NaN	4.03385e-12	-3506.21	NaN	2.23481e-13	-3506.21	NaN	2.24154e-13	-3506.21	NaN	2.09856e-13	-3506.21	NaN	2.0677e-13	-3506.21	NaN	1.92036e-13	-3506.21	NaN	1.95921e-13	-3506.21	NaN	1.96591e-13	-3506.21	NaN	3.41743e-13	-3506.21	NaN	2.3359e-13	-3506.21	NaN
8.6	30.0118	-11.451	8.6	30.0118	-0.321364	-3501.01	NaN	1.71614e-12	-3501.01	NaN	2.11057e-12	-3501.01	NaN	1.52136e-12	-3501.01	NaN	3.03725e-13	-3501.01	NaN	4.00122e-12	-3501.01	NaN	2.25408e-13	-3501.01	NaN	2.24657e-13	-3501.01	NaN	2.08594e-13	-3501.01	NaN	2.08774e-13	-3501.01	NaN	1.87265e-13	-3501.01	NaN	2.05391e-13	-3501.01	NaN	1.81412e-13	-3501.01	NaN	3.13568e-13	-3501.01	NaN	2.84268e-13	-3501.01	NaN
8.8	30.018	-11.4556	8.8	30.018	-0.315366	-3495.8	NaN	1.87303e-12	-3495.8	NaN	1.90336e-12	-3495.8	NaN	2.05428e-12	-3495.8	NaN	2.63669e-13	-3495.8	NaN	4.09659e-12	-3495.8	NaN	2.19833e-13	-3495.8	NaN	2.13444e-13	-3495.8	NaN	2.04814e-13	-3495.8	NaN	1.96206e-13	-3495.8	NaN	2.24029e-13	-3495.8	NaN	1.85884e-13	-3495.8	NaN	2.01314e-13	-3495.8	NaN	3.20101e-13	-3495.8	NaN	3.41935e-13	-3495.8	NaN
9	30.0246	-11.4622	9	30.0246	-0.314018	-3490.59	NaN	1.63626e-12	-3490.59	NaN	2.09863e-12	-3490.59	NaN	1.86892e-12	-3490.59	NaN	2.77613e-13	-3490.59	NaN	4.30016e-12	-3490.59	NaN	2.19996e-13	-3490.59	NaN	2.20673e-13	-3490.59	NaN	2.04905e-13	-3490.59	NaN	1.75064e-13	-3490.59	NaN	2.13176e-13	-3490.59	NaN	1.75246e-13	-3490.59	NaN	1.97159e-13	-3490.59	NaN	4.75925e-13	-3490.59	NaN	3.77902e-13	-3490.59	NaN
9.2	30.032	-11.4688	9.2	30.032	-0.315334	-3485.37	NaN	2.03016e-12	-3485.37	NaN	1.66051e-12	-3485.37	NaN	1.72615e-12	-3485.37	NaN	2.80947e-13	-3485.37	NaN	3.87159e-12	-3485.37	NaN	2.12793e-13	-3485.37	NaN	2.21475e-13	-3485.37	NaN	2.12333e-13	-3485.37	NaN	2.2115e-13	-3485.37	NaN	2.38586e-13	-3485.37	NaN	1.87121e-13	-3485.37	NaN	1.98281e-13	-3485.37	NaN	2.6251e-13	-3485.37	NaN	3.40257e-13	-3485.37	NaN
9.4	30.0396	-11.4754	9.4	30.0396	-0.321967	-3480.18	NaN	1.90432e-12	-3480.18	NaN	1.87473e-12	-3480.18	NaN	2.02188e-12	-3480.18	NaN	2.67181e-13	-3480.18	NaN	4.02449e-12	-3480.18	NaN	2.00333e-13	-3480.18	NaN	2.0783e-13	-3480.18	NaN	2.13329e-13	-3480.18	NaN	1.8765e-13	-3480.18	NaN	1.99313e-13	-3480.18	NaN	2.119e-13	-3480.18	NaN	2.04536e-13	-3480.18	NaN	2.46058e-13	-3480.18	NaN	3.18767e-13	-3480.18	NaN
9.6	30.0476	-11.4807	9.6	30.0476	-0.33126	-3474.96	NaN	1.61697e-12	-3474.96	NaN	1.96706e-12	-3474.96	NaN	1.98131e-12	-3474.96	NaN	2.89264e-13	-3474.96	NaN	4.11938e-12	-3474.96	NaN	2.47515e-13	-3474.96	NaN	2.20884e-13	-3474.96	NaN	1.82592e-13	-3474.96	NaN	1.80749e-13	-3474.96	NaN	1.9663e-13	-3474.96	NaN	1.90339e-13	-3474.96	NaN	2.12254e-13	-3474.96	NaN	3.47905e-13	-3474.96	NaN	3.21588e-13	-3474.96	NaN
9.8	30.055	-11.4833	9.8	30.055	-0.337906	-3469.76	NaN	1.72998e-12	-3469.76	NaN	1.88512e-12	-3469.76	NaN	1.80127e-12	-3469.76	NaN	2.37449e-13	-3469.76	NaN	4.00873e-12	-3469.76	NaN	2.12841e-13	-3469.76	NaN	1.97776e-13	-3469.76	NaN	2.00216e-13	-3469.76	NaN	2.15428e-13	-3469.76	NaN	1.9098e-13	-3469.76	NaN	1.82743e-13	-3469.76	NaN	1.89707e-13	-3469.76	NaN	3.1394e-13	-3469.76	NaN	4.41082e-13	-3469.76	NaN
10	30.0625	-11.4813	10	30.0625	-0.339245	-3464.54	NaN	1.73429e-12	-3464.54	NaN	1.74046e-12	-3464.54	NaN	1.86865e-12	-3464.54	NaN	2.92076e-13	-3464.54	NaN	4.56805e-12	-3464.54	NaN	2.20709e-13	-3464.54	NaN	2.39987e-13	-3464.54	NaN	2.12491e-13	-3464.54	NaN	2.19045e-13	-3464.54	NaN	1.8287e-13	-3464.54	NaN	1.98049e-13	-3464.54	NaN	2.10801e-13	-3464.54	NaN	2.70424e-13	-3464.54	NaN	3.97113e-13	-3464.54	NaN
10.2	30.0696	-11.476	10.2	30.0696	-0.337932	-3459.33	NaN	1.93819e-12	-3459.33	NaN	1.79736e-12	-3459.33	NaN	1.81383e-12	-3459.33	NaN	3.0023e-13	-3459.33	NaN	4.29142e-12	-3459.33	NaN	1.94813e-13	-3459.33	NaN	2.09437e-13	-3459.33	NaN	2.33784e-13	-3459.33	NaN	2.00761e-13	-3459.33	NaN	2.20853e-13	-3459.33	NaN	2.07988e-13	-3459.33	NaN	1.82769e-13	-3459.33	NaN	2.62268e-13	-3459.33	NaN	3.53854e-13	-3459.33	NaN
10.4	30.0766	-11.468	10.4	30.0766	-0.3333	-3454.14	NaN	1.89063e-12	-3454.14	NaN	2.06566e-12	-3454.14	NaN	1.54668e-12	-3454.14	NaN	2.70577e-13	-3454.14	NaN	3.99705e-12	-3454.14	NaN	2.03735e-13	-3454.14	NaN	2.27098e-13	-3454.14	NaN	1.88474e-13	-3454.14	NaN	2.2087e-13	-3454.14	NaN	1.80404e-13	-3454.14	NaN	1.98463e-13	-3454.14	NaN	2.04374e-13	-3454.14	NaN	2.46644e-13	-3454.14	NaN	3.45399e-13	-3454.14	NaN
10.6	30.083	-11.4573	10.6	30.083	-0.326015	-3448.93	NaN	1.51714e-12	-3448.93	NaN	1.84735e-12	-3448.93	NaN	1.87442e-12	-3448.93	NaN	2.77575e-13	-3448.93	NaN	4.25616e-12	-3448.93	NaN	2.22636e-13	-3448.93	NaN	2.07141e-13	-3448.93	NaN	2.0287e-13	-3448.93	NaN	1.98755e-13	-3448.93	NaN	2.09425e-13	-3448.93	NaN	1.91832e-13	-3448.93	NaN	1.89101e-13	-3448.93	NaN	2.67305e-13	-3448.93	NaN	4.1865e-13	-3448.93	NaN
10.8	30.089	-11.4453	10.8	30.089	-0.318729	-3443.72	NaN	1.74183e-12	-3443.72	NaN	1.88487e-12	-3443.72	NaN	1.87184e-12	-3443.72	NaN	2.83071e-13	-3443.72	NaN	3.52836e-12	-3443.72	NaN	2.05168e-13	-3443.72	NaN	2.004e-13	-3443.72	NaN	2.05209e-13	-3443.72	NaN	1.93929e-13	-3443.72	NaN	1.89767e-13	-3443.72	NaN	1.98104e-13	-3443.72	NaN	1.98119e-13	-3443.72	NaN	2.84059e-13	-3443.72	NaN	3.62491e-13	-3443.72	NaN
11	30.0941	-11.4327	11	30.0941	-0.313435	-3438.51	NaN	1.38366e-12	-3438.51	NaN	1.74491e-12	-3438.51	NaN	1.91703e-12	-3438.51	NaN	2.64102e-13	-3438.51	NaN	4.08141e-12	-3438.51	NaN	2.08366e-13	-3438.51	NaN	2.24278e-13	-3438.51	NaN	1.82793e-13	-3438.51	NaN	1.71059e-13	-3438.51	NaN	1.79408e-13	-3438.51	NaN	1.83442e-13	-3438.51	NaN	1.95619e-13	-3438.51	NaN	2.91213e-13	-3438.51	NaN	2.74802e-13	-3438.51	NaN
11.2	30.0976	-11.4207	11.2	30.0976	-0.308137	-3433.3	NaN	1.65728e-12	-3433.3	NaN	1.64688e-12	-3433.3	NaN	2.00613e-12	-3433.3	NaN	2.57818e-13	-3433.3	NaN	4.12347e-12	-3433.3	NaN	2.23045e-13	-3433.3	NaN	1.97491e-13	-3433.3	NaN	2.17968e-13	-3433.3	NaN	2.04089e-13	-3433.3	NaN	1.78156e-13	-3433.3	NaN	2.00189e-13	-3433.3	NaN	1.87428e-13	-3433.3	NaN	3.73308e-13	-3433.3	NaN	3.07715e-13	-3433.3	NaN
11.4	30.1004	-11.4108	11.4	30.1004	-0.303496	-3428.08	NaN	1.79751e-12	-3428.08	NaN	1.85685e-12	-3428.08	NaN	1.97424e-12	-3428.08	NaN	2.82693e-13	-3428.08	NaN	3.78999e-12	-3428.08	NaN	2.51886e-13	-3428.08	NaN	2.19124e-13	-3428.08	NaN	1.97312e-13	-3428.08	NaN	1.99227e-13	-3428.08	NaN	1.93628e-13	-3428.08	NaN	2.17784e-13	-3428.08	NaN	2.39132e-13	-3428.08	NaN	2.93999e-13	-3428.08	NaN	3.75975e-13	-3428.08	NaN
11.6	30.1027	-11.4068	11.6	30.1027	-0.303497	-3422.85	NaN	1.67018e-12	-3422.85	NaN	1.64421e-12	-3422.85	NaN	2.13075e-12	-3422.85	NaN	2.69883e-13	-3422.85	NaN	3.66678e-12	-3422.85	NaN	2.49768e-13	-3422.85	NaN	2.15893e-13	-3422.85	NaN	2.08477e-13	-3422.85	NaN	1.93654e-13	-3422.85	NaN	2.1059e-13	-3422.85	NaN	1.82334e-13	-3422.85	NaN	2.22818e-13	-3422.85	NaN	3.86979e-13	-3422.85	NaN	3.3455e-13	-3422.85	NaN
11.8	30.1055	-11.4074	11.8	30.1055	-0.30814	-3417.64	NaN	1.66882e-12	-3417.64	NaN	2.06229e-12	-3417.64	NaN	1.71374e-12	-3417.64	NaN	2.52016e-13	-3417.64	NaN	3.93467e-12	-3417.64	NaN	2.20755e-13	-3417.64	NaN	2.34589e-13	-3417.64	NaN	2.06143e-13	-3417.64	NaN	1.94162e-13	-3417.64	NaN	1.99404e-13	-3417.64	NaN	2.00716e-13	-3417.64	NaN	2.11538e-13	-3417.64	NaN	4.48463e-13	-3417.64	NaN	2.81125e-13	-3417.64	NaN
12	30.108	-11.4127	12	30.108	-0.322075	-3412.43	NaN	1.46524e-12	-3412.43	NaN	1.82611e-12	-3412.43	NaN	1.98332e-12	-3412.43	NaN	2.59836e-13	-3412.43	NaN	4.2851e-12	-3412.43	NaN	2.07725e-13	-3412.43	NaN	2.12534e-13	-3412.43	NaN	2.44664e-13	-3412.43	NaN	2.46878e-13	-3412.43	NaN	2.01556e-13	-3412.43	NaN	2.07627e-13	-3412.43	NaN	1.90731e-13	-3412.43	NaN	3.67853e-13	-3412.43	NaN	3.88447e-13	-3412.43	NaN
12.2	30.1089	-11.4233	12.2	30.1089	-0.341989	-3407.21	NaN	1.6455e-12	-3407.21	NaN	1.90051e-12	-3407.21	NaN	2.08862e-12	-3407.21	NaN	2.70805e-13	-3407.21	NaN	4.12419e-12	-3407.21	NaN	2.13865e-13	-3407.21	NaN	2.03514e-13	-3407.21	NaN	2.06978e-13	-3407.21	NaN	2.34919e-13	-3407.21	NaN	1.87887e-13	-3407.21	NaN	1.86755e-13	-3407.21	NaN	1.59968e-13	-3407.21	NaN	4.17003e-13	-3407.21	NaN	3.37487e-13	-3407.21	NaN
12.4	30.1094	-11.4373	12.4	30.1094	-0.367883	-3402.01	NaN	1.78829e-12	-3402.01	NaN	1.84974e-12	-3402.01	NaN	1.83495e-12	-3402.01	NaN	2.65656e-13	-3402.01	NaN	4.34763e-12	-3402.01	NaN	2.3524e-13	-3402.01	NaN	1.96412e-13	-3402.01	NaN	2.01446e-13	-3402.01	NaN	2.00699e-13	-3402.01	NaN	2.04079e-13	-3402.01	NaN	1.87947e-13	-3402.01	NaN	1.88962e-13	-3402.01	NaN	2.89714e-13	-3402.01	NaN	3.50105e-13	-3402.01	NaN
12.6	30.1093	-11.4559	12.6	30.1093	-0.398427	-3396.81	NaN	1.87061e-12	-3396.81	NaN	1.69297e-12	-3396.81	NaN	1.56356e-12	-3396.81	NaN	3.2543e-13	-3396.81	NaN	4.5372e-12	-3396.81	NaN	2.29032e-13	-3396.81	NaN	2.05116e-13	-3396.81	NaN	2.10114e-13	-3396.81	NaN	1.7581e-13	-3396.81	NaN	1.73603e-13	-3396.81	NaN	2.2368e-13	-3396.81	NaN	1.9781e-13	-3396.81	NaN	4.84226e-13	-3396.81	NaN	3.18854e-13	-3396.81	NaN
12.8	30.1089	-11.4771	12.8	30.1089	-0.43163	-3391.6	NaN	2.035e-12	-3391.6	NaN	1.91581e-12	-3391.6	NaN	1.8579e-12	-3391.6	NaN	2.73e-13	-3391.6	NaN	4.01695e-12	-3391.6	NaN	2.21963e-13	-3391.6	NaN	2.18622e-13	-3391.6	NaN	2.27072e-13	-3391.6	NaN	2.05405e-13	-3391.6	NaN	2.08584e-13	-3391.6	NaN	2.13985e-13	-3391.6	NaN	2.20027e-13	-3391.6	NaN	2.83387e-13	-3391.6	NaN	3.65967e-13	-3391.6	NaN
13	30.1088	-11.5024	13	30.1088	-0.471479	-3386.4	NaN	1.89711e-12	-3386.4	NaN	1.91191e-12	-3386.4	NaN	1.55693e-12	-3386.4	NaN	2.67544e-13	-3386.4	NaN	4.21702e-12	-3386.4	NaN	2.17126e-13	-3386.4	NaN	2.23352e-13	-3386.4	NaN	2.14241e-13	-3386.4	NaN	1.98892e-13	-3386.4	NaN	1.85618e-13	-3386.4	NaN	1.69065e-13	-3386.4	NaN	1.84127e-13	-3386.4	NaN	3.58694e-13	-3386.4	NaN	4.38409e-13	-3386.4	NaN
13.2	30.1092	-11.5316	13.2	30.1092	-0.517979	-3381.19	NaN	2.02935e-12	-3381.19	NaN	2.01302e-12	-3381.19	NaN	2.04497e-12	-3381.19	NaN	2.89144e-13	-3381.19	NaN	4.25405e-12	-3381.19	NaN	2.09097e-13	-3381.19	NaN	2.08922e-13	-3381.19	NaN	2.08505e-13	-3381.19	NaN	2.17104e-13	-3381.19	NaN	1.92524e-13	-3381.19	NaN	1.92735e-13	-3381.19	NaN	1.82968e-13	-3381.19	NaN	2.98662e-13	-3381.19	NaN	4.57997e-13	-3381.19	NaN
13.4	30.1096	-11.5588	13.4	30.1096	-0.565152	-3375.99	NaN	1.86853e-12	-3375.99	NaN	1.97099e-12	-3375.99	NaN	1.95325e-12	-3375.99	NaN	3.05106e-13	-3375.99	NaN	3.8499e-12	-3375.99	NaN	2.47872e-13	-3375.99	NaN	2.46819e-13	-3375.99	NaN	1.99885e-13	-3375.99	NaN	2.1422e-13	-3375.99	NaN	1.84991e-13	-3375.99	NaN	1.93731e-13	-3375.99	NaN	2.27709e-13	-3375.99	NaN	2.65768e-13	-3375.99	NaN	3.1718e-13	-3375.99	NaN
13.6	30.1111	-11.5801	13.6	30.1111	-0.608345	-3370.79	NaN	2.0401e-12	-3370.79	NaN	1.68311e-12	-3370.79	NaN	1.87615e-12	-3370.79	NaN	3.04977e-13	-3370.79	NaN	4.00026e-12	-3370.79	NaN	2.26794e-13	-3370.79	NaN	1.93731e-13	-3370.79	NaN	2.05211e-13	-3370.79	NaN	2.44822e-13	-3370.79	NaN	1.69881e-13	-3370.79	NaN	1.8637e-13	-3370.79	NaN	1.60387e-13	-3370.79	NaN	4.06915e-13	-3370.79	NaN	3.41585e-13	-3370.79	NaN
13.8	30.1142	-11.5966	13.8	30.1142	-0.647555	-3365.57	NaN	1.58455e-12	-3365.57	NaN	1.63784e-12	-3365.57	NaN	1.49817e-12	-3365.57	NaN	2.71564e-13	-3365.57	NaN	3.53741e-12	-3365.57	NaN	2.14251e-13	-3365.57	NaN	2.20678e-13	-3365.57	NaN	2.05997e-13	-3365.57	NaN	2.07179e-13	-3365.57	NaN	2.07775e-13	-3365.57	NaN	1.91313e-13	-3365.57	NaN	1.81419e-13	-3365.57	NaN	3.27103e-13	-3365.57	NaN	3.20465e-13	-3365.57	NaN
14	30.1185	-11.6106	14	30.1185	-0.686103	-3360.38	NaN	1.74697e-12	-3360.38	NaN	2.04635e-12	-3360.38	NaN	2.23148e-12	-3360.38	NaN	2.75221e-13	-3360.38	NaN	3.9954e-12	-3360.38	NaN	2.25025e-13	-3360.38	NaN	2.2808e-13	-3360.38	NaN	1.9832e-13	-3360.38	NaN	2.00227e-13	-3360.38	NaN	1.91641e-13	-3360.38	NaN	1.87827e-13	-3360.38	NaN	2.00151e-13	-3360.38	NaN	2.85343e-13	-3360.38	NaN	2.60363e-13	-3360.38	NaN
14.2	30.1251	-11.6212	14.2	30.1251	-0.722661	-3355.17	NaN	1.77302e-12	-3355.17	NaN	2.32099e-12	-3355.17	NaN	1.77783e-12	-3355.17	NaN	2.46436e-13	-3355.17	NaN	3.55623e-12	-3355.17	NaN	2.204e-13	-3355.17	NaN	2.24949e-13	-3355.17	NaN	2.16398e-13	-3355.17	NaN	1.83957e-13	-3355.17	NaN	1.91449e-13	-3355.17	NaN	1.86961e-13	-3355.17	NaN	2.03706e-13	-3355.17	NaN	3.22734e-13	-3355.17	NaN	2.67623e-13	-3355.17	NaN
14.4	30.1325	-11.6291	14.4	30.1325	-0.75922	-3349.95	NaN	1.64662e-12	-3349.95	NaN	2.09954e-12	-3349.95	NaN	1.64885e-12	-3349.95	NaN	2.77192e-13	-3349.95	NaN	3.98149e-12	-3349.95	NaN	2.21229e-13	-3349.95	NaN	2.00153e-13	-3349.95	NaN	1.9217e-13	-3349.95	NaN	2.20264e-13	-3349.95	NaN	2.15261e-13	-3349.95	NaN	2.32755e-13	-3349.95	NaN	1.90578e-13	-3349.95	NaN	3.85885e-13	-3349.95	NaN	4.0067e-13	-3349.95	NaN
14.6	30.1416	-11.6311	14.6	30.1416	-0.791126	-3344.74	NaN	1.75887e-12	-3344.74	NaN	2.01298e-12	-3344.74	NaN	1.75839e-12	-3344.74	NaN	2.6803e-13	-3344.74	NaN	3.9243e-12	-3344.74	NaN	2.33612e-13	-3344.74	NaN	1.89637e-13	-3344.74	NaN	1.89486e-13	-3344.74	NaN	1.96862e-13	-3344.74	NaN	2.00888e-13	-3344.74	NaN	1.89372e-13	-3344.74	NaN	1.74925e-13	-3344.74	NaN	3.24082e-13	-3344.74	NaN	4.25075e-13	-3344.74	NaN
14.8	30.1519	-11.6284	14.8	30.1519	-0.819046	-3339.53	NaN	1.64959e-12	-3339.53	NaN	1.83049e-12	-3339.53	NaN	1.67145e-12	-3339.53	NaN	2.54872e-13	-3339.53	NaN	3.21338e-12	-3339.53	NaN	2.33935e-13	-3339.53	NaN	2.27934e-13	-3339.53	NaN	2.03481e-13	-3339.53	NaN	2.04912e-13	-3339.53	NaN	1.90262e-13	-3339.53	NaN	2.01743e-13	-3339.53	NaN	2.00345e-13	-3339.53	NaN	2.88785e-13	-3339.53	NaN	3.44867e-13	-3339.53	NaN
15	30.1632	-11.6203	15	30.1632	-0.838993	-3334.32	NaN	1.59659e-12	-3334.32	NaN	1.83634e-12	-3334.32	NaN	2.097e-12	-3334.32	NaN	2.70778e-13	-3334.32	NaN	4.3015e-12	-3334.32	NaN	2.23883e-13	-3334.32	NaN	2.16944e-13	-3334.32	NaN	2.00836e-13	-3334.32	NaN	1.89283e-13	-3334.32	NaN	1.8061e-13	-3334.32	NaN	2.01068e-13	-3334.32	NaN	2.00888e-13	-3334.32	NaN	3.16295e-13	-3334.32	NaN	3.218e-13	-3334.32	NaN
15.2	30.1761	-11.607	15.2	30.1761	-0.852951	-3329.12	NaN	1.63997e-12	-3329.12	NaN	1.84045e-12	-3329.12	NaN	1.85192e-12	-3329.12	NaN	2.31663e-13	-3329.12	NaN	4.24816e-12	-3329.12	NaN	2.22256e-13	-3329.12	NaN	2.15146e-13	-3329.12	NaN	2.06382e-13	-3329.12	NaN	2.09236e-13	-3329.12	NaN	1.93053e-13	-3329.12	NaN	1.90968e-13	-3329.12	NaN	2.21973e-13	-3329.12	NaN	3.72992e-13	-3329.12	NaN	2.98434e-13	-3329.12	NaN
15.4	30.19	-11.5937	15.4	30.19	-0.865575	-3323.93	NaN	1.58307e-12	-3323.93	NaN	1.36992e-12	-3323.93	NaN	1.80988e-12	-3323.93	NaN	3.06844e-13	-3323.93	NaN	4.24208e-12	-3323.93	NaN	2.2904e-13	-3323.93	NaN	1.93489e-13	-3323.93	NaN	2.00615e-13	-3323.93	NaN	1.91612e-13	-3323.93	NaN	1.99464e-13	-3323.93	NaN	2.09109e-13	-3323.93	NaN	1.99418e-13	-3323.93	NaN	3.16855e-13	-3323.93	NaN	3.11768e-13	-3323.93	NaN
15.6	30.2046	-11.5803	15.6	30.2046	-0.878852	-3318.72	NaN	1.54632e-12	-3318.72	NaN	1.98925e-12	-3318.72	NaN	1.76519e-12	-3318.72	NaN	2.97324e-13	-3318.72	NaN	3.57222e-12	-3318.72	NaN	2.27505e-13	-3318.72	NaN	2.52346e-13	-3318.72	NaN	2.11807e-13	-3318.72	NaN	2.49856e-13	-3318.72	NaN	1.94777e-13	-3318.72	NaN	1.92606e-13	-3318.72	NaN	1.90398e-13	-3318.72	NaN	3.08165e-13	-3318.72	NaN	3.48283e-13	-3318.72	NaN
15.8	30.2186	-11.5643	15.8	30.2186	-0.889469	-3313.52	NaN	1.84945e-12	-3313.52	NaN	1.52104e-12	-3313.52	NaN	2.18131e-12	-3313.52	NaN	3.25169e-13	-3313.52	NaN	3.68008e-12	-3313.52	NaN	2.40286e-13	-3313.52	NaN	2.08666e-13	-3313.52	NaN	2.20455e-13	-3313.52	NaN	2.15189e-13	-3313.52	NaN	1.70391e-13	-3313.52	NaN	1.89542e-13	-3313.52	NaN	1.95232e-13	-3313.52	NaN	3.35927e-13	-3313.52	NaN	3.18753e-13	-3313.52	NaN
16	30.2322	-11.5457	16	30.2322	-0.896099	-3308.31	NaN	1.86894e-12	-3308.31	NaN	1.57328e-12	-3308.31	NaN	2.10923e-12	-3308.31	NaN	2.74197e-13	-3308.31	NaN	3.92813e-12	-3308.31	NaN	2.05772e-13	-3308.31	NaN	2.06609e-13	-3308.31	NaN	2.0805e-13	-3308.31	NaN	2.06107e-13	-3308.31	NaN	2.13195e-13	-3308.31	NaN	1.93321e-13	-3308.31	NaN	2.04982e-13	-3308.31	NaN	2.70558e-13	-3308.31	NaN	3.72461e-13	-3308.31	NaN
16.2	30.2457	-11.5257	16.2	30.2457	-0.90206	-3303.11	NaN	1.91658e-12	-3303.11	NaN	1.85747e-12	-3303.11	NaN	1.71695e-12	-3303.11	NaN	2.5959e-13	-3303.11	NaN	3.85895e-12	-3303.11	NaN	2.52011e-13	-3303.11	NaN	2.34399e-13	-3303.11	NaN	1.90724e-13	-3303.11	NaN	2.15306e-13	-3303.11	NaN	2.07967e-13	-3303.11	NaN	1.92026e-13	-3303.11	NaN	2.24623e-13	-3303.11	NaN	2.4881e-13	-3303.11	NaN	2.52954e-13	-3303.11	NaN
16.4	30.2593	-11.5064	16.4	30.2593	-0.906695	-3297.9	NaN	1.91174e-12	-3297.9	NaN	1.81115e-12	-3297.9	NaN	1.81525e-12	-3297.9	NaN	3.54646e-13	-3297.9	NaN	3.91535e-12	-3297.9	NaN	2.29281e-13	-3297.9	NaN	2.15912e-13	-3297.9	NaN	2.0762e-13	-3297.9	NaN	2.32425e-13	-3297.9	NaN	1.96165e-13	-3297.9	NaN	2.07064e-13	-3297.9	NaN	2.23069e-13	-3297.9	NaN	4.44034e-13	-3297.9	NaN	2.89809e-13	-3297.9	NaN
16.6	30.2718	-11.4891	16.6	30.2718	-0.915316	-3292.69	NaN	1.57924e-12	-3292.69	NaN	1.86285e-12	-3292.69	NaN	1.94509e-12	-3292.69	NaN	2.9103e-13	-3292.69	NaN	3.44477e-12	-3292.69	NaN	2.28688e-13	-3292.69	NaN	1.97156e-13	-3292.69	NaN	2.02394e-13	-3292.69	NaN	1.77491e-13	-3292.69	NaN	1.64835e-13	-3292.69	NaN	1.94085e-13	-3292.69	NaN	1.74283e-13	-3292.69	NaN	2.84634e-13	-3292.69	NaN	2.85625e-13	-3292.69	NaN
16.8	30.2843	-11.4738	16.8	30.2843	-0.925268	-3287.47	NaN	1.79164e-12	-3287.47	NaN	1.55859e-12	-3287.47	NaN	1.83339e-12	-3287.47	NaN	3.13537e-13	-3287.47	NaN	4.03212e-12	-3287.47	NaN	2.57691e-13	-3287.47	NaN	2.26605e-13	-3287.47	NaN	2.23996e-13	-3287.47	NaN	2.70197e-13	-3287.47	NaN	2.10471e-13	-3287.47	NaN	1.76852e-13	-3287.47	NaN	2.08532e-13	-3287.47	NaN	3.21104e-13	-3287.47	NaN	3.07856e-13	-3287.47	NaN
17	30.2969	-11.4584	17	30.2969	-0.93522	-3282.25	NaN	1.63023e-12	-3282.25	NaN	2.05846e-12	-3282.25	NaN	1.93216e-12	-3282.25	NaN	2.68085e-13	-3282.25	NaN	3.89455e-12	-3282.25	NaN	2.31812e-13	-3282.25	NaN	1.96508e-13	-3282.25	NaN	2.06226e-13	-3282.25	NaN	2.0563e-13	-3282.25	NaN	1.88529e-13	-3282.25	NaN	2.09111e-13	-3282.25	NaN	2.21698e-13	-3282.25	NaN	3.47814e-13	-3282.25	NaN	2.87664e-13	-3282.25	NaN
17.2	30.3093	-11.4411	17.2	30.3093	-0.94186	-3277.04	NaN	1.59415e-12	-3277.04	NaN	2.4036e-12	-3277.04	NaN	1.7835e-12	-3277.04	NaN	2.84541e-13	-3277.04	NaN	3.26713e-12	-3277.04	NaN	1.97386e-13	-3277.04	NaN	2.14677e-13	-3277.04	NaN	2.06222e-13	-3277.04	NaN	1.85963e-13	-3277.04	NaN	2.21595e-13	-3277.04	NaN	2.06265e-13	-3277.04	NaN	1.96345e-13	-3277.04	NaN	2.38483e-13	-3277.04	NaN	3.45432e-13	-3277.04	NaN
17.4	30.3217	-11.4245	17.4	30.3217	-0.946515	-3271.84	NaN	1.78348e-12	-3271.84	NaN	1.78144e-12	-3271.84	NaN	1.90049e-12	-3271.84	NaN	2.74099e-13	-3271.84	NaN	4.11722e-12	-3271.84	NaN	2.3078e-13	-3271.84	NaN	1.94478e-13	-3271.84	NaN	2.04316e-13	-3271.84	NaN	1.87653e-13	-3271.84	NaN	1.83432e-13	-3271.84	NaN	2.03203e-13	-3271.84	NaN	1.69752e-13	-3271.84	NaN	3.09271e-13	-3271.84	NaN	3.12333e-13	-3271.84	NaN
17.6	30.3333	-11.4098	17.6	30.3333	-0.951845	-3266.64	NaN	1.78882e-12	-3266.64	NaN	1.87489e-12	-3266.64	NaN	1.55511e-12	-3266.64	NaN	2.64016e-13	-3266.64	NaN	3.39465e-12	-3266.64	NaN	2.12582e-13	-3266.64	NaN	2.00824e-13	-3266.64	NaN	1.96737e-13	-3266.64	NaN	2.19227e-13	-3266.64	NaN	1.97501e-13	-3266.64	NaN	2.20274e-13	-3266.64	NaN	1.93051e-13	-3266.64	NaN	3.59632e-13	-3266.64	NaN	2.49447e-13	-3266.64	NaN
17.8	30.3453	-11.3991	17.8	30.3453	-0.961165	-3261.43	NaN	1.44475e-12	-3261.43	NaN	1.54599e-12	-3261.43	NaN	1.42949e-12	-3261.43	NaN	2.58359e-13	-3261.43	NaN	3.30461e-12	-3261.43	NaN	2.42883e-13	-3261.43	NaN	2.06794e-13	-3261.43	NaN	2.06772e-13	-3261.43	NaN	1.84802e-13	-3261.43	NaN	2.08082e-13	-3261.43	NaN	1.82453e-13	-3261.43	NaN	2.05228e-13	-3261.43	NaN	4.88984e-13	-3261.43	NaN	3.74362e-13	-3261.43	NaN
18	30.3578	-11.3905	18	30.3578	-0.971153	-3256.22	NaN	1.5638e-12	-3256.22	NaN	1.84943e-12	-3256.22	NaN	1.92498e-12	-3256.22	NaN	2.52671e-13	-3256.22	NaN	3.83054e-12	-3256.22	NaN	2.10504e-13	-3256.22	NaN	2.11938e-13	-3256.22	NaN	2.05085e-13	-3256.22	NaN	2.06653e-13	-3256.22	NaN	1.80821e-13	-3256.22	NaN	1.93427e-13	-3256.22	NaN	2.00864e-13	-3256.22	NaN	3.63008e-13	-3256.22	NaN	3.23842e-13	-3256.22	NaN
18.2	30.3704	-11.3838	18.2	30.3704	-0.981141	-3251.02	NaN	1.74949e-12	-3251.02	NaN	2.0028e-12	-3251.02	NaN	1.60033e-12	-3251.02	NaN	3.02734e-13	-3251.02	NaN	3.83013e-12	-3251.02	NaN	2.20654e-13	-3251.02	NaN	2.25621e-13	-3251.02	NaN	2.1128e-13	-3251.02	NaN	2.28635e-13	-3251.02	NaN	1.84155e-13	-3251.02	NaN	1.93206e-13	-3251.02	NaN	1.84165e-13	-3251.02	NaN	3.39501e-13	-3251.02	NaN	4.81754e-13	-3251.02	NaN
18.4	30.3835	-11.3784	18.4	30.3835	-0.991793	-3245.78	NaN	2.06901e-12	-3245.78	NaN	1.50307e-12	-3245.78	NaN	1.77448e-12	-3245.78	NaN	2.63077e-13	-3245.78	NaN	3.63144e-12	-3245.78	NaN	2.11423e-13	-3245.78	NaN	2.11768e-13	-3245.78	NaN	1.82777e-13	-3245.78	NaN	2.09556e-13	-3245.78	NaN	1.93015e-13	-3245.78	NaN	2.13374e-13	-3245.78	NaN	1.85249e-13	-3245.78	NaN	3.54728e-13	-3245.78	NaN	2.7361e-13	-3245.78	NaN
18.6	30.397	-11.375	18.6	30.397	-1.00443	-3240.59	NaN	1.71205e-12	-3240.59	NaN	2.28587e-12	-3240.59	NaN	1.74908e-12	-3240.59	NaN	2.91485e-13	-3240.59	NaN	3.86321e-12	-3240.59	NaN	2.14993e-13	-3240.59	NaN	2.18883e-13	-3240.59	NaN	2.15534e-13	-3240.59	NaN	1.91399e-13	-3240.59	NaN	1.78607e-13	-3240.59	NaN	1.76387e-13	-3240.59	NaN	2.02837e-13	-3240.59	NaN	2.71248e-13	-3240.59	NaN	3.07081e-13	-3240.59	NaN
18.8	30.4124	-11.375	18.8	30.4124	-1.02039	-3235.39	NaN	1.90073e-12	-3235.39	NaN	1.86432e-12	-3235.39	NaN	1.78568e-12	-3235.39	NaN	2.51511e-13	-3235.39	NaN	3.78074e-12	-3235.39	NaN	2.26337e-13	-3235.39	NaN	2.32908e-13	-3235.39	NaN	1.96709e-13	-3235.39	NaN	1.83148e-13	-3235.39	NaN	1.88902e-13	-3235.39	NaN	1.8281e-13	-3235.39	NaN	1.99217e-13	-3235.39	NaN	3.49631e-13	-3235.39	NaN	2.72866e-13	-3235.39	NaN
19	30.4284	-11.3776	19	30.4284	-1.03568	-3230.17	NaN	1.79013e-12	-3230.17	NaN	1.86571e-12	-3230.17	NaN	1.75918e-12	-3230.17	NaN	2.74407e-13	-3230.17	NaN	3.75968e-12	-3230.17	NaN	1.89869e-13	-3230.17	NaN	2.31364e-13	-3230.17	NaN	1.90176e-13	-3230.17	NaN	1.91461e-13	-3230.17	NaN	1.90087e-13	-3230.17	NaN	1.8592e-13	-3230.17	NaN	2.3095e-13	-3230.17	NaN	3.88303e-13	-3230.17	NaN	3.52853e-13	-3230.17	NaN
19.2	30.4456	-11.3828	19.2	30.4456	-1.05494	-3224.98	NaN	1.67272e-12	-3224.98	NaN	1.69608e-12	-3224.98	NaN	1.45012e-12	-3224.98	NaN	2.91822e-13	-3224.98	NaN	3.87856e-12	-3224.98	NaN	2.01101e-13	-3224.98	NaN	2.35419e-13	-3224.98	NaN	2.17492e-13	-3224.98	NaN	2.1782e-13	-3224.98	NaN	2.00955e-13	-3224.98	NaN	1.97891e-13	-3224.98	NaN	1.99407e-13	-3224.98	NaN	4.1335e-13	-3224.98	NaN	3.73926e-13	-3224.98	NaN
19.4	30.4643	-11.3894	19.4	30.4643	-1.07618	-3219.78	NaN	1.6923e-12	-3219.78	NaN	1.82202e-12	-3219.78	NaN	1.56621e-12	-3219.78	NaN	2.7502e-13	-3219.78	NaN	3.79176e-12	-3219.78	NaN	2.20814e-13	-3219.78	NaN	2.31474e-13	-3219.78	NaN	2.0344e-13	-3219.78	NaN	2.07356e-13	-3219.78	NaN	2.09791e-13	-3219.78	NaN	2.01463e-13	-3219.78	NaN	1.98578e-13	-3219.78	NaN	4.59486e-13	-3219.78	NaN	3.36427e-13	-3219.78	NaN
19.6	30.4836	-11.3986	19.6	30.4836	-1.10073	-3214.58	NaN	1.90219e-12	-3214.58	NaN	1.88593e-12	-3214.58	NaN	1.79061e-12	-3214.58	NaN	3.40451e-13	-3214.58	NaN	3.22966e-12	-3214.58	NaN	2.35316e-13	-3214.58	NaN	2.07902e-13	-3214.58	NaN	1.93759e-13	-3214.58	NaN	1.98629e-13	-3214.58	NaN	1.90542e-13	-3214.58	NaN	2.14997e-13	-3214.58	NaN	1.91212e-13	-3214.58	NaN	3.34052e-13	-3214.58	NaN	2.73529e-13	-3214.58	NaN
19.8	30.5053	-11.4091	19.8	30.5053	-1.12593	-3209.38	NaN	1.57069e-12	-3209.38	NaN	2.08053e-12	-3209.38	NaN	1.38591e-12	-3209.38	NaN	2.99533e-13	-3209.38	NaN	3.58543e-12	-3209.38	NaN	2.3573e-13	-3209.38	NaN	2.26347e-13	-3209.38	NaN	2.41138e-13	-3209.38	NaN	1.8371e-13	-3209.38	NaN	1.93338e-13	-3209.38	NaN	2.09195e-13	-3209.38	NaN	1.88345e-13	-3209.38	NaN	3.62905e-13	-3209.38	NaN	2.76773e-13	-3209.38	NaN
20	30.5274	-11.4216	20	30.5274	-1.1518	-3204.16	NaN	1.78432e-12	-3204.16	NaN	1.9139e-12	-3204.16	NaN	2.35175e-12	-3204.16	NaN	2.41509e-13	-3204.16	NaN	3.76629e-12	-3204.16	NaN	2.04175e-13	-3204.16	NaN	2.33688e-13	-3204.16	NaN	2.21901e-13	-3204.16	NaN	1.87713e-13	-3204.16	NaN	2.09391e-13	-3204.16	NaN	1.92979e-13	-3204.16	NaN	2.16989e-13	-3204.16	NaN	3.84215e-13	-3204.16	NaN	3.76519e-13	-3204.16	NaN
20.2	30.5502	-11.4355	20.2	30.5502	-1.18164	-3198.96	NaN	1.95141e-12	-3198.96	NaN	2.04558e-12	-3198.96	NaN	1.88134e-12	-3198.96	NaN	2.5744e-13	-3198.96	NaN	3.70103e-12	-3198.96	NaN	2.1804e-13	-3198.96	NaN	1.87969e-13	-3198.96	NaN	2.13128e-13	-3198.96	NaN	2.05286e-13	-3198.96	NaN	1.81264e-13	-3198.96	NaN	1.99035e-13	-3198.96	NaN	2.1731e-13	-3198.96	NaN	4.17853e-13	-3198.96	NaN	3.54302e-13	-3198.96	NaN
20.4	30.5737	-11.4473	20.4	30.5737	-1.20816	-3193.75	NaN	1.8467e-12	-3193.75	NaN	1.71609e-12	-3193.75	NaN	1.8793e-12	-3193.75	NaN	2.4617e-13	-3193.75	NaN	3.48389e-12	-3193.75	NaN	2.22009e-13	-3193.75	NaN	2.02724e-13	-3193.75	NaN	1.96306e-13	-3193.75	NaN	1.93369e-13	-3193.75	NaN	1.94904e-13	-3193.75	NaN	1.93542e-13	-3193.75	NaN	1.99481e-13	-3193.75	NaN	3.09498e-13	-3193.75	NaN	3.04546e-13	-3193.75	NaN
20.6	30.5977	-11.4585	20.6	30.5977	-1.23402	-3188.55	NaN	1.43891e-12	-3188.55	NaN	1.67813e-12	-3188.55	NaN	1.94001e-12	-3188.55	NaN	2.58493e-13	-3188.55	NaN	3.91075e-12	-3188.55	NaN	2.49962e-13	-3188.55	NaN	2.06205e-13	-3188.55	NaN	1.97515e-13	-3188.55	NaN	1.96886e-13	-3188.55	NaN	1.89625e-13	-3188.55	NaN	1.93671e-13	-3188.55	NaN	1.86832e-13	-3188.55	NaN	3.97919e-13	-3188.55	NaN	2.67889e-13	-3188.55	NaN
20.8	30.6233	-11.4677	20.8	30.6233	-1.25788	-3183.33	NaN	1.91208e-12	-3183.33	NaN	2.03739e-12	-3183.33	NaN	2.02107e-12	-3183.33	NaN	2.66469e-13	-3183.33	NaN	3.18095e-12	-3183.33	NaN	2.142e-13	-3183.33	NaN	2.22368e-13	-3183.33	NaN	1.96304e-13	-3183.33	NaN	2.01286e-13	-3183.33	NaN	2.06741e-13	-3183.33	NaN	1.91167e-13	-3183.33	NaN	1.88103e-13	-3183.33	NaN	3.68746e-13	-3183.33	NaN	4.31819e-13	-3183.33	NaN
21	30.6495	-11.4776	21	30.6495	-1.28771	-3178.12	NaN	1.68438e-12	-3178.12	NaN	1.8349e-12	-3178.12	NaN	1.60962e-12	-3178.12	NaN	3.64739e-13	-3178.12	NaN	3.66297e-12	-3178.12	NaN	2.20522e-13	-3178.12	NaN	2.06215e-13	-3178.12	NaN	2.11392e-13	-3178.12	NaN	2.01053e-13	-3178.12	NaN	2.00321e-13	-3178.12	NaN	2.1083e-13	-3178.12	NaN	1.9492e-13	-3178.12	NaN	3.42785e-13	-3178.12	NaN	3.17922e-13	-3178.12	NaN
21.2	30.6759	-11.4881	21.2	30.6759	-1.31955	-3172.92	NaN	1.73036e-12	-3172.92	NaN	1.86398e-12	-3172.92	NaN	1.77149e-12	-3172.92	NaN	2.6973e-13	-3172.92	NaN	2.99622e-12	-3172.92	NaN	2.30993e-13	-3172.92	NaN	2.30541e-13	-3172.92	NaN	1.83511e-13	-3172.92	NaN	1.92345e-13	-3172.92	NaN	1.92517e-13	-3172.92	NaN	2.15292e-13	-3172.92	NaN	1.98942e-13	-3172.92	NaN	2.94276e-13	-3172.92	NaN	4.32139e-13	-3172.92	NaN
21.4	30.7021	-11.4979	21.4	30.7021	-1.35006	-3167.72	NaN	2.01958e-12	-3167.72	NaN	1.77118e-12	-3167.72	NaN	1.92495e-12	-3167.72	NaN	2.70783e-13	-3167.72	NaN	3.03131e-12	-3167.72	NaN	2.24252e-13	-3167.72	NaN	2.01575e-13	-3167.72	NaN	2.10325e-13	-3167.72	NaN	1.8951e-13	-3167.72	NaN	1.93398e-13	-3167.72	NaN	2.03306e-13	-3167.72	NaN	2.04115e-13	-3167.72	NaN	2.3799e-13	-3167.72	NaN	3.40741e-13	-3167.72	NaN
21.6	30.7286	-11.5025	21.6	30.7286	-1.37527	-3162.5	NaN	1.64964e-12	-3162.5	NaN	2.20881e-12	-3162.5	NaN	1.82075e-12	-3162.5	NaN	2.79626e-13	-3162.5	NaN	3.63865e-12	-3162.5	NaN	2.16094e-13	-3162.5	NaN	2.25231e-13	-3162.5	NaN	2.15409e-13	-3162.5	NaN	2.1927e-13	-3162.5	NaN	2.10629e-13	-3162.5	NaN	1.84854e-13	-3162.5	NaN	2.04357e-13	-3162.5	NaN	2.75367e-13	-3162.5	NaN	2.70503e-13	-3162.5	NaN
21.8	30.7558	-11.505	21.8	30.7558	-1.39916	-3157.29	NaN	1.86899e-12	-3157.29	NaN	1.74192e-12	-3157.29	NaN	1.77252e-12	-3157.29	NaN	2.80011e-13	-3157.29	NaN	3.67769e-12	-3157.29	NaN	2.33473e-13	-3157.29	NaN	1.82994e-13	-3157.29	NaN	2.06262e-13	-3157.29	NaN	1.93551e-13	-3157.29	NaN	2.08134e-13	-3157.29	NaN	1.9132e-13	-3157.29	NaN	2.13341e-13	-3157.29	NaN	4.06937e-13	-3157.29	NaN	5.09836e-13	-3157.29	NaN
22	30.7835	-11.5056	22	30.7835	-1.42105	-3152.09	NaN	1.53811e-12	-3152.09	NaN	2.01594e-12	-3152.09	NaN	1.44901e-12	-3152.09	NaN	3.28659e-13	-3152.09	NaN	4.06346e-12	-3152.09	NaN	2.40894e-13	-3152.09	NaN	2.19658e-13	-3152.09	NaN	1.93501e-13	-3152.09	NaN	1.99148e-13	-3152.09	NaN	2.16371e-13	-3152.09	NaN	1.85249e-13	-3152.09	NaN	1.96127e-13	-3152.09	NaN	3.52305e-13	-3152.09	NaN	2.56777e-13	-3152.09	NaN
22.2	30.812	-11.5041	22.2	30.812	-1.43963	-3146.87	NaN	1.47525e-12	-3146.87	NaN	1.82468e-12	-3146.87	NaN	1.8912e-12	-3146.87	NaN	3.34385e-13	-3146.87	NaN	3.27596e-12	-3146.87	NaN	2.22363e-13	-3146.87	NaN	2.00735e-13	-3146.87	NaN	2.09532e-13	-3146.87	NaN	2.03579e-13	-3146.87	NaN	1.84321e-13	-3146.87	NaN	1.92491e-13	-3146.87	NaN	1.74702e-13	-3146.87	NaN	4.16864e-13	-3146.87	NaN	3.20702e-13	-3146.87	NaN
22.4	30.8402	-11.5014	22.4	30.8402	-1.45689	-3141.67	NaN	1.49502e-12	-3141.67	NaN	1.673e-12	-3141.67	NaN	2.05853e-12	-3141.67	NaN	2.80454e-13	-3141.67	NaN	3.09381e-12	-3141.67	NaN	2.2992e-13	-3141.67	NaN	2.2209e-13	-3141.67	NaN	2.00491e-13	-3141.67	NaN	1.9539e-13	-3141.67	NaN	1.9088e-13	-3141.67	NaN	1.76553e-13	-3141.67	NaN	2.05262e-13	-3141.67	NaN	3.38483e-13	-3141.67	NaN	3.86961e-13	-3141.67	NaN
22.6	30.8684	-11.4959	22.6	30.8684	-1.47017	-3136.45	NaN	1.83842e-12	-3136.45	NaN	2.01125e-12	-3136.45	NaN	2.02511e-12	-3136.45	NaN	2.81433e-13	-3136.45	NaN	3.7942e-12	-3136.45	NaN	2.30545e-13	-3136.45	NaN	2.2819e-13	-3136.45	NaN	1.83442e-13	-3136.45	NaN	1.99995e-13	-3136.45	NaN	1.82077e-13	-3136.45	NaN	1.94609e-13	-3136.45	NaN	2.04424e-13	-3136.45	NaN	4.15466e-13	-3136.45	NaN	4.75326e-13	-3136.45	NaN
22.8	30.8964	-11.4905	22.8	30.8964	-1.48345	-3131.25	NaN	1.63365e-12	-3131.25	NaN	2.1522e-12	-3131.25	NaN	1.72411e-12	-3131.25	NaN	3.09719e-13	-3131.25	NaN	3.46862e-12	-3131.25	NaN	2.23436e-13	-3131.25	NaN	2.37911e-13	-3131.25	NaN	2.10444e-13	-3131.25	NaN	1.96381e-13	-3131.25	NaN	2.09274e-13	-3131.25	NaN	2.01135e-13	-3131.25	NaN	1.93728e-13	-3131.25	NaN	3.68763e-13	-3131.25	NaN	3.65758e-13	-3131.25	NaN
23	30.9245	-11.4844	23	30.9245	-1.49739	-3126.04	NaN	1.92938e-12	-3126.04	NaN	1.74743e-12	-3126.04	NaN	1.45234e-12	-3126.04	NaN	3.42797e-13	-3126.04	NaN	3.84784e-12	-3126.04	NaN	2.10729e-13	-3126.04	NaN	2.10952e-13	-3126.04	NaN	2.12783e-13	-3126.04	NaN	1.95631e-13	-3126.04	NaN	1.97903e-13	-3126.04	NaN	1.72531e-13	-3126.04	NaN	1.8872e-13	-3126.04	NaN	2.64418e-13	-3126.04	NaN	3.64744e-13	-3126.04	NaN
23.2	30.9536	-11.4783	23.2	30.9536	-1.51332	-3120.83	NaN	1.59061e-12	-3120.83	NaN	1.99818e-12	-3120.83	NaN	1.76313e-12	-3120.83	NaN	2.44317e-13	-3120.83	NaN	3.09537e-12	-3120.83	NaN	2.24345e-13	-3120.83	NaN	2.1833e-13	-3120.83	NaN	2.08084e-13	-3120.83	NaN	2.10868e-13	-3120.83	NaN	1.83985e-13	-3120.83	NaN	1.77687e-13	-3120.83	NaN	2.40054e-13	-3120.83	NaN	3.45116e-13	-3120.83	NaN	2.64708e-13	-3120.83	NaN
23.4	30.9834	-11.4729	23.4	30.9834	-1.53123	-3115.63	NaN	1.85295e-12	-3115.63	NaN	1.76225e-12	-3115.63	NaN	1.79679e-12	-3115.63	NaN	3.00869e-13	-3115.63	NaN	3.48022e-12	-3115.63	NaN	2.19914e-13	-3115.63	NaN	1.91662e-13	-3115.63	NaN	1.86087e-13	-3115.63	NaN	2.05037e-13	-3115.63	NaN	2.04745e-13	-3115.63	NaN	1.94513e-13	-3115.63	NaN	1.8348e-13	-3115.63	NaN	3.3917e-13	-3115.63	NaN	2.92481e-13	-3115.63	NaN
23.6	31.013	-11.4741	23.6	31.013	-1.55579	-3110.43	NaN	2.00496e-12	-3110.43	NaN	1.60813e-12	-3110.43	NaN	1.97247e-12	-3110.43	NaN	2.88407e-13	-3110.43	NaN	3.461e-12	-3110.43	NaN	2.44185e-13	-3110.43	NaN	2.11945e-13	-3110.43	NaN	2.18095e-13	-3110.43	NaN	2.09789e-13	-3110.43	NaN	1.95033e-13	-3110.43	NaN	1.90114e-13	-3110.43	NaN	1.97721e-13	-3110.43	NaN	3.12266e-13	-3110.43	NaN	4.23378e-13	-3110.43	NaN
23.8	31.0415	-11.4773	23.8	31.0415	-1.58167	-3105.24	NaN	2.03289e-12	-3105.24	NaN	2.00967e-12	-3105.24	NaN	1.66688e-12	-3105.24	NaN	2.68516e-13	-3105.24	NaN	3.33243e-12	-3105.24	NaN	2.34569e-13	-3105.24	NaN	2.24944e-13	-3105.24	NaN	2.09611e-13	-3105.24	NaN	2.02351e-13	-3105.24	NaN	2.03622e-13	-3105.24	NaN	2.33274e-13	-3105.24	NaN	2.01176e-13	-3105.24	NaN	3.95308e-13	-3105.24	NaN	3.06825e-13	-3105.24	NaN
24	31.0716	-11.4832	24	31.0716	-1.61152	-3100.03	NaN	1.60074e-12	-3100.03	NaN	2.05118e-12	-3100.03	NaN	2.04108e-12	-3100.03	NaN	3.00275e-13	-3100.03	NaN	3.55364e-12	-3100.03	NaN	2.06057e-13	-3100.03	NaN	2.15682e-13	-3100.03	NaN	1.89991e-13	-3100.03	NaN	2.53162e-13	-3100.03	NaN	1.78554e-13	-3100.03	NaN	1.86815e-13	-3100.03	NaN	2.27541e-13	-3100.03	NaN	3.45289e-13	-3100.03	NaN	2.92634e-13	-3100.03	NaN
24.2	31.1022	-11.493	24.2	31.1022	-1.64734	-3094.81	NaN	1.76378e-12	-3094.81	NaN	2.00869e-12	-3094.81	NaN	1.89434e-12	-3094.81	NaN	2.50934e-13	-3094.81	NaN	3.63853e-12	-3094.81	NaN	2.32255e-13	-3094.81	NaN	2.05571e-13	-3094.81	NaN	1.99651e-13	-3094.81	NaN	1.94032e-13	-3094.81	NaN	2.18263e-13	-3094.81	NaN	1.8619e-13	-3094.81	NaN	1.89999e-13	-3094.81	NaN	2.92007e-13	-3094.81	NaN	3.59702e-13	-3094.81	NaN
24.4	31.1334	-11.5048	24.4	31.1334	-1.68581	-3089.61	NaN	1.64279e-12	-3089.61	NaN	1.7548e-12	-3089.61	NaN	1.83854e-12	-3089.61	NaN	3.06892e-13	-3089.61	NaN	3.35503e-12	-3089.61	NaN	2.44293e-13	-3089.61	NaN	1.86966e-13	-3089.61	NaN	2.08661e-13	-3089.61	NaN	1.83835e-13	-3089.61	NaN	1.89182e-13	-3089.61	NaN	1.86767e-13	-3089.61	NaN	1.66752e-13	-3089.61	NaN	2.20058e-13	-3089.61	NaN	3.03701e-13	-3089.61	NaN
24.6	31.1652	-11.5233	24.6	31.1652	-1.73026	-3084.4	NaN	1.7333e-12	-3084.4	NaN	1.94396e-12	-3084.4	NaN	1.8068e-12	-3084.4	NaN	3.28293e-13	-3084.4	NaN	4.17812e-12	-3084.4	NaN	2.38162e-13	-3084.4	NaN	2.23452e-13	-3084.4	NaN	2.11412e-13	-3084.4	NaN	2.01089e-13	-3084.4	NaN	1.91263e-13	-3084.4	NaN	2.18828e-13	-3084.4	NaN	1.81565e-13	-3084.4	NaN	3.60603e-13	-3084.4	NaN	2.66496e-13	-3084.4	NaN
24.8	31.1963	-11.5424	24.8	31.1963	-1.77604	-3079.2	NaN	1.70716e-12	-3079.2	NaN	1.79478e-12	-3079.2	NaN	1.78755e-12	-3079.2	NaN	3.03557e-13	-3079.2	NaN	4.06592e-12	-3079.2	NaN	2.1528e-13	-3079.2	NaN	2.25796e-13	-3079.2	NaN	2.18519e-13	-3079.2	NaN	1.77213e-13	-3079.2	NaN	1.96247e-13	-3079.2	NaN	2.07237e-13	-3079.2	NaN	2.15189e-13	-3079.2	NaN	3.2767e-13	-3079.2	NaN	4.24627e-13	-3079.2	NaN
25	31.2277	-11.5662	25	31.2277	-1.82381	-3074	NaN	1.70901e-12	-3074	NaN	1.92328e-12	-3074	NaN	2.0621e-12	-3074	NaN	2.69553e-13	-3074	NaN	2.99854e-12	-3074	NaN	2.14195e-13	-3074	NaN	2.1314e-13	-3074	NaN	2.42534e-13	-3074	NaN	2.04986e-13	-3074	NaN	1.94178e-13	-3074	NaN	2.05202e-13	-3074	NaN	2.03562e-13	-3074	NaN	3.71822e-13	-3074	NaN	3.70524e-13	-3074	NaN
25.2	31.2586	-11.5946	25.2	31.2586	-1.8749	-3068.8	NaN	1.68627e-12	-3068.8	NaN	1.61563e-12	-3068.8	NaN	1.99643e-12	-3068.8	NaN	2.57751e-13	-3068.8	NaN	3.24381e-12	-3068.8	NaN	2.19764e-13	-3068.8	NaN	2.16403e-13	-3068.8	NaN	2.09482e-13	-3068.8	NaN	1.99565e-13	-3068.8	NaN	2.1393e-13	-3068.8	NaN	1.91117e-13	-3068.8	NaN	1.99919e-13	-3068.8	NaN	2.37712e-13	-3068.8	NaN	2.83997e-13	-3068.8	NaN
25.4	31.2894	-11.6237	25.4	31.2894	-1.92799	-3063.59	NaN	1.95801e-12	-3063.59	NaN	2.09056e-12	-3063.59	NaN	1.73759e-12	-3063.59	NaN	2.75291e-13	-3063.59	NaN	3.36195e-12	-3063.59	NaN	2.3004e-13	-3063.59	NaN	2.35666e-13	-3063.59	NaN	1.79344e-13	-3063.59	NaN	2.31153e-13	-3063.59	NaN	2.15081e-13	-3063.59	NaN	2.00048e-13	-3063.59	NaN	1.82499e-13	-3063.59	NaN	3.73517e-13	-3063.59	NaN	4.27695e-13	-3063.59	NaN
25.6	31.3209	-11.6528	25.6	31.3209	-1.98241	-3058.39	NaN	1.76318e-12	-3058.39	NaN	1.78111e-12	-3058.39	NaN	1.67293e-12	-3058.39	NaN	2.93453e-13	-3058.39	NaN	3.66963e-12	-3058.39	NaN	2.16585e-13	-3058.39	NaN	2.13001e-13	-3058.39	NaN	2.26993e-13	-3058.39	NaN	2.02899e-13	-3058.39	NaN	2.16017e-13	-3058.39	NaN	2.27314e-13	-3058.39	NaN	1.80261e-13	-3058.39	NaN	3.36197e-13	-3058.39	NaN	5.15919e-13	-3058.39	NaN
25.8	31.3535	-11.6825	25.8	31.3535	-2.03882	-3053.18	NaN	1.76976e-12	-3053.18	NaN	2.02351e-12	-3053.18	NaN	1.60684e-12	-3053.18	NaN	2.74645e-13	-3053.18	NaN	3.36872e-12	-3053.18	NaN	2.25822e-13	-3053.18	NaN	2.02851e-13	-3053.18	NaN	2.04422e-13	-3053.18	NaN	1.79291e-13	-3053.18	NaN	1.83382e-13	-3053.18	NaN	1.99296e-13	-3053.18	NaN	1.70451e-13	-3053.18	NaN	2.62761e-13	-3053.18	NaN	3.40434e-13	-3053.18	NaN
26	31.3861	-11.7129	26	31.3861	-2.09258	-3047.97	NaN	1.76361e-12	-3047.97	NaN	1.84174e-12	-3047.97	NaN	1.98696e-12	-3047.97	NaN	2.44923e-13	-3047.97	NaN	3.5135e-12	-3047.97	NaN	2.16996e-13	-3047.97	NaN	2.20683e-13	-3047.97	NaN	1.90676e-13	-3047.97	NaN	1.87942e-13	-3047.97	NaN	2.13937e-13	-3047.97	NaN	2.02969e-13	-3047.97	NaN	1.82252e-13	-3047.97	NaN	3.13144e-13	-3047.97	NaN	2.50534e-13	-3047.97	NaN
26.2	31.4192	-11.7413	26.2	31.4192	-2.14634	-3042.77	NaN	1.67406e-12	-3042.77	NaN	1.88201e-12	-3042.77	NaN	1.74412e-12	-3042.77	NaN	3.11766e-13	-3042.77	NaN	3.41346e-12	-3042.77	NaN	2.32097e-13	-3042.77	NaN	2.20436e-13	-3042.77	NaN	1.90193e-13	-3042.77	NaN	1.97537e-13	-3042.77	NaN	1.74369e-13	-3042.77	NaN	1.93807e-13	-3042.77	NaN	1.89486e-13	-3042.77	NaN	4.39311e-13	-3042.77	NaN	3.30241e-13	-3042.77	NaN
26.4	31.4534	-11.7691	26.4	31.4534	-2.19943	-3037.55	NaN	1.70606e-12	-3037.55	NaN	1.99519e-12	-3037.55	NaN	1.70235e-12	-3037.55	NaN	2.56992e-13	-3037.55	NaN	3.75439e-12	-3037.55	NaN	2.30517e-13	-3037.55	NaN	2.1725e-13	-3037.55	NaN	2.17348e-13	-3037.55	NaN	2.04108e-13	-3037.55	NaN	1.93439e-13	-3037.55	NaN	2.4054e-13	-3037.55	NaN	1.96077e-13	-3037.55	NaN	2.82666e-13	-3037.55	NaN	3.71373e-13	-3037.55	NaN
26.6	31.4882	-11.7955	26.6	31.4882	-2.25252	-3032.34	NaN	1.64531e-12	-3032.34	NaN	2.00812e-12	-3032.34	NaN	1.73072e-12	-3032.34	NaN	2.87925e-13	-3032.34	NaN	3.93819e-12	-3032.34	NaN	2.49777e-13	-3032.34	NaN	2.23424e-13	-3032.34	NaN	1.88766e-13	-3032.34	NaN	2.14545e-13	-3032.34	NaN	1.96148e-13	-3032.34	NaN	1.98485e-13	-3032.34	NaN	1.78997e-13	-3032.34	NaN	2.47048e-13	-3032.34	NaN	2.41064e-13	-3032.34	NaN
26.8	31.5242	-11.8206	26.8	31.5242	-2.30562	-3027.14	NaN	2.10782e-12	-3027.14	NaN	1.61347e-12	-3027.14	NaN	1.58666e-12	-3027.14	NaN	3.30165e-13	-3027.14	NaN	3.30603e-12	-3027.14	NaN	2.18646e-13	-3027.14	NaN	2.00465e-13	-3027.14	NaN	2.17197e-13	-3027.14	NaN	1.72579e-13	-3027.14	NaN	2.75415e-13	-3027.14	NaN	2.11742e-13	-3027.14	NaN	2.16386e-13	-3027.14	NaN	3.24917e-13	-3027.14	NaN	4.46031e-13	-3027.14	NaN
27	31.5616	-11.839	27	31.5616	-2.35007	-3021.93	NaN	1.7808e-12	-3021.93	NaN	2.10186e-12	-3021.93	NaN	1.70214e-12	-3021.93	NaN	2.64083e-13	-3021.93	NaN	3.48195e-12	-3021.93	NaN	2.34811e-13	-3021.93	NaN	2.25573e-13	-3021.93	NaN	1.95912e-13	-3021.93	NaN	2.11663e-13	-3021.93	NaN	2.03641e-13	-3021.93	NaN	2.12304e-13	-3021.93	NaN	2.17757e-13	-3021.93	NaN	4.67202e-13	-3021.93	NaN	2.9076e-13	-3021.93	NaN
27.2	31.5994	-11.8514	27.2	31.5994	-2.38724	-3016.72	NaN	1.72947e-12	-3016.72	NaN	1.93106e-12	-3016.72	NaN	1.8805e-12	-3016.72	NaN	3.03689e-13	-3016.72	NaN	3.40176e-12	-3016.72	NaN	2.26478e-13	-3016.72	NaN	2.13935e-13	-3016.72	NaN	1.95966e-13	-3016.72	NaN	2.02578e-13	-3016.72	NaN	2.03773e-13	-3016.72	NaN	1.78994e-13	-3016.72	NaN	1.81623e-13	-3016.72	NaN	2.99153e-13	-3016.72	NaN	2.5283e-13	-3016.72	NaN
27.4	31.6376	-11.8632	27.4	31.6376	-2.42706	-3011.51	NaN	1.64263e-12	-3011.51	NaN	1.87629e-12	-3011.51	NaN	1.73934e-12	-3011.51	NaN	2.47649e-13	-3011.51	NaN	3.21204e-12	-3011.51	NaN	2.44961e-13	-3011.51	NaN	2.25064e-13	-3011.51	NaN	1.97202e-13	-3011.51	NaN	2.2459e-13	-3011.51	NaN	1.99375e-13	-3011.51	NaN	2.04728e-13	-3011.51	NaN	1.99785e-13	-3011.51	NaN	2.87449e-13	-3011.51	NaN	3.70082e-13	-3011.51	NaN
27.6	31.6766	-11.8717	27.6	31.6766	-2.46488	-3006.3	NaN	1.78216e-12	-3006.3	NaN	1.78863e-12	-3006.3	NaN	1.65223e-12	-3006.3	NaN	2.88536e-13	-3006.3	NaN	3.04318e-12	-3006.3	NaN	2.3051e-13	-3006.3	NaN	2.03976e-13	-3006.3	NaN	2.27575e-13	-3006.3	NaN	1.86374e-13	-3006.3	NaN	1.90173e-13	-3006.3	NaN	1.79722e-13	-3006.3	NaN	1.80411e-13	-3006.3	NaN	3.62089e-13	-3006.3	NaN	4.12184e-13	-3006.3	NaN
27.8	31.7173	-11.8762	27.8	31.7173	-2.49872	-3001.09	NaN	1.49711e-12	-3001.09	NaN	1.88701e-12	-3001.09	NaN	1.49554e-12	-3001.09	NaN	2.91404e-13	-3001.09	NaN	3.51283e-12	-3001.09	NaN	2.05472e-13	-3001.09	NaN	2.16927e-13	-3001.09	NaN	1.81838e-13	-3001.09	NaN	2.07818e-13	-3001.09	NaN	2.09293e-13	-3001.09	NaN	2.09231e-13	-3001.09	NaN	2.10279e-13	-3001.09	NaN	2.79435e-13	-3001.09	NaN	3.68985e-13	-3001.09	NaN
28	31.7588	-11.8774	28	31.7588	-2.5319	-2995.86	NaN	1.79327e-12	-2995.86	NaN	1.43047e-12	-2995.86	NaN	1.71772e-12	-2995.86	NaN	2.77792e-13	-2995.86	NaN	3.7841e-12	-2995.86	NaN	2.65663e-13	-2995.86	NaN	2.06277e-13	-2995.86	NaN	1.98217e-13	-2995.86	NaN	1.78044e-13	-2995.86	NaN	2.10473e-13	-2995.86	NaN	2.15182e-13	-2995.86	NaN	1.9358e-13	-2995.86	NaN	3.77032e-13	-2995.86	NaN	3.32944e-13	-2995.86	NaN
28.2	31.8008	-11.8792	28.2	31.8008	-2.56839	-2990.65	NaN	1.71425e-12	-2990.65	NaN	1.8039e-12	-2990.65	NaN	1.6211e-12	-2990.65	NaN	3.01343e-13	-2990.65	NaN	3.10076e-12	-2990.65	NaN	2.26454e-13	-2990.65	NaN	2.27572e-13	-2990.65	NaN	1.85486e-13	-2990.65	NaN	2.06624e-13	-2990.65	NaN	1.97664e-13	-2990.65	NaN	2.12331e-13	-2990.65	NaN	2.13389e-13	-2990.65	NaN	2.5187e-13	-2990.65	NaN	3.56904e-13	-2990.65	NaN
28.4	31.8422	-11.8803	28.4	31.8422	-2.6062	-2985.43	NaN	1.93395e-12	-2985.43	NaN	2.14543e-12	-2985.43	NaN	1.53092e-12	-2985.43	NaN	2.77812e-13	-2985.43	NaN	3.73356e-12	-2985.43	NaN	2.31098e-13	-2985.43	NaN	2.07696e-13	-2985.43	NaN	2.17226e-13	-2985.43	NaN	1.93829e-13	-2985.43	NaN	2.01286e-13	-2985.43	NaN	2.17748e-13	-2985.43	NaN	1.76751e-13	-2985.43	NaN	3.07631e-13	-2985.43	NaN	2.97283e-13	-2985.43	NaN
28.6	31.8838	-11.8782	28.6	31.8838	-2.64269	-2980.24	NaN	1.51662e-12	-2980.24	NaN	1.74451e-12	-2980.24	NaN	1.73173e-12	-2980.24	NaN	2.82018e-13	-2980.24	NaN	3.34758e-12	-2980.24	NaN	2.08366e-13	-2980.24	NaN	2.02801e-13	-2980.24	NaN	2.08414e-13	-2980.24	NaN	1.80893e-13	-2980.24	NaN	1.91703e-13	-2980.24	NaN	1.74247e-13	-2980.24	NaN	1.87792e-13	-2980.24	NaN	2.77139e-13	-2980.24	NaN	3.35259e-13	-2980.24	NaN
28.8	31.9269	-11.878	28.8	31.9269	-2.68249	-2975.03	NaN	1.51001e-12	-2975.03	NaN	1.54855e-12	-2975.03	NaN	1.66794e-12	-2975.03	NaN	2.62931e-13	-2975.03	NaN	3.13008e-12	-2975.03	NaN	2.29506e-13	-2975.03	NaN	1.94221e-13	-2975.03	NaN	2.24616e-13	-2975.03	NaN	2.20944e-13	-2975.03	NaN	1.81065e-13	-2975.03	NaN	1.90358e-13	-2975.03	NaN	2.0271e-13	-2975.03	NaN	2.72344e-13	-2975.03	NaN	2.71375e-13	-2975.03	NaN
29	31.9702	-11.8818	29	31.9702	-2.72892	-2969.82	NaN	1.65098e-12	-2969.82	NaN	1.79801e-12	-2969.82	NaN	1.69551e-12	-2969.82	NaN	2.84876e-13	-2969.82	NaN	3.58969e-12	-2969.82	NaN	2.36724e-13	-2969.82	NaN	2.05599e-13	-2969.82	NaN	1.84459e-13	-2969.82	NaN	2.05231e-13	-2969.82	NaN	1.95653e-13	-2969.82	NaN	2.01582e-13	-2969.82	NaN	1.73455e-13	-2969.82	NaN	2.99916e-13	-2969.82	NaN	3.26449e-13	-2969.82	NaN
29.2	32.0126	-11.8883	29.2	32.0126	-2.78066	-2964.59	NaN	1.75691e-12	-2964.59	NaN	1.82125e-12	-2964.59	NaN	1.65455e-12	-2964.59	NaN	2.74175e-13	-2964.59	NaN	3.38098e-12	-2964.59	NaN	2.33363e-13	-2964.59	NaN	2.06373e-13	-2964.59	NaN	2.01604e-13	-2964.59	NaN	2.06016e-13	-2964.59	NaN	1.85675e-13	-2964.59	NaN	1.84648e-13	-2964.59	NaN	2.21013e-13	-2964.59	NaN	3.2389e-13	-2964.59	NaN	3.90269e-13	-2964.59	NaN
29.4	32.0568	-11.8947	29.4	32.0568	-2.83106	-2959.36	NaN	1.61199e-12	-2959.36	NaN	1.86418e-12	-2959.36	NaN	2.02643e-12	-2959.36	NaN	3.4171e-13	-2959.36	NaN	3.22846e-12	-2959.36	NaN	2.19088e-13	-2959.36	NaN	2.35891e-13	-2959.36	NaN	1.973e-13	-2959.36	NaN	2.00687e-13	-2959.36	NaN	1.82075e-13	-2959.36	NaN	1.77836e-13	-2959.36	NaN	2.00287e-13	-2959.36	NaN	2.91497e-13	-2959.36	NaN	4.00922e-13	-2959.36	NaN
29.6	32.1011	-11.9065	29.6	32.1011	-2.88544	-2954.14	NaN	1.92699e-12	-2954.14	NaN	2.24707e-12	-2954.14	NaN	1.56416e-12	-2954.14	NaN	2.64487e-13	-2954.14	NaN	2.82192e-12	-2954.14	NaN	2.1584e-13	-2954.14	NaN	2.26368e-13	-2954.14	NaN	1.94638e-13	-2954.14	NaN	1.91418e-13	-2954.14	NaN	1.96527e-13	-2954.14	NaN	1.79588e-13	-2954.14	NaN	2.42907e-13	-2954.14	NaN	6.73589e-13	-2954.14	NaN	4.19258e-13	-2954.14	NaN
29.8	32.1455	-11.9229	29.8	32.1455	-2.94844	-2948.93	NaN	1.70807e-12	-2948.93	NaN	1.82724e-12	-2948.93	NaN	1.34935e-12	-2948.93	NaN	2.91574e-13	-2948.93	NaN	3.65955e-12	-2948.93	NaN	2.07514e-13	-2948.93	NaN	2.2194e-13	-2948.93	NaN	2.30545e-13	-2948.93	NaN	2.0497e-13	-2948.93	NaN	1.90884e-13	-2948.93	NaN	1.63659e-13	-2948.93	NaN	1.98712e-13	-2948.93	NaN	2.66247e-13	-2948.93	NaN	3.60214e-13	-2948.93	NaN
30	32.1906	-11.9446	30	32.1906	-3.01675	-2943.72	NaN	1.55961e-12	-2943.72	NaN	1.86489e-12	-2943.72	NaN	1.52179e-12	-2943.72	NaN	2.68272e-13	-2943.72	NaN	3.39702e-12	-2943.72	NaN	2.40324e-13	-2943.72	NaN	2.10894e-13	-2943.72	NaN	2.1262e-13	-2943.72	NaN	1.87672e-13	-2943.72	NaN	2.16649e-13	-2943.72	NaN	1.89024e-13	-2943.72	NaN	2.20496e-13	-2943.72	NaN	3.346e-13	-2943.72	NaN	3.4548e-13	-2943.72	NaN
30.2	32.2348	-11.9723	30.2	32.2348	-3.08838	-2938.51	NaN	1.89719e-12	-2938.51	NaN	2.05063e-12	-2938.51	NaN	1.80914e-12	-2938.51	NaN	2.69349e-13	-2938.51	NaN	3.35424e-12	-2938.51	NaN	2.3665e-13	-2938.51	NaN	2.29377e-13	-2938.51	NaN	2.19984e-13	-2938.51	NaN	2.0542e-13	-2938.51	NaN	1.96747e-13	-2938.51	NaN	2.03984e-13	-2938.51	NaN	1.89388e-13	-2938.51	NaN	3.98322e-13	-2938.51	NaN	3.74635e-13	-2938.51	NaN
30.4	32.2819	-12.0013	30.4	32.2819	-3.16132	-2933.3	NaN	1.98583e-12	-2933.3	NaN	1.90755e-12	-2933.3	NaN	1.83504e-12	-2933.3	NaN	2.33241e-13	-2933.3	NaN	3.70673e-12	-2933.3	NaN	2.21985e-13	-2933.3	NaN	2.1679e-13	-2933.3	NaN	2.13805e-13	-2933.3	NaN	2.09583e-13	-2933.3	NaN	1.7341e-13	-2933.3	NaN	1.84244e-13	-2933.3	NaN	1.93925e-13	-2933.3	NaN	3.52894e-13	-2933.3	NaN	4.07927e-13	-2933.3	NaN
30.6	32.3294	-12.0343	30.6	32.3294	-3.23558	-2928.07	NaN	1.69421e-12	-2928.07	NaN	1.78061e-12	-2928.07	NaN	1.88239e-12	-2928.07	NaN	3.20975e-13	-2928.07	NaN	3.38864e-12	-2928.07	NaN	2.25209e-13	-2928.07	NaN	2.31242e-13	-2928.07	NaN	2.16989e-13	-2928.07	NaN	2.04206e-13	-2928.07	NaN	1.99299e-13	-2928.07	NaN	1.99105e-13	-2928.07	NaN	2.18016e-13	-2928.07	NaN	4.0234e-13	-2928.07	NaN	4.55541e-13	-2928.07	NaN
30.8	32.3776	-12.0673	30.8	32.3776	-3.30984	-2922.86	NaN	1.81953e-12	-2922.86	NaN	1.91871e-12	-2922.86	NaN	1.49364e-12	-2922.86	NaN	2.6348e-13	-2922.86	NaN	3.4909e-12	-2922.86	NaN	2.16649e-13	-2922.86	NaN	1.91105e-13	-2922.86	NaN	2.03634e-13	-2922.86	NaN	1.92969e-13	-2922.86	NaN	2.08912e-13	-2922.86	NaN	1.64507e-13	-2922.86	NaN	1.97977e-13	-2922.86	NaN	2.33612e-13	-2922.86	NaN	2.37739e-13	-2922.86	NaN
31	32.4279	-12.0983	31	32.4279	-3.37944	-2917.65	NaN	1.59552e-12	-2917.65	NaN	1.62659e-12	-2917.65	NaN	1.73637e-12	-2917.65	NaN	2.85031e-13	-2917.65	NaN	3.45169e-12	-2917.65	NaN	2.101e-13	-2917.65	NaN	2.12601e-13	-2917.65	NaN	2.03931e-13	-2917.65	NaN	2.00721e-13	-2917.65	NaN	2.05633e-13	-2917.65	NaN	1.8992e-13	-2917.65	NaN	2.21319e-13	-2917.65	NaN	3.02389e-13	-2917.65	NaN	3.59513e-13	-2917.65	NaN
31.2	32.4797	-12.1293	31.2	32.4797	-3.44374	-2912.45	NaN	1.56909e-12	-2912.45	NaN	1.8179e-12	-2912.45	NaN	1.81137e-12	-2912.45	NaN	2.67535e-13	-2912.45	NaN	3.06245e-12	-2912.45	NaN	2.34316e-13	-2912.45	NaN	2.02226e-13	-2912.45	NaN	2.06705e-13	-2912.45	NaN	2.1872e-13	-2912.45	NaN	2.03122e-13	-2912.45	NaN	2.05085e-13	-2912.45	NaN	2.02485e-13	-2912.45	NaN	3.20177e-13	-2912.45	NaN	3.83415e-13	-2912.45	NaN
31.4	32.5336	-12.1609	31.4	32.5336	-3.50603	-2907.25	NaN	1.64873e-12	-2907.25	NaN	2.25423e-12	-2907.25	NaN	1.30098e-12	-2907.25	NaN	3.1915e-13	-2907.25	NaN	3.06995e-12	-2907.25	NaN	2.28688e-13	-2907.25	NaN	2.11857e-13	-2907.25	NaN	1.75174e-13	-2907.25	NaN	1.98317e-13	-2907.25	NaN	1.93668e-13	-2907.25	NaN	1.71186e-13	-2907.25	NaN	1.84256e-13	-2907.25	NaN	2.99756e-13	-2907.25	NaN	4.07806e-13	-2907.25	NaN
31.6	32.5877	-12.1912	31.6	32.5877	-3.56435	-2902.03	NaN	2.03356e-12	-2902.03	NaN	1.93403e-12	-2902.03	NaN	1.78514e-12	-2902.03	NaN	2.73103e-13	-2902.03	NaN	3.11239e-12	-2902.03	NaN	2.13008e-13	-2902.03	NaN	2.32554e-13	-2902.03	NaN	2.00893e-13	-2902.03	NaN	1.87339e-13	-2902.03	NaN	2.17597e-13	-2902.03	NaN	1.89388e-13	-2902.03	NaN	1.93111e-13	-2902.03	NaN	2.33612e-13	-2902.03	NaN	3.84346e-13	-2902.03	NaN
31.8	32.6426	-12.2169	31.8	32.6426	-3.61405	-2896.82	NaN	2.00515e-12	-2896.82	NaN	1.94078e-12	-2896.82	NaN	1.96426e-12	-2896.82	NaN	3.49365e-13	-2896.82	NaN	3.20225e-12	-2896.82	NaN	2.23235e-13	-2896.82	NaN	2.14789e-13	-2896.82	NaN	1.90339e-13	-2896.82	NaN	1.90193e-13	-2896.82	NaN	1.95308e-13	-2896.82	NaN	1.78669e-13	-2896.82	NaN	2.03239e-13	-2896.82	NaN	4.16306e-13	-2896.82	NaN	2.69493e-13	-2896.82	NaN
32	32.6985	-12.2385	32	32.6985	-3.65844	-2891.61	NaN	1.60756e-12	-2891.61	NaN	1.99921e-12	-2891.61	NaN	1.70489e-12	-2891.61	NaN	2.74025e-13	-2891.61	NaN	3.06312e-12	-2891.61	NaN	2.43115e-13	-2891.61	NaN	2.20096e-13	-2891.61	NaN	1.97077e-13	-2891.61	NaN	1.73905e-13	-2891.61	NaN	1.91651e-13	-2891.61	NaN	1.90439e-13	-2891.61	NaN	1.82499e-13	-2891.61	NaN	4.89081e-13	-2891.61	NaN	3.29714e-13	-2891.61	NaN
32.2	32.7553	-12.2529	32.2	32.7553	-3.69287	-2886.4	NaN	1.82034e-12	-2886.4	NaN	1.82571e-12	-2886.4	NaN	1.59896e-12	-2886.4	NaN	3.10013e-13	-2886.4	NaN	2.85371e-12	-2886.4	NaN	2.22229e-13	-2886.4	NaN	2.06933e-13	-2886.4	NaN	2.14176e-13	-2886.4	NaN	2.00366e-13	-2886.4	NaN	2.06715e-13	-2886.4	NaN	2.05034e-13	-2886.4	NaN	1.81781e-13	-2886.4	NaN	3.26564e-13	-2886.4	NaN	3.33652e-13	-2886.4	NaN
32.4	32.8129	-12.2646	32.4	32.8129	-3.72532	-2881.2	NaN	1.60756e-12	-2881.2	NaN	2.01298e-12	-2881.2	NaN	1.5947e-12	-2881.2	NaN	2.5309e-13	-2881.2	NaN	3.61952e-12	-2881.2	NaN	2.39149e-13	-2881.2	NaN	2.09044e-13	-2881.2	NaN	2.35278e-13	-2881.2	NaN	2.3021e-13	-2881.2	NaN	2.04752e-13	-2881.2	NaN	1.86913e-13	-2881.2	NaN	2.1145e-13	-2881.2	NaN	4.0742e-13	-2881.2	NaN	3.96133e-13	-2881.2	NaN
32.6	32.8714	-12.2724	32.6	32.8714	-3.75245	-2876.01	NaN	1.52964e-12	-2876.01	NaN	1.82202e-12	-2876.01	NaN	1.63638e-12	-2876.01	NaN	2.71202e-13	-2876.01	NaN	3.24113e-12	-2876.01	NaN	1.97494e-13	-2876.01	NaN	2.06949e-13	-2876.01	NaN	2.05772e-13	-2876.01	NaN	2.03146e-13	-2876.01	NaN	1.9413e-13	-2876.01	NaN	1.89886e-13	-2876.01	NaN	1.97872e-13	-2876.01	NaN	2.82274e-13	-2876.01	NaN	3.99375e-13	-2876.01	NaN
32.8	32.9307	-12.2761	32.8	32.9307	-3.77627	-2870.79	NaN	1.56394e-12	-2870.79	NaN	2.10566e-12	-2870.79	NaN	1.89032e-12	-2870.79	NaN	3.05685e-13	-2870.79	NaN	3.2169e-12	-2870.79	NaN	2.15778e-13	-2870.79	NaN	2.23237e-13	-2870.79	NaN	2.20434e-13	-2870.79	NaN	1.88931e-13	-2870.79	NaN	2.07476e-13	-2870.79	NaN	1.82432e-13	-2870.79	NaN	1.73936e-13	-2870.79	NaN	3.5213e-13	-2870.79	NaN	3.44006e-13	-2870.79	NaN
33	32.9894	-12.2765	33	32.9894	-3.79942	-2865.59	NaN	1.91215e-12	-2865.59	NaN	1.82291e-12	-2865.59	NaN	1.61165e-12	-2865.59	NaN	2.71549e-13	-2865.59	NaN	3.22172e-12	-2865.59	NaN	1.94502e-13	-2865.59	NaN	2.19132e-13	-2865.59	NaN	2.0563e-13	-2865.59	NaN	1.92141e-13	-2865.59	NaN	2.02504e-13	-2865.59	NaN	2.06641e-13	-2865.59	NaN	1.97417e-13	-2865.59	NaN	4.24358e-13	-2865.59	NaN	3.79982e-13	-2865.59	NaN
33.2	33.0476	-12.2736	33.2	33.0476	-3.82324	-2860.38	NaN	1.9561e-12	-2860.38	NaN	1.91765e-12	-2860.38	NaN	1.91986e-12	-2860.38	NaN	3.12512e-13	-2860.38	NaN	3.26037e-12	-2860.38	NaN	2.1747e-13	-2860.38	NaN	2.12912e-13	-2860.38	NaN	2.28846e-13	-2860.38	NaN	1.93484e-13	-2860.38	NaN	1.94437e-13	-2860.38	NaN	2.1826e-13	-2860.38	NaN	2.10758e-13	-2860.38	NaN	3.63072e-13	-2860.38	NaN	3.18428e-13	-2860.38	NaN
33.4	33.1047	-12.2681	33.4	33.1047	-3.84441	-2855.16	NaN	2.01441e-12	-2855.16	NaN	1.76991e-12	-2855.16	NaN	1.9273e-12	-2855.16	NaN	2.72859e-13	-2855.16	NaN	2.633e-12	-2855.16	NaN	2.47197e-13	-2855.16	NaN	2.02334e-13	-2855.16	NaN	1.98794e-13	-2855.16	NaN	2.01657e-13	-2855.16	NaN	1.98482e-13	-2855.16	NaN	2.26871e-13	-2855.16	NaN	1.86954e-13	-2855.16	NaN	2.39606e-13	-2855.16	NaN	4.18252e-13	-2855.16	NaN
33.6	33.1619	-12.2593	33.6	33.1619	-3.86358	-2849.95	NaN	2.17149e-12	-2849.95	NaN	1.9967e-12	-2849.95	NaN	1.68856e-12	-2849.95	NaN	2.84909e-13	-2849.95	NaN	3.04929e-12	-2849.95	NaN	1.95327e-13	-2849.95	NaN	2.08661e-13	-2849.95	NaN	2.13032e-13	-2849.95	NaN	1.86925e-13	-2849.95	NaN	2.1832e-13	-2849.95	NaN	2.03586e-13	-2849.95	NaN	2.29949e-13	-2849.95	NaN	2.55415e-13	-2849.95	NaN	3.72059e-13	-2849.95	NaN
33.8	33.2187	-12.2504	33.8	33.2187	-3.8854	-2844.75	NaN	1.73728e-12	-2844.75	NaN	1.87322e-12	-2844.75	NaN	1.89695e-12	-2844.75	NaN	2.9018e-13	-2844.75	NaN	2.95646e-12	-2844.75	NaN	2.34416e-13	-2844.75	NaN	2.12333e-13	-2844.75	NaN	2.15074e-13	-2844.75	NaN	2.21195e-13	-2844.75	NaN	1.9916e-13	-2844.75	NaN	1.99043e-13	-2844.75	NaN	1.86336e-13	-2844.75	NaN	3.44806e-13	-2844.75	NaN	4.3584e-13	-2844.75	NaN
34	33.2739	-12.2429	34	33.2739	-3.9079	-2839.53	NaN	1.71432e-12	-2839.53	NaN	1.60744e-12	-2839.53	NaN	2.14873e-12	-2839.53	NaN	2.79999e-13	-2839.53	NaN	3.19287e-12	-2839.53	NaN	2.01396e-13	-2839.53	NaN	2.03873e-13	-2839.53	NaN	1.91646e-13	-2839.53	NaN	1.79856e-13	-2839.53	NaN	1.94966e-13	-2839.53	NaN	1.80967e-13	-2839.53	NaN	2.1602e-13	-2839.53	NaN	3.33013e-13	-2839.53	NaN	3.49188e-13	-2839.53	NaN
34.2	33.3281	-12.2347	34.2	33.3281	-3.92907	-2834.33	NaN	1.97592e-12	-2834.33	NaN	1.82753e-12	-2834.33	NaN	2.28865e-12	-2834.33	NaN	3.07502e-13	-2834.33	NaN	3.34483e-12	-2834.33	NaN	2.29243e-13	-2834.33	NaN	2.18109e-13	-2834.33	NaN	2.04773e-13	-2834.33	NaN	1.93037e-13	-2834.33	NaN	1.96922e-13	-2834.33	NaN	1.99476e-13	-2834.33	NaN	1.67887e-13	-2834.33	NaN	3.78316e-13	-2834.33	NaN	3.79215e-13	-2834.33	NaN
34.4	33.3812	-12.2266	34.4	33.3812	-3.9509	-2829.12	NaN	1.80294e-12	-2829.12	NaN	1.70898e-12	-2829.12	NaN	1.49548e-12	-2829.12	NaN	2.56025e-13	-2829.12	NaN	2.99708e-12	-2829.12	NaN	2.31036e-13	-2829.12	NaN	1.98729e-13	-2829.12	NaN	2.01965e-13	-2829.12	NaN	1.90468e-13	-2829.12	NaN	2.11744e-13	-2829.12	NaN	1.90803e-13	-2829.12	NaN	1.77651e-13	-2829.12	NaN	3.87712e-13	-2829.12	NaN	2.69048e-13	-2829.12	NaN
34.6	33.4335	-12.2184	34.6	33.4335	-3.97406	-2823.9	NaN	1.85113e-12	-2823.9	NaN	2.03416e-12	-2823.9	NaN	1.75076e-12	-2823.9	NaN	2.66513e-13	-2823.9	NaN	3.41135e-12	-2823.9	NaN	2.38366e-13	-2823.9	NaN	1.92304e-13	-2823.9	NaN	2.00867e-13	-2823.9	NaN	1.89709e-13	-2823.9	NaN	2.14751e-13	-2823.9	NaN	1.92598e-13	-2823.9	NaN	1.9764e-13	-2823.9	NaN	3.16e-13	-2823.9	NaN	3.42878e-13	-2823.9	NaN
34.8	33.4854	-12.2175	34.8	33.4854	-4.00385	-2818.71	NaN	1.91691e-12	-2818.71	NaN	2.11443e-12	-2818.71	NaN	1.98877e-12	-2818.71	NaN	2.72813e-13	-2818.71	NaN	3.22995e-12	-2818.71	NaN	2.23177e-13	-2818.71	NaN	2.15859e-13	-2818.71	NaN	2.11838e-13	-2818.71	NaN	1.95016e-13	-2818.71	NaN	1.90583e-13	-2818.71	NaN	1.90949e-13	-2818.71	NaN	2.19472e-13	-2818.71	NaN	2.91131e-13	-2818.71	NaN	3.29276e-13	-2818.71	NaN
35	33.537	-12.22	35	33.537	-4.0363	-2813.52	NaN	1.73776e-12	-2813.52	NaN	1.92663e-12	-2813.52	NaN	1.68993e-12	-2813.52	NaN	3.45756e-13	-2813.52	NaN	3.37542e-12	-2813.52	NaN	2.27917e-13	-2813.52	NaN	2.14267e-13	-2813.52	NaN	2.10741e-13	-2813.52	NaN	1.98619e-13	-2813.52	NaN	2.31678e-13	-2813.52	NaN	1.91959e-13	-2813.52	NaN	1.90152e-13	-2813.52	NaN	4.8263e-13	-2813.52	NaN	2.65751e-13	-2813.52	NaN
35.2	33.589	-12.2277	35.2	33.589	-4.07272	-2808.31	NaN	1.68746e-12	-2808.31	NaN	2.3292e-12	-2808.31	NaN	1.90882e-12	-2808.31	NaN	3.53011e-13	-2808.31	NaN	2.92737e-12	-2808.31	NaN	2.30409e-13	-2808.31	NaN	2.29755e-13	-2808.31	NaN	2.01965e-13	-2808.31	NaN	2.13262e-13	-2808.31	NaN	2.03122e-13	-2808.31	NaN	1.99033e-13	-2808.31	NaN	1.89063e-13	-2808.31	NaN	3.44121e-13	-2808.31	NaN	4.20163e-13	-2808.31	NaN
35.4	33.6405	-12.2368	35.4	33.6405	-4.11379	-2803.12	NaN	1.93532e-12	-2803.12	NaN	2.11096e-12	-2803.12	NaN	1.97752e-12	-2803.12	NaN	3.35139e-13	-2803.12	NaN	3.74132e-12	-2803.12	NaN	2.11007e-13	-2803.12	NaN	2.11191e-13	-2803.12	NaN	2.05293e-13	-2803.12	NaN	2.10904e-13	-2803.12	NaN	2.03792e-13	-2803.12	NaN	1.82025e-13	-2803.12	NaN	2.3558e-13	-2803.12	NaN	2.6708e-13	-2803.12	NaN	3.41863e-13	-2803.12	NaN
35.6	33.6925	-12.2486	35.6	33.6925	-4.15818	-2797.91	NaN	1.70068e-12	-2797.91	NaN	1.75234e-12	-2797.91	NaN	1.78132e-12	-2797.91	NaN	2.68823e-13	-2797.91	NaN	3.58701e-12	-2797.91	NaN	2.177e-13	-2797.91	NaN	2.13963e-13	-2797.91	NaN	1.9751e-13	-2797.91	NaN	2.07016e-13	-2797.91	NaN	1.81034e-13	-2797.91	NaN	1.9983e-13	-2797.91	NaN	1.85685e-13	-2797.91	NaN	2.93807e-13	-2797.91	NaN	4.25794e-13	-2797.91	NaN
35.8	33.7458	-12.2669	35.8	33.7458	-4.20587	-2792.71	NaN	1.85182e-12	-2792.71	NaN	1.82913e-12	-2792.71	NaN	1.95344e-12	-2792.71	NaN	2.57402e-13	-2792.71	NaN	2.90092e-12	-2792.71	NaN	2.22342e-13	-2792.71	NaN	2.16101e-13	-2792.71	NaN	2.18169e-13	-2792.71	NaN	2.06679e-13	-2792.71	NaN	2.05839e-13	-2792.71	NaN	2.20597e-13	-2792.71	NaN	2.04417e-13	-2792.71	NaN	4.84969e-13	-2792.71	NaN	4.03244e-13	-2792.71	NaN
36	33.801	-12.2879	36	33.801	-4.25886	-2787.51	NaN	1.96859e-12	-2787.51	NaN	1.7362e-12	-2787.51	NaN	1.78463e-12	-2787.51	NaN	2.98322e-13	-2787.51	NaN	3.5422e-12	-2787.51	NaN	2.09966e-13	-2787.51	NaN	2.27247e-13	-2787.51	NaN	2.18871e-13	-2787.51	NaN	2.05262e-13	-2787.51	NaN	1.83411e-13	-2787.51	NaN	2.02858e-13	-2787.51	NaN	2.03778e-13	-2787.51	NaN	3.86149e-13	-2787.51	NaN	3.89903e-13	-2787.51	NaN
36.2	33.8573	-12.3129	36.2	33.8573	-4.31914	-2782.3	NaN	1.84036e-12	-2782.3	NaN	2.08175e-12	-2782.3	NaN	1.76155e-12	-2782.3	NaN	2.74271e-13	-2782.3	NaN	2.70036e-12	-2782.3	NaN	2.43642e-13	-2782.3	NaN	2.08721e-13	-2782.3	NaN	1.93793e-13	-2782.3	NaN	1.96615e-13	-2782.3	NaN	1.98023e-13	-2782.3	NaN	1.9888e-13	-2782.3	NaN	1.96522e-13	-2782.3	NaN	3.95961e-13	-2782.3	NaN	3.99531e-13	-2782.3	NaN
36.4	33.9153	-12.3406	36.4	33.9153	-4.38472	-2777.09	NaN	1.86724e-12	-2777.09	NaN	2.14241e-12	-2777.09	NaN	1.89293e-12	-2777.09	NaN	2.81759e-13	-2777.09	NaN	3.22282e-12	-2777.09	NaN	2.21913e-13	-2777.09	NaN	1.95883e-13	-2777.09	NaN	2.06791e-13	-2777.09	NaN	2.09003e-13	-2777.09	NaN	1.92491e-13	-2777.09	NaN	2.22816e-13	-2777.09	NaN	1.86217e-13	-2777.09	NaN	3.56506e-13	-2777.09	NaN	3.73131e-13	-2777.09	NaN
36.6	33.9747	-12.3689	36.6	33.9747	-4.45361	-2771.89	NaN	1.79784e-12	-2771.89	NaN	1.62632e-12	-2771.89	NaN	2.07012e-12	-2771.89	NaN	2.79344e-13	-2771.89	NaN	3.16194e-12	-2771.89	NaN	2.48743e-13	-2771.89	NaN	2.19998e-13	-2771.89	NaN	1.91607e-13	-2771.89	NaN	2.4978e-13	-2771.89	NaN	1.94975e-13	-2771.89	NaN	1.98447e-13	-2771.89	NaN	2.18275e-13	-2771.89	NaN	3.07842e-13	-2771.89	NaN	3.6961e-13	-2771.89	NaN
36.8	34.0362	-12.3978	36.8	34.0362	-4.52382	-2766.69	NaN	1.76519e-12	-2766.69	NaN	2.07112e-12	-2766.69	NaN	1.56279e-12	-2766.69	NaN	2.49052e-13	-2766.69	NaN	3.05173e-12	-2766.69	NaN	2.36508e-13	-2766.69	NaN	2.24068e-13	-2766.69	NaN	2.0153e-13	-2766.69	NaN	1.94648e-13	-2766.69	NaN	1.85163e-13	-2766.69	NaN	1.96622e-13	-2766.69	NaN	1.81939e-13	-2766.69	NaN	3.06423e-13	-2766.69	NaN	3.00874e-13	-2766.69	NaN
37	34.0986	-12.4301	37	34.0986	-4.60066	-2761.49	NaN	1.81075e-12	-2761.49	NaN	1.98164e-12	-2761.49	NaN	1.7566e-12	-2761.49	NaN	2.69244e-13	-2761.49	NaN	3.08065e-12	-2761.49	NaN	2.34538e-13	-2761.49	NaN	2.21367e-13	-2761.49	NaN	2.06392e-13	-2761.49	NaN	2.06057e-13	-2761.49	NaN	1.96783e-13	-2761.49	NaN	2.00529e-13	-2761.49	NaN	2.39707e-13	-2761.49	NaN	3.56044e-13	-2761.49	NaN	3.06693e-13	-2761.49	NaN
37.2	34.1611	-12.463	37.2	34.1611	-4.67949	-2756.3	NaN	1.77965e-12	-2756.3	NaN	2.15385e-12	-2756.3	NaN	1.88819e-12	-2756.3	NaN	3.32072e-13	-2756.3	NaN	3.7368e-12	-2756.3	NaN	2.22524e-13	-2756.3	NaN	1.93848e-13	-2756.3	NaN	2.12166e-13	-2756.3	NaN	1.99129e-13	-2756.3	NaN	2.1352e-13	-2756.3	NaN	2.1195e-13	-2756.3	NaN	1.9149e-13	-2756.3	NaN	2.75715e-13	-2756.3	NaN	3.41375e-13	-2756.3	NaN
37.4	34.2249	-12.4985	37.4	34.2249	-4.7603	-2751.09	NaN	1.85201e-12	-2751.09	NaN	1.92957e-12	-2751.09	NaN	1.86516e-12	-2751.09	NaN	2.85601e-13	-2751.09	NaN	3.58651e-12	-2751.09	NaN	2.46565e-13	-2751.09	NaN	2.06566e-13	-2751.09	NaN	2.19287e-13	-2751.09	NaN	2.16479e-13	-2751.09	NaN	1.94681e-13	-2751.09	NaN	1.88675e-13	-2751.09	NaN	1.91875e-13	-2751.09	NaN	3.92308e-13	-2751.09	NaN	3.07129e-13	-2751.09	NaN
37.6	34.2888	-12.5334	37.6	34.2888	-4.84178	-2745.89	NaN	1.80773e-12	-2745.89	NaN	1.99689e-12	-2745.89	NaN	1.67028e-12	-2745.89	NaN	2.5602e-13	-2745.89	NaN	2.56104e-12	-2745.89	NaN	2.25008e-13	-2745.89	NaN	2.03648e-13	-2745.89	NaN	1.99241e-13	-2745.89	NaN	1.93657e-13	-2745.89	NaN	2.11555e-13	-2745.89	NaN	1.943e-13	-2745.89	NaN	2.18279e-13	-2745.89	NaN	2.90721e-13	-2745.89	NaN	4.82484e-13	-2745.89	NaN
37.8	34.3523	-12.5677	37.8	34.3523	-4.92391	-2740.68	NaN	1.52724e-12	-2740.68	NaN	1.96505e-12	-2740.68	NaN	1.6692e-12	-2740.68	NaN	3.18567e-13	-2740.68	NaN	2.94621e-12	-2740.68	NaN	2.4965e-13	-2740.68	NaN	1.92972e-13	-2740.68	NaN	2.34019e-13	-2740.68	NaN	1.99114e-13	-2740.68	NaN	1.82027e-13	-2740.68	NaN	1.99593e-13	-2740.68	NaN	1.84787e-13	-2740.68	NaN	3.16118e-13	-2740.68	NaN	3.28814e-13	-2740.68	NaN
38	34.4154	-12.6006	38	34.4154	-5.00406	-2735.49	NaN	1.5778e-12	-2735.49	NaN	2.48509e-12	-2735.49	NaN	1.58798e-12	-2735.49	NaN	2.89048e-13	-2735.49	NaN	2.90812e-12	-2735.49	NaN	2.25935e-13	-2735.49	NaN	2.0547e-13	-2735.49	NaN	1.89106e-13	-2735.49	NaN	2.02811e-13	-2735.49	NaN	1.90209e-13	-2735.49	NaN	1.94422e-13	-2735.49	NaN	2.12738e-13	-2735.49	NaN	3.37083e-13	-2735.49	NaN	3.67386e-13	-2735.49	NaN
38.2	34.4782	-12.6322	38.2	34.4782	-5.07958	-2730.27	NaN	1.87981e-12	-2730.27	NaN	2.0281e-12	-2730.27	NaN	1.48715e-12	-2730.27	NaN	2.50646e-13	-2730.27	NaN	3.72937e-12	-2730.27	NaN	2.03636e-13	-2730.27	NaN	2.17013e-13	-2730.27	NaN	2.33241e-13	-2730.27	NaN	2.27041e-13	-2730.27	NaN	2.01578e-13	-2730.27	NaN	1.85096e-13	-2730.27	NaN	2.02684e-13	-2730.27	NaN	3.16366e-13	-2730.27	NaN	3.44027e-13	-2730.27	NaN
38.4	34.5408	-12.6664	38.4	34.5408	-5.15509	-2725.06	NaN	1.75672e-12	-2725.06	NaN	1.75143e-12	-2725.06	NaN	2.02322e-12	-2725.06	NaN	2.58522e-13	-2725.06	NaN	3.61957e-12	-2725.06	NaN	2.45595e-13	-2725.06	NaN	2.04426e-13	-2725.06	NaN	2.08187e-13	-2725.06	NaN	2.4961e-13	-2725.06	NaN	2.0248e-13	-2725.06	NaN	2.01547e-13	-2725.06	NaN	2.20862e-13	-2725.06	NaN	3.57234e-13	-2725.06	NaN	4.01994e-13	-2725.06	NaN
38.6	34.6032	-12.702	38.6	34.6032	-5.23126	-2719.86	NaN	1.83322e-12	-2719.86	NaN	1.84656e-12	-2719.86	NaN	1.28103e-12	-2719.86	NaN	2.97225e-13	-2719.86	NaN	3.39364e-12	-2719.86	NaN	2.57184e-13	-2719.86	NaN	2.1782e-13	-2719.86	NaN	2.20757e-13	-2719.86	NaN	1.88464e-13	-2719.86	NaN	2.13803e-13	-2719.86	NaN	2.00472e-13	-2719.86	NaN	1.82939e-13	-2719.86	NaN	5.36074e-13	-2719.86	NaN	3.14822e-13	-2719.86	NaN
38.8	34.663	-12.7375	38.8	34.663	-5.30545	-2714.66	NaN	1.93659e-12	-2714.66	NaN	2.29653e-12	-2714.66	NaN	1.37765e-12	-2714.66	NaN	2.88198e-13	-2714.66	NaN	3.22729e-12	-2714.66	NaN	2.30495e-13	-2714.66	NaN	2.03268e-13	-2714.66	NaN	2.24051e-13	-2714.66	NaN	1.9448e-13	-2714.66	NaN	2.33042e-13	-2714.66	NaN	2.20393e-13	-2714.66	NaN	1.89216e-13	-2714.66	NaN	3.29638e-13	-2714.66	NaN	4.04268e-13	-2714.66	NaN
39	34.7255	-12.7744	39	34.7255	-5.37763	-2709.45	NaN	1.95876e-12	-2709.45	NaN	1.97223e-12	-2709.45	NaN	1.76429e-12	-2709.45	NaN	2.84569e-13	-2709.45	NaN	3.17949e-12	-2709.45	NaN	2.23804e-13	-2709.45	NaN	2.16015e-13	-2709.45	NaN	2.20664e-13	-2709.45	NaN	1.99852e-13	-2709.45	NaN	2.02016e-13	-2709.45	NaN	2.07201e-13	-2709.45	NaN	2.13973e-13	-2709.45	NaN	4.02587e-13	-2709.45	NaN	2.28633e-13	-2709.45	NaN
39.2	34.7881	-12.8113	39.2	34.7881	-5.44186	-2704.23	NaN	1.6899e-12	-2704.23	NaN	1.81862e-12	-2704.23	NaN	1.72481e-12	-2704.23	NaN	2.58694e-13	-2704.23	NaN	3.52473e-12	-2704.23	NaN	2.20582e-13	-2704.23	NaN	2.24415e-13	-2704.23	NaN	2.03263e-13	-2704.23	NaN	2.06349e-13	-2704.23	NaN	1.95318e-13	-2704.23	NaN	1.84756e-13	-2704.23	NaN	1.93293e-13	-2704.23	NaN	2.54189e-13	-2704.23	NaN	4.37817e-13	-2704.23	NaN
39.4	34.8506	-12.8509	39.4	34.8506	-5.50278	-2699.02	NaN	1.83978e-12	-2699.02	NaN	1.8844e-12	-2699.02	NaN	1.77068e-12	-2699.02	NaN	2.6539e-13	-2699.02	NaN	3.92576e-12	-2699.02	NaN	2.24465e-13	-2699.02	NaN	1.88206e-13	-2699.02	NaN	2.17276e-13	-2699.02	NaN	1.99047e-13	-2699.02	NaN	1.98865e-13	-2699.02	NaN	1.86559e-13	-2699.02	NaN	2.14373e-13	-2699.02	NaN	3.04146e-13	-2699.02	NaN	3.28558e-13	-2699.02	NaN
39.6	34.9135	-12.8911	39.6	34.9135	-5.5617	-2693.8	NaN	1.8512e-12	-2693.8	NaN	1.73725e-12	-2693.8	NaN	1.72545e-12	-2693.8	NaN	2.84476e-13	-2693.8	NaN	3.17408e-12	-2693.8	NaN	1.83234e-13	-2693.8	NaN	1.79691e-13	-2693.8	NaN	1.86216e-13	-2693.8	NaN	1.97726e-13	-2693.8	NaN	1.8562e-13	-2693.8	NaN	2.0214e-13	-2693.8	NaN	2.08707e-13	-2693.8	NaN	3.18495e-13	-2693.8	NaN	4.11694e-13	-2693.8	NaN
39.8	34.9755	-12.9293	39.8	34.9755	-5.61798	-2688.58	NaN	1.7165e-12	-2688.58	NaN	1.9144e-12	-2688.58	NaN	1.89455e-12	-2688.58	NaN	2.76385e-13	-2688.58	NaN	2.93845e-12	-2688.58	NaN	2.40707e-13	-2688.58	NaN	2.10681e-13	-2688.58	NaN	2.00476e-13	-2688.58	NaN	2.2695e-13	-2688.58	NaN	1.91485e-13	-2688.58	NaN	2.04472e-13	-2688.58	NaN	1.97525e-13	-2688.58	NaN	3.34514e-13	-2688.58	NaN	3.15962e-13	-2688.58	NaN
40	35.0413	-12.9648	40	35.0413	-5.66892	-2683.38	NaN	1.94959e-12	-2683.38	NaN	1.67456e-12	-2683.38	NaN	1.7921e-12	-2683.38	NaN	2.52916e-13	-2683.38	NaN	2.83882e-12	-2683.38	NaN	2.28946e-13	-2683.38	NaN	2.00453e-13	-2683.38	NaN	1.97685e-13	-2683.38	NaN	2.19469e-13	-2683.38	NaN	1.92541e-13	-2683.38	NaN	1.899e-13	-2683.38	NaN	1.8094e-13	-2683.38	NaN	2.72904e-13	-2683.38	NaN	2.76517e-13	-2683.38	NaN
40.2	35.1082	-13.0004	40.2	35.1082	-5.72317	-2678.16	NaN	1.58369e-12	-2678.16	NaN	1.94317e-12	-2678.16	NaN	1.95847e-12	-2678.16	NaN	2.53756e-13	-2678.16	NaN	2.69893e-12	-2678.16	NaN	2.18277e-13	-2678.16	NaN	2.07972e-13	-2678.16	NaN	2.01063e-13	-2678.16	NaN	1.90171e-13	-2678.16	NaN	2.03557e-13	-2678.16	NaN	1.73814e-13	-2678.16	NaN	1.80864e-13	-2678.16	NaN	2.66709e-13	-2678.16	NaN	3.41674e-13	-2678.16	NaN
40.4	35.1761	-13.0333	40.4	35.1761	-5.77212	-2672.95	NaN	1.77735e-12	-2672.95	NaN	2.12376e-12	-2672.95	NaN	1.59315e-12	-2672.95	NaN	2.70757e-13	-2672.95	NaN	3.07478e-12	-2672.95	NaN	2.26629e-13	-2672.95	NaN	2.14715e-13	-2672.95	NaN	1.98315e-13	-2672.95	NaN	1.94798e-13	-2672.95	NaN	2.13939e-13	-2672.95	NaN	2.07794e-13	-2672.95	NaN	1.90202e-13	-2672.95	NaN	3.62622e-13	-2672.95	NaN	2.64289e-13	-2672.95	NaN
40.6	35.2444	-13.0641	40.6	35.2444	-5.8184	-2667.75	NaN	1.4348e-12	-2667.75	NaN	2.16149e-12	-2667.75	NaN	1.72859e-12	-2667.75	NaN	3.21465e-13	-2667.75	NaN	3.6009e-12	-2667.75	NaN	2.36841e-13	-2667.75	NaN	2.10945e-13	-2667.75	NaN	2.17437e-13	-2667.75	NaN	2.22698e-13	-2667.75	NaN	2.32614e-13	-2667.75	NaN	1.94765e-13	-2667.75	NaN	1.86046e-13	-2667.75	NaN	4.74151e-13	-2667.75	NaN	3.45252e-13	-2667.75	NaN
40.8	35.3134	-13.0904	40.8	35.3134	-5.86005	-2662.56	NaN	1.70539e-12	-2662.56	NaN	1.8777e-12	-2662.56	NaN	1.62436e-12	-2662.56	NaN	2.76277e-13	-2662.56	NaN	3.52724e-12	-2662.56	NaN	2.11256e-13	-2662.56	NaN	2.0671e-13	-2662.56	NaN	2.22229e-13	-2662.56	NaN	2.03215e-13	-2662.56	NaN	1.94281e-13	-2662.56	NaN	1.92326e-13	-2662.56	NaN	1.96424e-13	-2662.56	NaN	2.85453e-13	-2662.56	NaN	4.67695e-13	-2662.56	NaN
41	35.385	-13.112	41	35.385	-5.89637	-2657.34	NaN	1.71102e-12	-2657.34	NaN	2.0558e-12	-2657.34	NaN	1.50927e-12	-2657.34	NaN	3.43417e-13	-2657.34	NaN	2.79875e-12	-2657.34	NaN	2.14832e-13	-2657.34	NaN	2.36195e-13	-2657.34	NaN	2.01896e-13	-2657.34	NaN	2.12862e-13	-2657.34	NaN	1.9488e-13	-2657.34	NaN	1.93508e-13	-2657.34	NaN	2.08235e-13	-2657.34	NaN	3.26725e-13	-2657.34	NaN	3.96417e-13	-2657.34	NaN
41.2	35.458	-13.1283	41.2	35.458	-5.93004	-2652.11	NaN	1.81228e-12	-2652.11	NaN	1.92014e-12	-2652.11	NaN	1.57423e-12	-2652.11	NaN	2.84158e-13	-2652.11	NaN	3.06013e-12	-2652.11	NaN	1.93707e-13	-2652.11	NaN	2.22258e-13	-2652.11	NaN	2.18504e-13	-2652.11	NaN	1.91792e-13	-2652.11	NaN	2.03763e-13	-2652.11	NaN	1.95677e-13	-2652.11	NaN	1.99701e-13	-2652.11	NaN	4.23926e-13	-2652.11	NaN	4.37884e-13	-2652.11	NaN
41.4	35.5325	-13.1373	41.4	35.5325	-5.95774	-2646.89	NaN	1.72265e-12	-2646.89	NaN	1.8039e-12	-2646.89	NaN	1.83545e-12	-2646.89	NaN	2.907e-13	-2646.89	NaN	3.51563e-12	-2646.89	NaN	2.34866e-13	-2646.89	NaN	2.10095e-13	-2646.89	NaN	2.14318e-13	-2646.89	NaN	2.11826e-13	-2646.89	NaN	2.04848e-13	-2646.89	NaN	2.0783e-13	-2646.89	NaN	1.81065e-13	-2646.89	NaN	4.20175e-13	-2646.89	NaN	3.06043e-13	-2646.89	NaN
41.6	35.6072	-13.1443	41.6	35.6072	-5.98278	-2641.7	NaN	1.86688e-12	-2641.7	NaN	2.26655e-12	-2641.7	NaN	1.42856e-12	-2641.7	NaN	2.76342e-13	-2641.7	NaN	2.59463e-12	-2641.7	NaN	2.53679e-13	-2641.7	NaN	2.08872e-13	-2641.7	NaN	2.06825e-13	-2641.7	NaN	2.30318e-13	-2641.7	NaN	1.86219e-13	-2641.7	NaN	1.96172e-13	-2641.7	NaN	2.01621e-13	-2641.7	NaN	3.62314e-13	-2641.7	NaN	4.02343e-13	-2641.7	NaN
41.8	35.6827	-13.1493	41.8	35.6827	-6.00584	-2636.5	NaN	2.10794e-12	-2636.5	NaN	1.84684e-12	-2636.5	NaN	1.79002e-12	-2636.5	NaN	2.68988e-13	-2636.5	NaN	3.32161e-12	-2636.5	NaN	2.20293e-13	-2636.5	NaN	1.929e-13	-2636.5	NaN	2.15431e-13	-2636.5	NaN	1.67803e-13	-2636.5	NaN	2.07359e-13	-2636.5	NaN	1.80737e-13	-2636.5	NaN	2.37021e-13	-2636.5	NaN	4.46258e-13	-2636.5	NaN	2.70994e-13	-2636.5	NaN
42	35.7597	-13.1537	42	35.7597	-6.02889	-2631.3	NaN	1.78729e-12	-2631.3	NaN	1.71279e-12	-2631.3	NaN	1.67693e-12	-2631.3	NaN	2.90724e-13	-2631.3	NaN	3.13362e-12	-2631.3	NaN	2.04522e-13	-2631.3	NaN	2.20242e-13	-2631.3	NaN	2.03866e-13	-2631.3	NaN	1.99035e-13	-2631.3	NaN	1.96472e-13	-2631.3	NaN	1.72418e-13	-2631.3	NaN	2.16728e-13	-2631.3	NaN	3.03509e-13	-2631.3	NaN	3.74462e-13	-2631.3	NaN
42.2	35.837	-13.156	42.2	35.837	-6.04996	-2626.08	NaN	1.68086e-12	-2626.08	NaN	1.90782e-12	-2626.08	NaN	1.47317e-12	-2626.08	NaN	2.95492e-13	-2626.08	NaN	2.72796e-12	-2626.08	NaN	2.32274e-13	-2626.08	NaN	1.9476e-13	-2626.08	NaN	2.26019e-13	-2626.08	NaN	2.19991e-13	-2626.08	NaN	2.10203e-13	-2626.08	NaN	1.99394e-13	-2626.08	NaN	2.03756e-13	-2626.08	NaN	2.85199e-13	-2626.08	NaN	3.23675e-13	-2626.08	NaN
42.4	35.9151	-13.157	42.4	35.9151	-6.0697	-2620.87	NaN	1.65711e-12	-2620.87	NaN	2.01405e-12	-2620.87	NaN	1.56741e-12	-2620.87	NaN	2.75882e-13	-2620.87	NaN	3.32384e-12	-2620.87	NaN	2.36688e-13	-2620.87	NaN	2.18895e-13	-2620.87	NaN	1.99303e-13	-2620.87	NaN	2.07146e-13	-2620.87	NaN	1.78104e-13	-2620.87	NaN	1.86602e-13	-2620.87	NaN	1.69742e-13	-2620.87	NaN	3.45703e-13	-2620.87	NaN	3.69062e-13	-2620.87	NaN
42.6	35.9941	-13.1587	42.6	35.9941	-6.08943	-2615.67	NaN	1.91418e-12	-2615.67	NaN	1.81357e-12	-2615.67	NaN	1.59933e-12	-2615.67	NaN	2.53251e-13	-2615.67	NaN	3.36798e-12	-2615.67	NaN	2.49217e-13	-2615.67	NaN	2.2356e-13	-2615.67	NaN	2.08967e-13	-2615.67	NaN	2.1438e-13	-2615.67	NaN	1.95148e-13	-2615.67	NaN	1.83748e-13	-2615.67	NaN	2.24652e-13	-2615.67	NaN	2.90259e-13	-2615.67	NaN	3.67172e-13	-2615.67	NaN
42.8	36.0742	-13.1617	42.8	36.0742	-6.10916	-2610.48	NaN	1.74956e-12	-2610.48	NaN	1.89173e-12	-2610.48	NaN	1.79112e-12	-2610.48	NaN	2.74877e-13	-2610.48	NaN	3.11229e-12	-2610.48	NaN	2.1775e-13	-2610.48	NaN	1.90188e-13	-2610.48	NaN	2.19546e-13	-2610.48	NaN	2.08606e-13	-2610.48	NaN	2.031e-13	-2610.48	NaN	1.85819e-13	-2610.48	NaN	2.08103e-13	-2610.48	NaN	2.96694e-13	-2610.48	NaN	3.91253e-13	-2610.48	NaN
43	36.1548	-13.1648	43	36.1548	-6.12824	-2605.28	NaN	1.78245e-12	-2605.28	NaN	2.24151e-12	-2605.28	NaN	1.57959e-12	-2605.28	NaN	2.66967e-13	-2605.28	NaN	2.72375e-12	-2605.28	NaN	2.1967e-13	-2605.28	NaN	2.07057e-13	-2605.28	NaN	1.89383e-13	-2605.28	NaN	2.03502e-13	-2605.28	NaN	1.88438e-13	-2605.28	NaN	1.84005e-13	-2605.28	NaN	2.30605e-13	-2605.28	NaN	3.31637e-13	-2605.28	NaN	3.46921e-13	-2605.28	NaN
43.2	36.2357	-13.1684	43.2	36.2357	-6.14797	-2600.07	NaN	1.68746e-12	-2600.07	NaN	2.03313e-12	-2600.07	NaN	1.67202e-12	-2600.07	NaN	2.64902e-13	-2600.07	NaN	3.10023e-12	-2600.07	NaN	2.09394e-13	-2600.07	NaN	2.23287e-13	-2600.07	NaN	1.83435e-13	-2600.07	NaN	1.99153e-13	-2600.07	NaN	1.83375e-13	-2600.07	NaN	2.17066e-13	-2600.07	NaN	1.85549e-13	-2600.07	NaN	3.97666e-13	-2600.07	NaN	3.16511e-13	-2600.07	NaN
43.4	36.3179	-13.1748	43.4	36.3179	-6.17168	-2594.86	NaN	1.75382e-12	-2594.86	NaN	1.94679e-12	-2594.86	NaN	1.70482e-12	-2594.86	NaN	2.92679e-13	-2594.86	NaN	2.52949e-12	-2594.86	NaN	2.29865e-13	-2594.86	NaN	2.11503e-13	-2594.86	NaN	2.12087e-13	-2594.86	NaN	2.18157e-13	-2594.86	NaN	2.16982e-13	-2594.86	NaN	1.88572e-13	-2594.86	NaN	1.91617e-13	-2594.86	NaN	3.19486e-13	-2594.86	NaN	3.08728e-13	-2594.86	NaN
43.6	36.401	-13.1811	43.6	36.401	-6.19538	-2589.65	NaN	2.07502e-12	-2589.65	NaN	2.24041e-12	-2589.65	NaN	1.50058e-12	-2589.65	NaN	3.06497e-13	-2589.65	NaN	2.97022e-12	-2589.65	NaN	2.1754e-13	-2589.65	NaN	2.26497e-13	-2589.65	NaN	2.17011e-13	-2589.65	NaN	1.83619e-13	-2589.65	NaN	1.97709e-13	-2589.65	NaN	2.09104e-13	-2589.65	NaN	2.04687e-13	-2589.65	NaN	3.48542e-13	-2589.65	NaN	4.58857e-13	-2589.65	NaN
43.8	36.485	-13.1881	43.8	36.485	-6.22107	-2584.43	NaN	1.91327e-12	-2584.43	NaN	1.99751e-12	-2584.43	NaN	1.77943e-12	-2584.43	NaN	3.22813e-13	-2584.43	NaN	2.80866e-12	-2584.43	NaN	2.38821e-13	-2584.43	NaN	2.16118e-13	-2584.43	NaN	1.97748e-13	-2584.43	NaN	2.05315e-13	-2584.43	NaN	1.92352e-13	-2584.43	NaN	2.06952e-13	-2584.43	NaN	2.08058e-13	-2584.43	NaN	3.38335e-13	-2584.43	NaN	3.62981e-13	-2584.43	NaN
44	36.5655	-13.197	44	36.5655	-6.24876	-2579.23	NaN	1.86068e-12	-2579.23	NaN	1.61347e-12	-2579.23	NaN	1.71109e-12	-2579.23	NaN	2.78111e-13	-2579.23	NaN	2.94338e-12	-2579.23	NaN	2.19421e-13	-2579.23	NaN	2.08766e-13	-2579.23	NaN	1.94272e-13	-2579.23	NaN	2.24087e-13	-2579.23	NaN	1.93568e-13	-2579.23	NaN	2.38558e-13	-2579.23	NaN	1.89915e-13	-2579.23	NaN	2.77534e-13	-2579.23	NaN	3.78901e-13	-2579.23	NaN
44.2	36.6483	-13.2093	44.2	36.6483	-6.28041	-2574	NaN	1.75894e-12	-2574	NaN	2.0069e-12	-2574	NaN	1.84038e-12	-2574	NaN	2.81831e-13	-2574	NaN	2.85611e-12	-2574	NaN	2.31725e-13	-2574	NaN	2.08077e-13	-2574	NaN	1.86329e-13	-2574	NaN	1.85625e-13	-2574	NaN	1.97714e-13	-2574	NaN	1.79858e-13	-2574	NaN	2.05585e-13	-2574	NaN	3.72386e-13	-2574	NaN	3.4768e-13	-2574	NaN
44.4	36.7316	-13.2223	44.4	36.7316	-6.31405	-2568.79	NaN	1.7649e-12	-2568.79	NaN	1.74166e-12	-2568.79	NaN	1.54697e-12	-2568.79	NaN	3.24168e-13	-2568.79	NaN	2.75655e-12	-2568.79	NaN	2.22677e-13	-2568.79	NaN	2.19467e-13	-2568.79	NaN	1.99665e-13	-2568.79	NaN	2.26804e-13	-2568.79	NaN	1.94892e-13	-2568.79	NaN	1.98913e-13	-2568.79	NaN	2.25071e-13	-2568.79	NaN	3.48493e-13	-2568.79	NaN	3.96148e-13	-2568.79	NaN
44.6	36.8144	-13.2346	44.6	36.8144	-6.34768	-2563.59	NaN	1.76014e-12	-2563.59	NaN	1.87289e-12	-2563.59	NaN	2.07377e-12	-2563.59	NaN	2.94465e-13	-2563.59	NaN	2.86688e-12	-2563.59	NaN	2.4149e-13	-2563.59	NaN	2.06519e-13	-2563.59	NaN	2.48027e-13	-2563.59	NaN	2.37705e-13	-2563.59	NaN	2.24209e-13	-2563.59	NaN	2.29763e-13	-2563.59	NaN	2.10437e-13	-2563.59	NaN	2.91186e-13	-2563.59	NaN	3.53638e-13	-2563.59	NaN
44.8	36.8968	-13.2468	44.8	36.8968	-6.38596	-2558.38	NaN	1.69486e-12	-2558.38	NaN	1.95983e-12	-2558.38	NaN	1.88996e-12	-2558.38	NaN	2.62053e-13	-2558.38	NaN	2.93628e-12	-2558.38	NaN	2.08556e-13	-2558.38	NaN	2.05367e-13	-2558.38	NaN	2.11735e-13	-2558.38	NaN	2.06995e-13	-2558.38	NaN	1.84191e-13	-2558.38	NaN	1.81853e-13	-2558.38	NaN	2.13317e-13	-2558.38	NaN	3.14876e-13	-2558.38	NaN	3.13336e-13	-2558.38	NaN
45	36.976	-13.2618	45	36.976	-6.42888	-2553.17	NaN	1.97695e-12	-2553.17	NaN	1.6997e-12	-2553.17	NaN	1.90803e-12	-2553.17	NaN	2.78664e-13	-2553.17	NaN	3.06023e-12	-2553.17	NaN	2.17741e-13	-2553.17	NaN	2.02813e-13	-2553.17	NaN	2.29296e-13	-2553.17	NaN	2.01939e-13	-2553.17	NaN	1.92242e-13	-2553.17	NaN	1.91172e-13	-2553.17	NaN	2.11668e-13	-2553.17	NaN	3.32127e-13	-2553.17	NaN	2.88864e-13	-2553.17	NaN
45.2	37.058	-13.2787	45.2	37.058	-6.47974	-2547.95	NaN	1.77319e-12	-2547.95	NaN	1.88572e-12	-2547.95	NaN	1.72675e-12	-2547.95	NaN	2.8286e-13	-2547.95	NaN	3.11665e-12	-2547.95	NaN	2.43048e-13	-2547.95	NaN	1.9894e-13	-2547.95	NaN	1.97044e-13	-2547.95	NaN	2.13106e-13	-2547.95	NaN	2.0005e-13	-2547.95	NaN	1.7401e-13	-2547.95	NaN	2.08563e-13	-2547.95	NaN	2.42469e-13	-2547.95	NaN	3.41878e-13	-2547.95	NaN
45.4	37.1389	-13.2957	45.4	37.1389	-6.52928	-2542.74	NaN	1.97281e-12	-2542.74	NaN	2.26442e-12	-2542.74	NaN	1.99105e-12	-2542.74	NaN	3.1782e-13	-2542.74	NaN	3.08366e-12	-2542.74	NaN	2.21825e-13	-2542.74	NaN	2.32355e-13	-2542.74	NaN	2.3113e-13	-2542.74	NaN	1.90877e-13	-2542.74	NaN	1.93704e-13	-2542.74	NaN	2.03735e-13	-2542.74	NaN	1.74958e-13	-2542.74	NaN	3.90254e-13	-2542.74	NaN	2.70348e-13	-2542.74	NaN
45.6	37.2198	-13.3139	45.6	37.2198	-6.57947	-2537.54	NaN	1.6343e-12	-2537.54	NaN	1.99081e-12	-2537.54	NaN	1.56697e-12	-2537.54	NaN	2.85984e-13	-2537.54	NaN	3.12316e-12	-2537.54	NaN	2.56202e-13	-2537.54	NaN	1.92024e-13	-2537.54	NaN	1.93218e-13	-2537.54	NaN	2.10976e-13	-2537.54	NaN	2.05853e-13	-2537.54	NaN	2.28202e-13	-2537.54	NaN	1.99715e-13	-2537.54	NaN	2.85402e-13	-2537.54	NaN	3.24288e-13	-2537.54	NaN
45.8	37.3011	-13.3335	45.8	37.3011	-6.63099	-2532.35	NaN	1.95387e-12	-2532.35	NaN	2.2136e-12	-2532.35	NaN	1.38877e-12	-2532.35	NaN	2.83296e-13	-2532.35	NaN	2.79576e-12	-2532.35	NaN	2.15627e-13	-2532.35	NaN	2.26313e-13	-2532.35	NaN	1.78501e-13	-2532.35	NaN	2.10236e-13	-2532.35	NaN	1.8502e-13	-2532.35	NaN	1.90877e-13	-2532.35	NaN	1.94336e-13	-2532.35	NaN	2.73625e-13	-2532.35	NaN	3.14284e-13	-2532.35	NaN
46	37.3835	-13.3544	46	37.3835	-6.68383	-2527.14	NaN	1.72172e-12	-2527.14	NaN	2.15838e-12	-2527.14	NaN	1.93429e-12	-2527.14	NaN	2.71944e-13	-2527.14	NaN	2.90293e-12	-2527.14	NaN	2.34012e-13	-2527.14	NaN	2.13906e-13	-2527.14	NaN	2.014e-13	-2527.14	NaN	1.93649e-13	-2527.14	NaN	1.91955e-13	-2527.14	NaN	1.92625e-13	-2527.14	NaN	2.17774e-13	-2527.14	NaN	4.05719e-13	-2527.14	NaN	2.469e-13	-2527.14	NaN
46.2	37.4668	-13.3747	46.2	37.4668	-6.73335	-2521.93	NaN	2.04872e-12	-2521.93	NaN	2.0469e-12	-2521.93	NaN	1.58862e-12	-2521.93	NaN	2.51726e-13	-2521.93	NaN	3.00024e-12	-2521.93	NaN	2.06736e-13	-2521.93	NaN	1.8901e-13	-2521.93	NaN	1.92874e-13	-2521.93	NaN	2.02411e-13	-2521.93	NaN	1.76519e-13	-2521.93	NaN	1.75526e-13	-2521.93	NaN	2.01032e-13	-2521.93	NaN	2.86774e-13	-2521.93	NaN	3.18837e-13	-2521.93	NaN
46.4	37.55	-13.3975	46.4	37.55	-6.7842	-2516.73	NaN	1.77675e-12	-2516.73	NaN	2.05578e-12	-2516.73	NaN	1.88775e-12	-2516.73	NaN	2.51161e-13	-2516.73	NaN	3.22894e-12	-2516.73	NaN	2.05192e-13	-2516.73	NaN	1.97338e-13	-2516.73	NaN	2.0311e-13	-2516.73	NaN	2.01082e-13	-2516.73	NaN	1.71171e-13	-2516.73	NaN	1.80081e-13	-2516.73	NaN	1.9848e-13	-2516.73	NaN	2.40326e-13	-2516.73	NaN	3.50747e-13	-2516.73	NaN
46.6	37.6335	-13.4237	46.6	37.6335	-6.83703	-2511.53	NaN	1.90762e-12	-2511.53	NaN	1.54587e-12	-2511.53	NaN	1.8845e-12	-2511.53	NaN	2.93106e-13	-2511.53	NaN	3.12517e-12	-2511.53	NaN	2.10784e-13	-2511.53	NaN	2.06068e-13	-2511.53	NaN	2.0039e-13	-2511.53	NaN	2.07598e-13	-2511.53	NaN	1.90145e-13	-2511.53	NaN	2.10423e-13	-2511.53	NaN	2.1883e-13	-2511.53	NaN	2.88524e-13	-2511.53	NaN	3.12646e-13	-2511.53	NaN
46.8	37.7169	-13.4513	46.8	37.7169	-6.88589	-2506.3	NaN	1.85398e-12	-2506.3	NaN	2.00443e-12	-2506.3	NaN	1.5682e-12	-2506.3	NaN	2.86211e-13	-2506.3	NaN	3.50478e-12	-2506.3	NaN	2.89208e-13	-2506.3	NaN	2.0873e-13	-2506.3	NaN	2.42524e-13	-2506.3	NaN	2.16281e-13	-2506.3	NaN	1.98401e-13	-2506.3	NaN	1.99332e-13	-2506.3	NaN	1.83717e-13	-2506.3	NaN	3.73531e-13	-2506.3	NaN	4.47082e-13	-2506.3	NaN
47	37.7994	-13.4788	47	37.7994	-6.93343	-2501.08	NaN	1.66999e-12	-2501.08	NaN	2.00402e-12	-2501.08	NaN	1.96831e-12	-2501.08	NaN	2.85268e-13	-2501.08	NaN	2.91265e-12	-2501.08	NaN	2.24271e-13	-2501.08	NaN	2.09042e-13	-2501.08	NaN	2.64707e-13	-2501.08	NaN	2.16486e-13	-2501.08	NaN	2.01934e-13	-2501.08	NaN	1.95033e-13	-2501.08	NaN	1.95002e-13	-2501.08	NaN	2.92375e-13	-2501.08	NaN	3.67809e-13	-2501.08	NaN
47.2	37.8808	-13.5116	47.2	37.8808	-6.97964	-2495.86	NaN	1.89209e-12	-2495.86	NaN	2.08532e-12	-2495.86	NaN	1.84837e-12	-2495.86	NaN	2.61155e-13	-2495.86	NaN	3.2548e-12	-2495.86	NaN	2.51676e-13	-2495.86	NaN	2.03354e-13	-2495.86	NaN	2.31919e-13	-2495.86	NaN	1.88785e-13	-2495.86	NaN	2.03893e-13	-2495.86	NaN	2.21995e-13	-2495.86	NaN	1.84335e-13	-2495.86	NaN	2.96445e-13	-2495.86	NaN	3.73057e-13	-2495.86	NaN
47.4	37.962	-13.5471	47.4	37.962	-7.02917	-2490.67	NaN	1.82812e-12	-2490.67	NaN	2.22804e-12	-2490.67	NaN	1.42024e-12	-2490.67	NaN	2.71568e-13	-2490.67	NaN	2.77955e-12	-2490.67	NaN	2.46778e-13	-2490.67	NaN	2.15074e-13	-2490.67	NaN	2.09856e-13	-2490.67	NaN	1.98248e-13	-2490.67	NaN	1.93479e-13	-2490.67	NaN	1.88996e-13	-2490.67	NaN	2.28547e-13	-2490.67	NaN	2.96639e-13	-2490.67	NaN	3.91463e-13	-2490.67	NaN
47.6	38.0425	-13.5826	47.6	38.0425	-7.08069	-2485.46	NaN	1.59358e-12	-2485.46	NaN	2.08122e-12	-2485.46	NaN	1.5304e-12	-2485.46	NaN	2.79736e-13	-2485.46	NaN	2.83114e-12	-2485.46	NaN	2.23058e-13	-2485.46	NaN	2.00833e-13	-2485.46	NaN	2.14981e-13	-2485.46	NaN	2.01427e-13	-2485.46	NaN	2.10736e-13	-2485.46	NaN	1.8252e-13	-2485.46	NaN	2.00704e-13	-2485.46	NaN	3.74362e-13	-2485.46	NaN	3.51048e-13	-2485.46	NaN
47.8	38.1213	-13.6174	47.8	38.1213	-7.12824	-2480.27	NaN	2.0147e-12	-2480.27	NaN	2.12735e-12	-2480.27	NaN	1.61778e-12	-2480.27	NaN	2.87439e-13	-2480.27	NaN	2.77905e-12	-2480.27	NaN	2.20087e-13	-2480.27	NaN	2.20178e-13	-2480.27	NaN	2.35517e-13	-2480.27	NaN	1.98178e-13	-2480.27	NaN	2.01319e-13	-2480.27	NaN	2.08673e-13	-2480.27	NaN	2.02995e-13	-2480.27	NaN	3.5271e-13	-2480.27	NaN	2.45232e-13	-2480.27	NaN
48	38.1983	-13.6503	48	38.1983	-7.17182	-2475.05	NaN	1.57354e-12	-2475.05	NaN	1.95533e-12	-2475.05	NaN	1.59261e-12	-2475.05	NaN	2.48947e-13	-2475.05	NaN	3.09992e-12	-2475.05	NaN	2.07337e-13	-2475.05	NaN	2.35285e-13	-2475.05	NaN	2.26141e-13	-2475.05	NaN	2.3652e-13	-2475.05	NaN	1.92251e-13	-2475.05	NaN	1.85561e-13	-2475.05	NaN	1.9195e-13	-2475.05	NaN	2.65761e-13	-2475.05	NaN	4.23004e-13	-2475.05	NaN
48.2	38.2741	-13.6825	48.2	38.2741	-7.21607	-2469.84	NaN	1.68227e-12	-2469.84	NaN	1.69022e-12	-2469.84	NaN	1.91425e-12	-2469.84	NaN	3.11265e-13	-2469.84	NaN	2.76265e-12	-2469.84	NaN	2.17049e-13	-2469.84	NaN	2.27687e-13	-2469.84	NaN	1.95603e-13	-2469.84	NaN	2.1382e-13	-2469.84	NaN	1.67983e-13	-2469.84	NaN	1.94312e-13	-2469.84	NaN	2.09748e-13	-2469.84	NaN	2.67999e-13	-2469.84	NaN	2.592e-13	-2469.84	NaN
48.4	38.3485	-13.7133	48.4	38.3485	-7.26429	-2464.65	NaN	1.63803e-12	-2464.65	NaN	2.02174e-12	-2464.65	NaN	1.73354e-12	-2464.65	NaN	2.93939e-13	-2464.65	NaN	3.19454e-12	-2464.65	NaN	2.248e-13	-2464.65	NaN	1.96374e-13	-2464.65	NaN	2.07045e-13	-2464.65	NaN	2.09867e-13	-2464.65	NaN	1.87289e-13	-2464.65	NaN	2.00529e-13	-2464.65	NaN	1.89618e-13	-2464.65	NaN	2.90264e-13	-2464.65	NaN	3.63067e-13	-2464.65	NaN
48.6	38.4213	-13.7396	48.6	38.4213	-7.30854	-2459.44	NaN	2.00144e-12	-2459.44	NaN	2.36987e-12	-2459.44	NaN	1.85103e-12	-2459.44	NaN	2.92689e-13	-2459.44	NaN	3.35764e-12	-2459.44	NaN	2.32293e-13	-2459.44	NaN	2.02581e-13	-2459.44	NaN	2.19519e-13	-2459.44	NaN	2.03086e-13	-2459.44	NaN	2.18394e-13	-2459.44	NaN	1.70501e-13	-2459.44	NaN	1.92e-13	-2459.44	NaN	2.79568e-13	-2459.44	NaN	5.05733e-13	-2459.44	NaN
48.8	38.4922	-13.7652	48.8	38.4922	-7.36274	-2454.21	NaN	1.81417e-12	-2454.21	NaN	1.70549e-12	-2454.21	NaN	1.59679e-12	-2454.21	NaN	3.13542e-13	-2454.21	NaN	3.0839e-12	-2454.21	NaN	2.1968e-13	-2454.21	NaN	2.2215e-13	-2454.21	NaN	1.88565e-13	-2454.21	NaN	2.30991e-13	-2454.21	NaN	2.19524e-13	-2454.21	NaN	2.06693e-13	-2454.21	NaN	2.11802e-13	-2454.21	NaN	2.85866e-13	-2454.21	NaN	2.98188e-13	-2454.21	NaN
49	38.5627	-13.7901	49	38.5627	-7.41826	-2449.01	NaN	1.76301e-12	-2449.01	NaN	2.04173e-12	-2449.01	NaN	1.64476e-12	-2449.01	NaN	2.94413e-13	-2449.01	NaN	2.68121e-12	-2449.01	NaN	1.98499e-13	-2449.01	NaN	2.18976e-13	-2449.01	NaN	2.08991e-13	-2449.01	NaN	1.95011e-13	-2449.01	NaN	2.07694e-13	-2449.01	NaN	2.06411e-13	-2449.01	NaN	2.18993e-13	-2449.01	NaN	2.56815e-13	-2449.01	NaN	3.02248e-13	-2449.01	NaN
49.2	38.6334	-13.8084	49.2	38.6334	-7.47245	-2443.81	NaN	1.78365e-12	-2443.81	NaN	1.71628e-12	-2443.81	NaN	1.56742e-12	-2443.81	NaN	2.55233e-13	-2443.81	NaN	2.38668e-12	-2443.81	NaN	2.46354e-13	-2443.81	NaN	2.2194e-13	-2443.81	NaN	2.02351e-13	-2443.81	NaN	2.04919e-13	-2443.81	NaN	1.90533e-13	-2443.81	NaN	2.23271e-13	-2443.81	NaN	1.90978e-13	-2443.81	NaN	3.35505e-13	-2443.81	NaN	3.14222e-13	-2443.81	NaN
49.4	38.7014	-13.8227	49.4	38.7014	-7.52069	-2438.6	NaN	1.9014e-12	-2438.6	NaN	1.82034e-12	-2438.6	NaN	1.45971e-12	-2438.6	NaN	2.92064e-13	-2438.6	NaN	3.24817e-12	-2438.6	NaN	2.15924e-13	-2438.6	NaN	2.05326e-13	-2438.6	NaN	2.05468e-13	-2438.6	NaN	2.06085e-13	-2438.6	NaN	1.79073e-13	-2438.6	NaN	1.79248e-13	-2438.6	NaN	2.04828e-13	-2438.6	NaN	3.1798e-13	-2438.6	NaN	2.73661e-13	-2438.6	NaN
49.6	38.773	-13.8357	49.6	38.773	-7.56758	-2433.39	NaN	1.73977e-12	-2433.39	NaN	1.8096e-12	-2433.39	NaN	1.50788e-12	-2433.39	NaN	2.73627e-13	-2433.39	NaN	2.71408e-12	-2433.39	NaN	2.57275e-13	-2433.39	NaN	2.2779e-13	-2433.39	NaN	1.90765e-13	-2433.39	NaN	2.1715e-13	-2433.39	NaN	2.05133e-13	-2433.39	NaN	2.06614e-13	-2433.39	NaN	2.14004e-13	-2433.39	NaN	3.0102e-13	-2433.39	NaN	3.67834e-13	-2433.39	NaN
49.8	38.8463	-13.848	49.8	38.8463	-7.61579	-2428.19	NaN	1.69098e-12	-2428.19	NaN	2.01973e-12	-2428.19	NaN	1.5488e-12	-2428.19	NaN	3.00354e-13	-2428.19	NaN	3.22894e-12	-2428.19	NaN	2.23017e-13	-2428.19	NaN	2.13947e-13	-2428.19	NaN	2.07876e-13	-2428.19	NaN	1.88467e-13	-2428.19	NaN	1.91332e-13	-2428.19	NaN	2.22464e-13	-2428.19	NaN	1.7926e-13	-2428.19	NaN	3.92416e-13	-2428.19	NaN	3.47572e-13	-2428.19	NaN
50	38.9218	-13.859	50	38.9218	-7.664	-2422.99	NaN	1.52133e-12	-2422.99	NaN	1.82662e-12	-2422.99	NaN	1.80406e-12	-2422.99	NaN	3.22408e-13	-2422.99	NaN	2.95102e-12	-2422.99	NaN	2.37533e-13	-2422.99	NaN	2.44303e-13	-2422.99	NaN	2.02411e-13	-2422.99	NaN	2.10645e-13	-2422.99	NaN	2.08718e-13	-2422.99	NaN	1.81582e-13	-2422.99	NaN	1.7886e-13	-2422.99	NaN	3.05058e-13	-2422.99	NaN	2.96313e-13	-2422.99	NaN
50.2	38.9989	-13.8687	50.2	38.9989	-7.70558	-2417.77	NaN	2.21224e-12	-2417.77	NaN	1.62202e-12	-2417.77	NaN	1.70333e-12	-2417.77	NaN	3.01094e-13	-2417.77	NaN	2.72619e-12	-2417.77	NaN	2.24053e-13	-2417.77	NaN	2.17274e-13	-2417.77	NaN	2.25238e-13	-2417.77	NaN	2.05228e-13	-2417.77	NaN	2.02315e-13	-2417.77	NaN	2.19807e-13	-2417.77	NaN	2.30117e-13	-2417.77	NaN	3.10248e-13	-2417.77	NaN	4.46619e-13	-2417.77	NaN
50.4	39.0745	-13.8764	50.4	39.0745	-7.73855	-2412.57	NaN	1.60002e-12	-2412.57	NaN	1.97843e-12	-2412.57	NaN	1.67995e-12	-2412.57	NaN	2.81737e-13	-2412.57	NaN	3.24048e-12	-2412.57	NaN	2.13212e-13	-2412.57	NaN	2.24341e-13	-2412.57	NaN	2.18241e-13	-2412.57	NaN	1.98358e-13	-2412.57	NaN	2.27433e-13	-2412.57	NaN	2.05626e-13	-2412.57	NaN	1.73539e-13	-2412.57	NaN	3.01558e-13	-2412.57	NaN	3.62996e-13	-2412.57	NaN
50.6	39.1551	-13.8827	50.6	39.1551	-7.76555	-2407.36	NaN	1.75923e-12	-2407.36	NaN	1.84057e-12	-2407.36	NaN	1.38784e-12	-2407.36	NaN	2.82343e-13	-2407.36	NaN	2.4144e-12	-2407.36	NaN	2.47743e-13	-2407.36	NaN	2.40233e-13	-2407.36	NaN	1.94411e-13	-2407.36	NaN	2.09762e-13	-2407.36	NaN	1.84713e-13	-2407.36	NaN	2.21738e-13	-2407.36	NaN	1.77113e-13	-2407.36	NaN	4.52689e-13	-2407.36	NaN	3.93759e-13	-2407.36	NaN
50.8	39.2386	-13.8897	50.8	39.2386	-7.78327	-2402.16	NaN	1.88445e-12	-2402.16	NaN	2.14397e-12	-2402.16	NaN	1.75104e-12	-2402.16	NaN	2.69139e-13	-2402.16	NaN	3.22859e-12	-2402.16	NaN	2.43359e-13	-2402.16	NaN	1.99579e-13	-2402.16	NaN	1.97448e-13	-2402.16	NaN	2.1523e-13	-2402.16	NaN	1.96802e-13	-2402.16	NaN	2.22258e-13	-2402.16	NaN	2.20831e-13	-2402.16	NaN	4.07619e-13	-2402.16	NaN	3.01663e-13	-2402.16	NaN
51	39.3247	-13.8954	51	39.3247	-7.797	-2396.97	NaN	1.86394e-12	-2396.97	NaN	1.77955e-12	-2396.97	NaN	1.34752e-12	-2396.97	NaN	2.73002e-13	-2396.97	NaN	2.85019e-12	-2396.97	NaN	2.12031e-13	-2396.97	NaN	2.01192e-13	-2396.97	NaN	2.16371e-13	-2396.97	NaN	2.13125e-13	-2396.97	NaN	2.04319e-13	-2396.97	NaN	1.91162e-13	-2396.97	NaN	1.89364e-13	-2396.97	NaN	2.97855e-13	-2396.97	NaN	3.60231e-13	-2396.97	NaN
51.2	39.4127	-13.9037	51.2	39.4127	-7.80544	-2391.75	NaN	1.60435e-12	-2391.75	NaN	1.92673e-12	-2391.75	NaN	1.3677e-12	-2391.75	NaN	2.66096e-13	-2391.75	NaN	3.17726e-12	-2391.75	NaN	2.35757e-13	-2391.75	NaN	2.37052e-13	-2391.75	NaN	1.84227e-13	-2391.75	NaN	1.99533e-13	-2391.75	NaN	2.29502e-13	-2391.75	NaN	2.11131e-13	-2391.75	NaN	1.96835e-13	-2391.75	NaN	3.5405e-13	-2391.75	NaN	4.58443e-13	-2391.75	NaN
51.4	39.5018	-13.9147	51.4	39.5018	-7.81586	-2386.54	NaN	1.60416e-12	-2386.54	NaN	1.44777e-12	-2386.54	NaN	1.87122e-12	-2386.54	NaN	2.79672e-13	-2386.54	NaN	2.48334e-12	-2386.54	NaN	2.22229e-13	-2386.54	NaN	2.23627e-13	-2386.54	NaN	2.08917e-13	-2386.54	NaN	1.93027e-13	-2386.54	NaN	2.06918e-13	-2386.54	NaN	2.06734e-13	-2386.54	NaN	2.00271e-13	-2386.54	NaN	2.87686e-13	-2386.54	NaN	2.70972e-13	-2386.54	NaN
51.6	39.5917	-13.9263	51.6	39.5917	-7.8223	-2381.33	NaN	1.96634e-12	-2381.33	NaN	1.7537e-12	-2381.33	NaN	1.66074e-12	-2381.33	NaN	2.67458e-13	-2381.33	NaN	2.94291e-12	-2381.33	NaN	2.09765e-13	-2381.33	NaN	2.19993e-13	-2381.33	NaN	1.92354e-13	-2381.33	NaN	2.13346e-13	-2381.33	NaN	1.88268e-13	-2381.33	NaN	2.13638e-13	-2381.33	NaN	1.95461e-13	-2381.33	NaN	3.63511e-13	-2381.33	NaN	3.01637e-13	-2381.33	NaN
51.8	39.6819	-13.9406	51.8	39.6819	-7.82544	-2376.14	NaN	1.8867e-12	-2376.14	NaN	1.66764e-12	-2376.14	NaN	1.574e-12	-2376.14	NaN	2.52681e-13	-2376.14	NaN	2.87511e-12	-2376.14	NaN	2.44506e-13	-2376.14	NaN	2.11794e-13	-2376.14	NaN	2.15732e-13	-2376.14	NaN	1.87378e-13	-2376.14	NaN	2.07464e-13	-2376.14	NaN	2.29008e-13	-2376.14	NaN	1.65371e-13	-2376.14	NaN	3.41911e-13	-2376.14	NaN	3.35165e-13	-2376.14	NaN
52	39.7716	-13.9561	52	39.7716	-7.82924	-2370.94	NaN	1.69737e-12	-2370.94	NaN	1.84285e-12	-2370.94	NaN	1.56552e-12	-2370.94	NaN	2.86903e-13	-2370.94	NaN	2.7142e-12	-2370.94	NaN	2.21291e-13	-2370.94	NaN	2.26114e-13	-2370.94	NaN	2.0396e-13	-2370.94	NaN	1.97051e-13	-2370.94	NaN	2.18804e-13	-2370.94	NaN	2.07478e-13	-2370.94	NaN	2.1946e-13	-2370.94	NaN	2.42989e-13	-2370.94	NaN	3.59312e-13	-2370.94	NaN
52.2	39.8604	-13.9731	52.2	39.8604	-7.83304	-2365.74	NaN	2.21712e-12	-2365.74	NaN	1.89029e-12	-2365.74	NaN	1.67856e-12	-2365.74	NaN	3.05647e-13	-2365.74	NaN	2.54227e-12	-2365.74	NaN	2.25487e-13	-2365.74	NaN	1.83514e-13	-2365.74	NaN	2.09401e-13	-2365.74	NaN	2.00979e-13	-2365.74	NaN	2.03517e-13	-2365.74	NaN	2.02909e-13	-2365.74	NaN	2.07471e-13	-2365.74	NaN	3.50275e-13	-2365.74	NaN	2.59302e-13	-2365.74	NaN
52.4	39.9487	-13.9913	52.4	39.9487	-7.83883	-2360.54	NaN	1.88273e-12	-2360.54	NaN	1.62135e-12	-2360.54	NaN	1.934e-12	-2360.54	NaN	3.06858e-13	-2360.54	NaN	3.05166e-12	-2360.54	NaN	2.18516e-13	-2360.54	NaN	2.44767e-13	-2360.54	NaN	2.10765e-13	-2360.54	NaN	2.02878e-13	-2360.54	NaN	2.22914e-13	-2360.54	NaN	2.19634e-13	-2360.54	NaN	1.92129e-13	-2360.54	NaN	4.77418e-13	-2360.54	NaN	3.54225e-13	-2360.54	NaN
52.6	40.0366	-14.0096	52.6	40.0366	-7.84793	-2355.34	NaN	1.64976e-12	-2355.34	NaN	1.57936e-12	-2355.34	NaN	1.86236e-12	-2355.34	NaN	2.57873e-13	-2355.34	NaN	2.71781e-12	-2355.34	NaN	2.37073e-13	-2355.34	NaN	2.27477e-13	-2355.34	NaN	2.0958e-13	-2355.34	NaN	1.98279e-13	-2355.34	NaN	2.04414e-13	-2355.34	NaN	1.99239e-13	-2355.34	NaN	1.85853e-13	-2355.34	NaN	3.13953e-13	-2355.34	NaN	4.07686e-13	-2355.34	NaN
52.8	40.1238	-14.0271	52.8	40.1238	-7.85902	-2350.14	NaN	1.7187e-12	-2350.14	NaN	1.95093e-12	-2350.14	NaN	1.51358e-12	-2350.14	NaN	2.89728e-13	-2350.14	NaN	2.68787e-12	-2350.14	NaN	2.19969e-13	-2350.14	NaN	2.19658e-13	-2350.14	NaN	1.89958e-13	-2350.14	NaN	2.16259e-13	-2350.14	NaN	1.98542e-13	-2350.14	NaN	2.00737e-13	-2350.14	NaN	2.10973e-13	-2350.14	NaN	3.9328e-13	-2350.14	NaN	3.94977e-13	-2350.14	NaN
53	40.2103	-14.0447	53	40.2103	-7.87143	-2344.92	NaN	1.62472e-12	-2344.92	NaN	1.58388e-12	-2344.92	NaN	1.44561e-12	-2344.92	NaN	3.22231e-13	-2344.92	NaN	3.0524e-12	-2344.92	NaN	2.30577e-13	-2344.92	NaN	2.13113e-13	-2344.92	NaN	2.1206e-13	-2344.92	NaN	1.98128e-13	-2344.92	NaN	2.14085e-13	-2344.92	NaN	1.99483e-13	-2344.92	NaN	1.99832e-13	-2344.92	NaN	3.61382e-13	-2344.92	NaN	3.73464e-13	-2344.92	NaN
53.2	40.2974	-14.063	53.2	40.2974	-7.8898	-2339.7	NaN	1.67406e-12	-2339.7	NaN	1.97728e-12	-2339.7	NaN	1.31175e-12	-2339.7	NaN	2.61294e-13	-2339.7	NaN	3.16046e-12	-2339.7	NaN	2.20522e-13	-2339.7	NaN	2.40825e-13	-2339.7	NaN	2.45545e-13	-2339.7	NaN	1.94413e-13	-2339.7	NaN	2.11914e-13	-2339.7	NaN	2.04204e-13	-2339.7	NaN	2.18299e-13	-2339.7	NaN	4.08316e-13	-2339.7	NaN	3.37932e-13	-2339.7	NaN
53.4	40.3848	-14.0832	53.4	40.3848	-7.91479	-2334.5	NaN	1.66719e-12	-2334.5	NaN	2.00467e-12	-2334.5	NaN	1.7266e-12	-2334.5	NaN	3.15797e-13	-2334.5	NaN	3.00486e-12	-2334.5	NaN	2.09978e-13	-2334.5	NaN	2.13291e-13	-2334.5	NaN	2.0039e-13	-2334.5	NaN	1.99186e-13	-2334.5	NaN	1.96543e-13	-2334.5	NaN	1.91325e-13	-2334.5	NaN	1.88282e-13	-2334.5	NaN	3.26762e-13	-2334.5	NaN	3.76107e-13	-2334.5	NaN
53.6	40.4722	-14.1041	53.6	40.4722	-7.94441	-2329.3	NaN	1.63334e-12	-2329.3	NaN	2.06624e-12	-2329.3	NaN	1.80706e-12	-2329.3	NaN	2.54261e-13	-2329.3	NaN	2.9054e-12	-2329.3	NaN	2.34845e-13	-2329.3	NaN	2.34045e-13	-2329.3	NaN	2.30718e-13	-2329.3	NaN	1.98626e-13	-2329.3	NaN	2.17896e-13	-2329.3	NaN	1.97712e-13	-2329.3	NaN	1.95313e-13	-2329.3	NaN	3.652e-13	-2329.3	NaN	4.63448e-13	-2329.3	NaN
53.8	40.5595	-14.1237	53.8	40.5595	-7.97866	-2324.1	NaN	1.7825e-12	-2324.1	NaN	1.93743e-12	-2324.1	NaN	1.72304e-12	-2324.1	NaN	3.02147e-13	-2324.1	NaN	2.46416e-12	-2324.1	NaN	2.45725e-13	-2324.1	NaN	2.17915e-13	-2324.1	NaN	2.40537e-13	-2324.1	NaN	2.07141e-13	-2324.1	NaN	2.13365e-13	-2324.1	NaN	1.85786e-13	-2324.1	NaN	1.89364e-13	-2324.1	NaN	3.87308e-13	-2324.1	NaN	2.74178e-13	-2324.1	NaN
54	40.647	-14.142	54	40.647	-8.01424	-2318.89	NaN	2.32164e-12	-2318.89	NaN	2.20929e-12	-2318.89	NaN	2.00465e-12	-2318.89	NaN	2.53789e-13	-2318.89	NaN	2.92462e-12	-2318.89	NaN	2.27668e-13	-2318.89	NaN	2.0259e-13	-2318.89	NaN	1.89879e-13	-2318.89	NaN	2.07608e-13	-2318.89	NaN	1.91744e-13	-2318.89	NaN	1.99167e-13	-2318.89	NaN	1.92656e-13	-2318.89	NaN	3.4835e-13	-2318.89	NaN	2.83394e-13	-2318.89	NaN
54.2	40.7361	-14.1589	54.2	40.7361	-8.05047	-2313.68	NaN	2.00371e-12	-2313.68	NaN	2.18239e-12	-2313.68	NaN	1.56002e-12	-2313.68	NaN	2.70922e-13	-2313.68	NaN	3.19244e-12	-2313.68	NaN	2.21348e-13	-2313.68	NaN	2.08865e-13	-2313.68	NaN	2.29044e-13	-2313.68	NaN	2.29813e-13	-2313.68	NaN	1.65034e-13	-2313.68	NaN	1.87837e-13	-2313.68	NaN	2.02514e-13	-2313.68	NaN	2.77733e-13	-2313.68	NaN	2.62335e-13	-2313.68	NaN
54.4	40.8262	-14.1765	54.4	40.8262	-8.09067	-2308.49	NaN	1.83863e-12	-2308.49	NaN	2.16156e-12	-2308.49	NaN	1.4584e-12	-2308.49	NaN	2.66204e-13	-2308.49	NaN	2.57287e-12	-2308.49	NaN	2.48674e-13	-2308.49	NaN	1.99445e-13	-2308.49	NaN	1.92656e-13	-2308.49	NaN	2.03375e-13	-2308.49	NaN	2.02107e-13	-2308.49	NaN	1.85936e-13	-2308.49	NaN	1.94827e-13	-2308.49	NaN	3.27448e-13	-2308.49	NaN	3.85199e-13	-2308.49	NaN
54.6	40.9108	-14.1947	54.6	40.9108	-8.13222	-2303.3	NaN	1.69558e-12	-2303.3	NaN	2.18794e-12	-2303.3	NaN	2.34862e-12	-2303.3	NaN	2.98032e-13	-2303.3	NaN	2.98439e-12	-2303.3	NaN	2.24855e-13	-2303.3	NaN	2.1071e-13	-2303.3	NaN	2.11275e-13	-2303.3	NaN	2.04132e-13	-2303.3	NaN	1.9939e-13	-2303.3	NaN	1.9696e-13	-2303.3	NaN	2.14983e-13	-2303.3	NaN	3.90913e-13	-2303.3	NaN	4.60191e-13	-2303.3	NaN
54.8	41.0029	-14.2143	54.8	41.0029	-8.17307	-2298.08	NaN	1.78841e-12	-2298.08	NaN	1.83933e-12	-2298.08	NaN	1.65151e-12	-2298.08	NaN	2.8928e-13	-2298.08	NaN	2.619e-12	-2298.08	NaN	2.19108e-13	-2298.08	NaN	2.0097e-13	-2298.08	NaN	1.86463e-13	-2298.08	NaN	2.3145e-13	-2298.08	NaN	1.8225e-13	-2298.08	NaN	1.93855e-13	-2298.08	NaN	1.80711e-13	-2298.08	NaN	4.09213e-13	-2298.08	NaN	3.8308e-13	-2298.08	NaN
55	41.0958	-14.2338	55	41.0958	-8.21657	-2292.86	NaN	1.89123e-12	-2292.86	NaN	1.57818e-12	-2292.86	NaN	1.76981e-12	-2292.86	NaN	2.84162e-13	-2292.86	NaN	2.84344e-12	-2292.86	NaN	2.27651e-13	-2292.86	NaN	2.23364e-13	-2292.86	NaN	1.93879e-13	-2292.86	NaN	1.90887e-13	-2292.86	NaN	1.90571e-13	-2292.86	NaN	1.98219e-13	-2292.86	NaN	2.23258e-13	-2292.86	NaN	3.7508e-13	-2292.86	NaN	3.37911e-13	-2292.86	NaN
55.2	41.1891	-14.2534	55.2	41.1891	-8.26074	-2287.67	NaN	1.84675e-12	-2287.67	NaN	1.87985e-12	-2287.67	NaN	1.78487e-12	-2287.67	NaN	2.69328e-13	-2287.67	NaN	3.02889e-12	-2287.67	NaN	2.17389e-13	-2287.67	NaN	2.07548e-13	-2287.67	NaN	1.96735e-13	-2287.67	NaN	1.96283e-13	-2287.67	NaN	2.12168e-13	-2287.67	NaN	1.74008e-13	-2287.67	NaN	2.13772e-13	-2287.67	NaN	3.99179e-13	-2287.67	NaN	2.85723e-13	-2287.67	NaN
55.4	41.2821	-14.2743	55.4	41.2821	-8.3049	-2282.48	NaN	2.12723e-12	-2282.48	NaN	1.80792e-12	-2282.48	NaN	1.50335e-12	-2282.48	NaN	3.00002e-13	-2282.48	NaN	2.38974e-12	-2282.48	NaN	2.39661e-13	-2282.48	NaN	1.96445e-13	-2282.48	NaN	2.03273e-13	-2282.48	NaN	2.03519e-13	-2282.48	NaN	2.16206e-13	-2282.48	NaN	1.7689e-13	-2282.48	NaN	1.82348e-13	-2282.48	NaN	3.37657e-13	-2282.48	NaN	3.28747e-13	-2282.48	NaN
55.6	41.3688	-14.2952	55.6	41.3688	-8.34644	-2277.27	NaN	1.89788e-12	-2277.27	NaN	1.93661e-12	-2277.27	NaN	1.5761e-12	-2277.27	NaN	2.66142e-13	-2277.27	NaN	2.69929e-12	-2277.27	NaN	2.28791e-13	-2277.27	NaN	2.33777e-13	-2277.27	NaN	2.0018e-13	-2277.27	NaN	1.76555e-13	-2277.27	NaN	2.05781e-13	-2277.27	NaN	1.89692e-13	-2277.27	NaN	1.91801e-13	-2277.27	NaN	3.57167e-13	-2277.27	NaN	3.10095e-13	-2277.27	NaN
55.8	41.462	-14.3181	55.8	41.462	-8.39061	-2272.07	NaN	1.40999e-12	-2272.07	NaN	2.09087e-12	-2272.07	NaN	1.73058e-12	-2272.07	NaN	2.84146e-13	-2272.07	NaN	3.11263e-12	-2272.07	NaN	2.28135e-13	-2272.07	NaN	2.00158e-13	-2272.07	NaN	2.2413e-13	-2272.07	NaN	2.27388e-13	-2272.07	NaN	2.02262e-13	-2272.07	NaN	2.01796e-13	-2272.07	NaN	1.79806e-13	-2272.07	NaN	3.35979e-13	-2272.07	NaN	4.05932e-13	-2272.07	NaN
56	41.5548	-14.341	56	41.5548	-8.43213	-2266.88	NaN	1.78436e-12	-2266.88	NaN	1.95969e-12	-2266.88	NaN	1.75207e-12	-2266.88	NaN	3.60537e-13	-2266.88	NaN	2.96728e-12	-2266.88	NaN	2.46373e-13	-2266.88	NaN	2.21353e-13	-2266.88	NaN	1.96879e-13	-2266.88	NaN	1.96948e-13	-2266.88	NaN	2.17315e-13	-2266.88	NaN	2.13671e-13	-2266.88	NaN	1.85177e-13	-2266.88	NaN	4.50448e-13	-2266.88	NaN	3.56219e-13	-2266.88	NaN
56.2	41.6461	-14.3645	56.2	41.6461	-8.47233	-2261.66	NaN	1.8022e-12	-2261.66	NaN	2.0422e-12	-2261.66	NaN	1.44638e-12	-2261.66	NaN	2.68906e-13	-2261.66	NaN	2.66991e-12	-2261.66	NaN	2.19256e-13	-2261.66	NaN	2.08106e-13	-2261.66	NaN	2.36011e-13	-2261.66	NaN	1.93494e-13	-2261.66	NaN	2.03591e-13	-2261.66	NaN	1.91004e-13	-2261.66	NaN	1.95758e-13	-2261.66	NaN	4.39716e-13	-2261.66	NaN	5.16687e-13	-2261.66	NaN
56.4	41.7361	-14.388	56.4	41.7361	-8.5079	-2256.45	NaN	2.01092e-12	-2256.45	NaN	1.81663e-12	-2256.45	NaN	1.59113e-12	-2256.45	NaN	2.60916e-13	-2256.45	NaN	3.24855e-12	-2256.45	NaN	2.28839e-13	-2256.45	NaN	2.37832e-13	-2256.45	NaN	2.67329e-13	-2256.45	NaN	2.12053e-13	-2256.45	NaN	1.85546e-13	-2256.45	NaN	2.02162e-13	-2256.45	NaN	2.09817e-13	-2256.45	NaN	2.95686e-13	-2256.45	NaN	3.77225e-13	-2256.45	NaN
56.6	41.8256	-14.4116	56.6	41.8256	-8.54149	-2251.25	NaN	2.06669e-12	-2251.25	NaN	2.09252e-12	-2251.25	NaN	1.43563e-12	-2251.25	NaN	2.60607e-13	-2251.25	NaN	2.6899e-12	-2251.25	NaN	2.31496e-13	-2251.25	NaN	1.9933e-13	-2251.25	NaN	2.60803e-13	-2251.25	NaN	2.14557e-13	-2251.25	NaN	1.74494e-13	-2251.25	NaN	1.90822e-13	-2251.25	NaN	1.98274e-13	-2251.25	NaN	3.43572e-13	-2251.25	NaN	3.16876e-13	-2251.25	NaN
56.8	41.9129	-14.4358	56.8	41.9129	-8.57509	-2246.05	NaN	1.83238e-12	-2246.05	NaN	1.63643e-12	-2246.05	NaN	1.39118e-12	-2246.05	NaN	2.90709e-13	-2246.05	NaN	2.40092e-12	-2246.05	NaN	2.47108e-13	-2246.05	NaN	1.99031e-13	-2246.05	NaN	2.00419e-13	-2246.05	NaN	2.06617e-13	-2246.05	NaN	2.18868e-13	-2246.05	NaN	1.84342e-13	-2246.05	NaN	2.15842e-13	-2246.05	NaN	3.82731e-13	-2246.05	NaN	3.5438e-13	-2246.05	NaN
57	41.9983	-14.4587	57	41.9983	-8.60472	-2240.85	NaN	1.67277e-12	-2240.85	NaN	2.37854e-12	-2240.85	NaN	1.55951e-12	-2240.85	NaN	3.3433e-13	-2240.85	NaN	3.03248e-12	-2240.85	NaN	2.11187e-13	-2240.85	NaN	2.11696e-13	-2240.85	NaN	2.20625e-13	-2240.85	NaN	1.9696e-13	-2240.85	NaN	2.23079e-13	-2240.85	NaN	1.84455e-13	-2240.85	NaN	2.03294e-13	-2240.85	NaN	3.18478e-13	-2240.85	NaN	2.91581e-13	-2240.85	NaN
57.2	42.0819	-14.4783	57.2	42.0819	-8.6284	-2235.64	NaN	1.74219e-12	-2235.64	NaN	2.0452e-12	-2235.64	NaN	1.81534e-12	-2235.64	NaN	2.90233e-13	-2235.64	NaN	3.04383e-12	-2235.64	NaN	2.18655e-13	-2235.64	NaN	2.10796e-13	-2235.64	NaN	2.06925e-13	-2235.64	NaN	2.2176e-13	-2235.64	NaN	2.26773e-13	-2235.64	NaN	2.29612e-13	-2235.64	NaN	2.78807e-13	-2235.64	NaN	3.2492e-13	-2235.64	NaN	3.541e-13	-2235.64	NaN
57.4	42.1649	-14.492	57.4	42.1649	-8.64348	-2230.44	NaN	1.80213e-12	-2230.44	NaN	1.99009e-12	-2230.44	NaN	1.68083e-12	-2230.44	NaN	2.69878e-13	-2230.44	NaN	3.11512e-12	-2230.44	NaN	2.33188e-13	-2230.44	NaN	2.12434e-13	-2230.44	NaN	1.92981e-13	-2230.44	NaN	2.04778e-13	-2230.44	NaN	1.93072e-13	-2230.44	NaN	2.02202e-13	-2230.44	NaN	1.89465e-13	-2230.44	NaN	4.23729e-13	-2230.44	NaN	4.04857e-13	-2230.44	NaN
57.6	42.2475	-14.5036	57.6	42.2475	-8.65856	-2225.24	NaN	1.73002e-12	-2225.24	NaN	1.89103e-12	-2225.24	NaN	1.6967e-12	-2225.24	NaN	2.57828e-13	-2225.24	NaN	2.71829e-12	-2225.24	NaN	2.2469e-13	-2225.24	NaN	2.3043e-13	-2225.24	NaN	1.64899e-13	-2225.24	NaN	2.09164e-13	-2225.24	NaN	2.00393e-13	-2225.24	NaN	2.21736e-13	-2225.24	NaN	2.06988e-13	-2225.24	NaN	3.23905e-13	-2225.24	NaN	3.05927e-13	-2225.24	NaN
57.8	42.3294	-14.51	57.8	42.3294	-8.66636	-2220.02	NaN	1.69654e-12	-2220.02	NaN	2.05836e-12	-2220.02	NaN	1.89632e-12	-2220.02	NaN	2.72938e-13	-2220.02	NaN	2.92785e-12	-2220.02	NaN	2.09877e-13	-2220.02	NaN	1.9306e-13	-2220.02	NaN	2.06686e-13	-2220.02	NaN	1.96699e-13	-2220.02	NaN	2.20252e-13	-2220.02	NaN	1.70621e-13	-2220.02	NaN	1.96022e-13	-2220.02	NaN	3.07538e-13	-2220.02	NaN	3.25757e-13	-2220.02	NaN
58	42.411	-14.515	58	42.411	-8.67152	-2214.8	NaN	1.66829e-12	-2214.8	NaN	2.01046e-12	-2214.8	NaN	1.49347e-12	-2214.8	NaN	2.63824e-13	-2214.8	NaN	2.74496e-12	-2214.8	NaN	2.18514e-13	-2214.8	NaN	2.0468e-13	-2214.8	NaN	2.09437e-13	-2214.8	NaN	2.22864e-13	-2214.8	NaN	1.91916e-13	-2214.8	NaN	1.85834e-13	-2214.8	NaN	1.75882e-13	-2214.8	NaN	3.30648e-13	-2214.8	NaN	4.06053e-13	-2214.8	NaN
58.2	42.4935	-14.5168	58.2	42.4935	-8.67535	-2209.6	NaN	1.70688e-12	-2209.6	NaN	1.83717e-12	-2209.6	NaN	2.18741e-12	-2209.6	NaN	2.63159e-13	-2209.6	NaN	2.47989e-12	-2209.6	NaN	2.15433e-13	-2209.6	NaN	2.38162e-13	-2209.6	NaN	2.16855e-13	-2209.6	NaN	2.26682e-13	-2209.6	NaN	1.84658e-13	-2209.6	NaN	1.96994e-13	-2209.6	NaN	2.08118e-13	-2209.6	NaN	2.8359e-13	-2209.6	NaN	4.50471e-13	-2209.6	NaN
58.4	42.5764	-14.5119	58.4	42.5764	-8.6772	-2204.39	NaN	1.91129e-12	-2204.39	NaN	1.91844e-12	-2204.39	NaN	1.74384e-12	-2204.39	NaN	2.72526e-13	-2204.39	NaN	3.67269e-12	-2204.39	NaN	2.08685e-13	-2204.39	NaN	2.2097e-13	-2204.39	NaN	1.9746e-13	-2204.39	NaN	2.09652e-13	-2204.39	NaN	2.02277e-13	-2204.39	NaN	1.65608e-13	-2204.39	NaN	2.00053e-13	-2204.39	NaN	2.75099e-13	-2204.39	NaN	3.26258e-13	-2204.39	NaN
58.6	42.6593	-14.505	58.6	42.6593	-8.67838	-2199.18	NaN	1.99464e-12	-2199.18	NaN	1.55901e-12	-2199.18	NaN	1.81125e-12	-2199.18	NaN	2.71322e-13	-2199.18	NaN	3.14396e-12	-2199.18	NaN	2.25016e-13	-2199.18	NaN	2.2017e-13	-2199.18	NaN	1.78798e-13	-2199.18	NaN	2.09377e-13	-2199.18	NaN	1.96292e-13	-2199.18	NaN	2.01436e-13	-2199.18	NaN	2.19462e-13	-2199.18	NaN	2.61138e-13	-2199.18	NaN	4.83412e-13	-2199.18	NaN
58.8	42.7423	-14.4902	58.8	42.7423	-8.67096	-2193.97	NaN	2.15179e-12	-2193.97	NaN	1.80067e-12	-2193.97	NaN	1.83009e-12	-2193.97	NaN	2.54467e-13	-2193.97	NaN	2.8033e-12	-2193.97	NaN	2.12912e-13	-2193.97	NaN	2.1145e-13	-2193.97	NaN	2.05561e-13	-2193.97	NaN	2.04714e-13	-2193.97	NaN	2.28645e-13	-2193.97	NaN	1.94102e-13	-2193.97	NaN	2.20829e-13	-2193.97	NaN	3.43031e-13	-2193.97	NaN	4.47608e-13	-2193.97	NaN
59	42.8227	-14.4748	59	42.8227	-8.66355	-2188.76	NaN	1.55729e-12	-2188.76	NaN	1.75698e-12	-2188.76	NaN	2.02478e-12	-2188.76	NaN	2.69498e-13	-2188.76	NaN	2.90647e-12	-2188.76	NaN	2.16163e-13	-2188.76	NaN	2.28355e-13	-2188.76	NaN	1.99335e-13	-2188.76	NaN	2.00958e-13	-2188.76	NaN	2.05075e-13	-2188.76	NaN	2.23864e-13	-2188.76	NaN	2.08903e-13	-2188.76	NaN	4.37444e-13	-2188.76	NaN	5.50785e-13	-2188.76	NaN
59.2	42.9075	-14.4586	59.2	42.9075	-8.65943	-2183.57	NaN	1.70171e-12	-2183.57	NaN	2.03497e-12	-2183.57	NaN	2.03849e-12	-2183.57	NaN	2.65495e-13	-2183.57	NaN	2.93936e-12	-2183.57	NaN	2.2092e-13	-2183.57	NaN	2.19294e-13	-2183.57	NaN	2.03464e-13	-2183.57	NaN	2.00879e-13	-2183.57	NaN	2.18042e-13	-2183.57	NaN	2.08326e-13	-2183.57	NaN	1.77491e-13	-2183.57	NaN	3.42241e-13	-2183.57	NaN	3.26875e-13	-2183.57	NaN
59.4	42.9929	-14.4432	59.4	42.9929	-8.66259	-2178.38	NaN	1.78484e-12	-2178.38	NaN	1.77967e-12	-2178.38	NaN	1.74798e-12	-2178.38	NaN	2.89946e-13	-2178.38	NaN	3.04711e-12	-2178.38	NaN	2.44903e-13	-2178.38	NaN	1.92464e-13	-2178.38	NaN	1.94205e-13	-2178.38	NaN	1.82705e-13	-2178.38	NaN	2.22502e-13	-2178.38	NaN	2.01219e-13	-2178.38	NaN	1.99311e-13	-2178.38	NaN	3.56506e-13	-2178.38	NaN	2.89197e-13	-2178.38	NaN
59.6	43.0787	-14.4284	59.6	43.0787	-8.66972	-2173.16	NaN	1.86353e-12	-2173.16	NaN	2.08891e-12	-2173.16	NaN	1.94013e-12	-2173.16	NaN	3.14332e-13	-2173.16	NaN	2.6888e-12	-2173.16	NaN	2.274e-13	-2173.16	NaN	2.28915e-13	-2173.16	NaN	2.12529e-13	-2173.16	NaN	1.96737e-13	-2173.16	NaN	1.83497e-13	-2173.16	NaN	2.01795e-13	-2173.16	NaN	1.83964e-13	-2173.16	NaN	4.02001e-13	-2173.16	NaN	3.42514e-13	-2173.16	NaN
59.8	43.1668	-14.4215	59.8	43.1668	-8.68742	-2167.95	NaN	1.5992e-12	-2167.95	NaN	2.12233e-12	-2167.95	NaN	1.58822e-12	-2167.95	NaN	2.75887e-13	-2167.95	NaN	3.04589e-12	-2167.95	NaN	2.28034e-13	-2167.95	NaN	2.145e-13	-2167.95	NaN	2.1009e-13	-2167.95	NaN	2.01781e-13	-2167.95	NaN	2.04716e-13	-2167.95	NaN	1.61716e-13	-2167.95	NaN	1.81584e-13	-2167.95	NaN	3.41921e-13	-2167.95	NaN	3.22705e-13	-2167.95	NaN
60	43.2525	-14.4193	60	43.2525	-8.71704	-2162.74	NaN	1.77335e-12	-2162.74	NaN	1.78571e-12	-2162.74	NaN	1.76252e-12	-2162.74	NaN	2.70711e-13	-2162.74	NaN	2.63903e-12	-2162.74	NaN	2.25822e-13	-2162.74	NaN	2.19287e-13	-2162.74	NaN	2.29164e-13	-2162.74	NaN	2.06715e-13	-2162.74	NaN	2.1252e-13	-2162.74	NaN	1.99952e-13	-2162.74	NaN	2.2869e-13	-2162.74	NaN	3.13063e-13	-2162.74	NaN	3.99648e-13	-2162.74	NaN
60.2	43.3413	-14.4197	60.2	43.3413	-8.75062	-2157.55	NaN	1.79904e-12	-2157.55	NaN	1.86729e-12	-2157.55	NaN	1.67135e-12	-2157.55	NaN	2.76586e-13	-2157.55	NaN	3.2604e-12	-2157.55	NaN	2.52805e-13	-2157.55	NaN	2.23012e-13	-2157.55	NaN	2.06076e-13	-2157.55	NaN	2.01901e-13	-2157.55	NaN	1.86417e-13	-2157.55	NaN	2.09975e-13	-2157.55	NaN	2.04199e-13	-2157.55	NaN	2.78176e-13	-2157.55	NaN	3.27787e-13	-2157.55	NaN
60.4	43.4302	-14.426	60.4	43.4302	-8.79412	-2152.34	NaN	2.20051e-12	-2152.34	NaN	2.01736e-12	-2152.34	NaN	1.48163e-12	-2152.34	NaN	2.82286e-13	-2152.34	NaN	2.58852e-12	-2152.34	NaN	2.62599e-13	-2152.34	NaN	2.08221e-13	-2152.34	NaN	1.83016e-13	-2152.34	NaN	1.84349e-13	-2152.34	NaN	1.86219e-13	-2152.34	NaN	1.95205e-13	-2152.34	NaN	1.78724e-13	-2152.34	NaN	2.6319e-13	-2152.34	NaN	3.08115e-13	-2152.34	NaN
60.6	43.5191	-14.4377	60.6	43.5191	-8.84556	-2147.13	NaN	1.73989e-12	-2147.13	NaN	1.61404e-12	-2147.13	NaN	2.062e-12	-2147.13	NaN	2.92854e-13	-2147.13	NaN	3.00436e-12	-2147.13	NaN	2.43462e-13	-2147.13	NaN	2.17169e-13	-2147.13	NaN	1.95935e-13	-2147.13	NaN	2.19225e-13	-2147.13	NaN	2.21482e-13	-2147.13	NaN	2.05425e-13	-2147.13	NaN	1.92318e-13	-2147.13	NaN	3.86039e-13	-2147.13	NaN	3.97066e-13	-2147.13	NaN
60.8	43.6088	-14.4586	60.8	43.6088	-8.90824	-2141.93	NaN	1.65472e-12	-2141.93	NaN	2.2598e-12	-2141.93	NaN	1.65261e-12	-2141.93	NaN	2.52231e-13	-2141.93	NaN	2.83645e-12	-2141.93	NaN	2.28204e-13	-2141.93	NaN	2.42005e-13	-2141.93	NaN	2.12599e-13	-2141.93	NaN	1.95394e-13	-2141.93	NaN	2.09458e-13	-2141.93	NaN	2.00661e-13	-2141.93	NaN	2.19077e-13	-2141.93	NaN	3.47134e-13	-2141.93	NaN	5.70332e-13	-2141.93	NaN
61	43.6989	-14.4842	61	43.6989	-8.97886	-2136.69	NaN	1.63274e-12	-2136.69	NaN	1.88668e-12	-2136.69	NaN	2.09609e-12	-2136.69	NaN	2.84229e-13	-2136.69	NaN	2.76035e-12	-2136.69	NaN	2.19613e-13	-2136.69	NaN	2.24386e-13	-2136.69	NaN	2.00675e-13	-2136.69	NaN	2.31843e-13	-2136.69	NaN	2.03361e-13	-2136.69	NaN	2.14684e-13	-2136.69	NaN	1.77196e-13	-2136.69	NaN	2.8648e-13	-2136.69	NaN	3.67542e-13	-2136.69	NaN
61.2	43.7892	-14.5124	61.2	43.7892	-9.0508	-2131.47	NaN	1.87406e-12	-2131.47	NaN	1.65855e-12	-2131.47	NaN	1.68598e-12	-2131.47	NaN	2.81783e-13	-2131.47	NaN	2.64818e-12	-2131.47	NaN	2.26387e-13	-2131.47	NaN	2.08503e-13	-2131.47	NaN	2.08735e-13	-2131.47	NaN	2.42103e-13	-2131.47	NaN	1.80407e-13	-2131.47	NaN	1.86621e-13	-2131.47	NaN	2.16647e-13	-2131.47	NaN	4.35947e-13	-2131.47	NaN	2.91347e-13	-2131.47	NaN
61.4	43.8797	-14.5465	61.4	43.8797	-9.12539	-2126.28	NaN	1.49744e-12	-2126.28	NaN	1.90154e-12	-2126.28	NaN	1.48303e-12	-2126.28	NaN	2.82013e-13	-2126.28	NaN	2.79353e-12	-2126.28	NaN	2.54745e-13	-2126.28	NaN	2.00125e-13	-2126.28	NaN	2.00055e-13	-2126.28	NaN	2.20621e-13	-2126.28	NaN	2.00278e-13	-2126.28	NaN	2.27793e-13	-2126.28	NaN	2.1522e-13	-2126.28	NaN	3.04141e-13	-2126.28	NaN	3.8571e-13	-2126.28	NaN
61.6	43.9705	-14.5833	61.6	43.9705	-9.20461	-2121.06	NaN	2.18406e-12	-2121.06	NaN	2.18526e-12	-2121.06	NaN	1.50692e-12	-2121.06	NaN	2.79087e-13	-2121.06	NaN	3.02525e-12	-2121.06	NaN	2.18593e-13	-2121.06	NaN	2.20087e-13	-2121.06	NaN	1.99991e-13	-2121.06	NaN	1.98329e-13	-2121.06	NaN	1.97072e-13	-2121.06	NaN	2.0547e-13	-2121.06	NaN	2.06648e-13	-2121.06	NaN	2.94944e-13	-2121.06	NaN	4.06032e-13	-2121.06	NaN
61.8	44.0614	-14.6168	61.8	44.0614	-9.28052	-2115.86	NaN	1.55585e-12	-2115.86	NaN	1.75554e-12	-2115.86	NaN	1.65804e-12	-2115.86	NaN	2.78388e-13	-2115.86	NaN	3.09874e-12	-2115.86	NaN	2.16731e-13	-2115.86	NaN	2.19972e-13	-2115.86	NaN	1.98538e-13	-2115.86	NaN	1.8698e-13	-2115.86	NaN	1.99572e-13	-2115.86	NaN	1.78398e-13	-2115.86	NaN	2.01681e-13	-2115.86	NaN	3.01879e-13	-2115.86	NaN	4.45791e-13	-2115.86	NaN
62	44.1527	-14.649	62	44.1527	-9.35378	-2110.66	NaN	2.04874e-12	-2110.66	NaN	1.72069e-12	-2110.66	NaN	1.3659e-12	-2110.66	NaN	2.87621e-13	-2110.66	NaN	3.1177e-12	-2110.66	NaN	2.19285e-13	-2110.66	NaN	1.84397e-13	-2110.66	NaN	2.25198e-13	-2110.66	NaN	2.08108e-13	-2110.66	NaN	2.16941e-13	-2110.66	NaN	1.87523e-13	-2110.66	NaN	1.97652e-13	-2110.66	NaN	3.44685e-13	-2110.66	NaN	3.48267e-13	-2110.66	NaN
62.2	44.2454	-14.6811	62.2	44.2454	-9.42637	-2105.46	NaN	1.63396e-12	-2105.46	NaN	1.86614e-12	-2105.46	NaN	1.79112e-12	-2105.46	NaN	2.60913e-13	-2105.46	NaN	2.66769e-12	-2105.46	NaN	2.22579e-13	-2105.46	NaN	2.1218e-13	-2105.46	NaN	1.96706e-13	-2105.46	NaN	1.92981e-13	-2105.46	NaN	2.00139e-13	-2105.46	NaN	1.8998e-13	-2105.46	NaN	2.06997e-13	-2105.46	NaN	2.95629e-13	-2105.46	NaN	4.70507e-13	-2105.46	NaN
62.4	44.339	-14.7113	62.4	44.339	-9.49235	-2100.25	NaN	1.98435e-12	-2100.25	NaN	1.89297e-12	-2100.25	NaN	1.64045e-12	-2100.25	NaN	2.60844e-13	-2100.25	NaN	2.77488e-12	-2100.25	NaN	2.39699e-13	-2100.25	NaN	2.25889e-13	-2100.25	NaN	2.19361e-13	-2100.25	NaN	2.19309e-13	-2100.25	NaN	1.95636e-13	-2100.25	NaN	2.03275e-13	-2100.25	NaN	2.26177e-13	-2100.25	NaN	2.88833e-13	-2100.25	NaN	3.52752e-13	-2100.25	NaN
62.6	44.4333	-14.7349	62.6	44.4333	-9.55171	-2095.02	NaN	1.81328e-12	-2095.02	NaN	1.95454e-12	-2095.02	NaN	1.8293e-12	-2095.02	NaN	2.97032e-13	-2095.02	NaN	3.19349e-12	-2095.02	NaN	2.32743e-13	-2095.02	NaN	2.38574e-13	-2095.02	NaN	2.24312e-13	-2095.02	NaN	2.14794e-13	-2095.02	NaN	1.8241e-13	-2095.02	NaN	2.09111e-13	-2095.02	NaN	1.88268e-13	-2095.02	NaN	3.61438e-13	-2095.02	NaN	2.97308e-13	-2095.02	NaN
62.8	44.5292	-14.7505	62.8	44.5292	-9.60379	-2089.8	NaN	1.80976e-12	-2089.8	NaN	2.16652e-12	-2089.8	NaN	1.30311e-12	-2089.8	NaN	3.00122e-13	-2089.8	NaN	3.0908e-12	-2089.8	NaN	2.25174e-13	-2089.8	NaN	1.95093e-13	-2089.8	NaN	2.30251e-13	-2089.8	NaN	2.20089e-13	-2089.8	NaN	1.82932e-13	-2089.8	NaN	2.19917e-13	-2089.8	NaN	1.84993e-13	-2089.8	NaN	3.27658e-13	-2089.8	NaN	2.87076e-13	-2089.8	NaN
63	44.6258	-14.7641	63	44.6258	-9.6519	-2084.58	NaN	2.09827e-12	-2084.58	NaN	1.96958e-12	-2084.58	NaN	1.42098e-12	-2084.58	NaN	2.78937e-13	-2084.58	NaN	3.02494e-12	-2084.58	NaN	2.33789e-13	-2084.58	NaN	2.21109e-13	-2084.58	NaN	1.84261e-13	-2084.58	NaN	2.01446e-13	-2084.58	NaN	2.28475e-13	-2084.58	NaN	2.01424e-13	-2084.58	NaN	2.04632e-13	-2084.58	NaN	2.86523e-13	-2084.58	NaN	3.45199e-13	-2084.58	NaN
63.2	44.7235	-14.7791	63.2	44.7235	-9.70066	-2079.35	NaN	1.71978e-12	-2079.35	NaN	1.79926e-12	-2079.35	NaN	2.08539e-12	-2079.35	NaN	2.47003e-13	-2079.35	NaN	2.73376e-12	-2079.35	NaN	2.29068e-13	-2079.35	NaN	2.21707e-13	-2079.35	NaN	2.16726e-13	-2079.35	NaN	1.90731e-13	-2079.35	NaN	2.09013e-13	-2079.35	NaN	1.93046e-13	-2079.35	NaN	1.91706e-13	-2079.35	NaN	4.65698e-13	-2079.35	NaN	3.41307e-13	-2079.35	NaN
63.4	44.8219	-14.7907	63.4	44.8219	-9.74347	-2074.16	NaN	1.60377e-12	-2074.16	NaN	1.88402e-12	-2074.16	NaN	1.52242e-12	-2074.16	NaN	2.38816e-13	-2074.16	NaN	2.53897e-12	-2074.16	NaN	2.47829e-13	-2074.16	NaN	2.38108e-13	-2074.16	NaN	1.89352e-13	-2074.16	NaN	2.00438e-13	-2074.16	NaN	2.13276e-13	-2074.16	NaN	1.81702e-13	-2074.16	NaN	1.79179e-13	-2074.16	NaN	2.97217e-13	-2074.16	NaN	4.84651e-13	-2074.16	NaN
63.6	44.9207	-14.801	63.6	44.9207	-9.77967	-2068.95	NaN	1.90006e-12	-2068.95	NaN	1.93949e-12	-2068.95	NaN	1.64607e-12	-2068.95	NaN	2.76593e-13	-2068.95	NaN	3.29039e-12	-2068.95	NaN	2.19819e-13	-2068.95	NaN	2.24396e-13	-2068.95	NaN	2.32319e-13	-2068.95	NaN	2.09939e-13	-2068.95	NaN	2.15845e-13	-2068.95	NaN	1.87401e-13	-2068.95	NaN	2.08043e-13	-2068.95	NaN	2.66343e-13	-2068.95	NaN	4.48513e-13	-2068.95	NaN
63.8	45.0193	-14.8094	63.8	45.0193	-9.81123	-2063.74	NaN	2.00029e-12	-2063.74	NaN	2.27785e-12	-2063.74	NaN	1.47506e-12	-2063.74	NaN	2.74501e-13	-2063.74	NaN	2.78053e-12	-2063.74	NaN	2.2323e-13	-2063.74	NaN	2.21121e-13	-2063.74	NaN	2.02971e-13	-2063.74	NaN	2.09247e-13	-2063.74	NaN	1.87808e-13	-2063.74	NaN	1.98298e-13	-2063.74	NaN	2.01982e-13	-2063.74	NaN	3.005e-13	-2063.74	NaN	4.06097e-13	-2063.74	NaN
64	45.1179	-14.817	64	45.1179	-9.83751	-2058.54	NaN	1.82554e-12	-2058.54	NaN	1.96771e-12	-2058.54	NaN	1.48413e-12	-2058.54	NaN	2.76507e-13	-2058.54	NaN	2.87909e-12	-2058.54	NaN	2.16103e-13	-2058.54	NaN	2.22698e-13	-2058.54	NaN	2.168e-13	-2058.54	NaN	1.88464e-13	-2058.54	NaN	2.03715e-13	-2058.54	NaN	1.92409e-13	-2058.54	NaN	2.02626e-13	-2058.54	NaN	3.90415e-13	-2058.54	NaN	2.57007e-13	-2058.54	NaN
64.2	45.2127	-14.8247	64.2	45.2127	-9.86313	-2053.34	NaN	1.86746e-12	-2053.34	NaN	2.08544e-12	-2053.34	NaN	1.43643e-12	-2053.34	NaN	3.05068e-13	-2053.34	NaN	3.05965e-12	-2053.34	NaN	2.14995e-13	-2053.34	NaN	2.09683e-13	-2053.34	NaN	1.76083e-13	-2053.34	NaN	1.85819e-13	-2053.34	NaN	1.90178e-13	-2053.34	NaN	1.75439e-13	-2053.34	NaN	1.9539e-13	-2053.34	NaN	4.03459e-13	-2053.34	NaN	3.69323e-13	-2053.34	NaN
64.4	45.3107	-14.8351	64.4	45.3107	-9.88941	-2048.13	NaN	1.84345e-12	-2048.13	NaN	1.75408e-12	-2048.13	NaN	1.59815e-12	-2048.13	NaN	2.67836e-13	-2048.13	NaN	3.27696e-12	-2048.13	NaN	2.28839e-13	-2048.13	NaN	2.32027e-13	-2048.13	NaN	2.11694e-13	-2048.13	NaN	2.09717e-13	-2048.13	NaN	2.07095e-13	-2048.13	NaN	2.01891e-13	-2048.13	NaN	2.07237e-13	-2048.13	NaN	3.18636e-13	-2048.13	NaN	4.14368e-13	-2048.13	NaN
64.6	45.4086	-14.848	64.6	45.4086	-9.91436	-2042.92	NaN	2.09523e-12	-2042.92	NaN	1.72923e-12	-2042.92	NaN	1.5366e-12	-2042.92	NaN	2.59616e-13	-2042.92	NaN	2.86669e-12	-2042.92	NaN	2.25174e-13	-2042.92	NaN	2.3083e-13	-2042.92	NaN	2.33542e-13	-2042.92	NaN	1.93692e-13	-2042.92	NaN	2.05195e-13	-2042.92	NaN	1.66556e-13	-2042.92	NaN	2.17765e-13	-2042.92	NaN	2.95356e-13	-2042.92	NaN	2.46598e-13	-2042.92	NaN
64.8	45.5061	-14.865	64.8	45.5061	-9.9413	-2037.71	NaN	1.85963e-12	-2037.71	NaN	1.53995e-12	-2037.71	NaN	1.69407e-12	-2037.71	NaN	2.65794e-13	-2037.71	NaN	2.98183e-12	-2037.71	NaN	2.28503e-13	-2037.71	NaN	2.01944e-13	-2037.71	NaN	2.31687e-13	-2037.71	NaN	2.01841e-13	-2037.71	NaN	2.05528e-13	-2037.71	NaN	1.80277e-13	-2037.71	NaN	1.73769e-13	-2037.71	NaN	3.63992e-13	-2037.71	NaN	4.00182e-13	-2037.71	NaN
65	45.6026	-14.8859	65	45.6026	-9.96759	-2032.5	NaN	1.84986e-12	-2032.5	NaN	1.84395e-12	-2032.5	NaN	1.68186e-12	-2032.5	NaN	2.66872e-13	-2032.5	NaN	3.07653e-12	-2032.5	NaN	2.22763e-13	-2032.5	NaN	2.08218e-13	-2032.5	NaN	2.20927e-13	-2032.5	NaN	2.44549e-13	-2032.5	NaN	1.94262e-13	-2032.5	NaN	2.18933e-13	-2032.5	NaN	2.12197e-13	-2032.5	NaN	2.98576e-13	-2032.5	NaN	4.48929e-13	-2032.5	NaN
65.2	45.6938	-14.9042	65.2	45.6938	-9.98794	-2027.3	NaN	1.81515e-12	-2027.3	NaN	1.81934e-12	-2027.3	NaN	1.59489e-12	-2027.3	NaN	3.05915e-13	-2027.3	NaN	3.03222e-12	-2027.3	NaN	2.01812e-13	-2027.3	NaN	2.23699e-13	-2027.3	NaN	2.42634e-13	-2027.3	NaN	2.22938e-13	-2027.3	NaN	2.19809e-13	-2027.3	NaN	2.04261e-13	-2027.3	NaN	2.06071e-13	-2027.3	NaN	3.7778e-13	-2027.3	NaN	4.96318e-13	-2027.3	NaN
65.4	45.7867	-14.9225	65.4	45.7867	-10.007	-2022.1	NaN	1.70527e-12	-2022.1	NaN	2.15165e-12	-2022.1	NaN	1.48358e-12	-2022.1	NaN	3.80569e-13	-2022.1	NaN	2.99626e-12	-2022.1	NaN	2.41717e-13	-2022.1	NaN	2.08809e-13	-2022.1	NaN	2.0597e-13	-2022.1	NaN	2.11143e-13	-2022.1	NaN	2.08733e-13	-2022.1	NaN	2.16953e-13	-2022.1	NaN	2.13731e-13	-2022.1	NaN	3.52815e-13	-2022.1	NaN	3.10047e-13	-2022.1	NaN
65.6	45.879	-14.9434	65.6	45.879	-10.0267	-2016.88	NaN	1.72943e-12	-2016.88	NaN	1.91246e-12	-2016.88	NaN	1.53213e-12	-2016.88	NaN	3.07198e-13	-2016.88	NaN	2.92624e-12	-2016.88	NaN	2.45775e-13	-2016.88	NaN	2.34993e-13	-2016.88	NaN	2.04649e-13	-2016.88	NaN	2.21066e-13	-2016.88	NaN	2.26e-13	-2016.88	NaN	2.31077e-13	-2016.88	NaN	1.83059e-13	-2016.88	NaN	3.14107e-13	-2016.88	NaN	3.52863e-13	-2016.88	NaN
65.8	45.971	-14.9657	65.8	45.971	-10.0463	-2011.65	NaN	2.08369e-12	-2011.65	NaN	1.44806e-12	-2011.65	NaN	1.37289e-12	-2011.65	NaN	3.03251e-13	-2011.65	NaN	2.61567e-12	-2011.65	NaN	2.34308e-13	-2011.65	NaN	2.23156e-13	-2011.65	NaN	2.14921e-13	-2011.65	NaN	2.08043e-13	-2011.65	NaN	2.23369e-13	-2011.65	NaN	2.07507e-13	-2011.65	NaN	1.96165e-13	-2011.65	NaN	3.80844e-13	-2011.65	NaN	2.89534e-13	-2011.65	NaN
66	46.0628	-14.9893	66	46.0628	-10.0667	-2006.45	NaN	1.84332e-12	-2006.45	NaN	1.84371e-12	-2006.45	NaN	1.41861e-12	-2006.45	NaN	2.54764e-13	-2006.45	NaN	2.4261e-12	-2006.45	NaN	2.33224e-13	-2006.45	NaN	2.07938e-13	-2006.45	NaN	2.17408e-13	-2006.45	NaN	1.94169e-13	-2006.45	NaN	2.01805e-13	-2006.45	NaN	2.18227e-13	-2006.45	NaN	1.79435e-13	-2006.45	NaN	2.41933e-13	-2006.45	NaN	2.40465e-13	-2006.45	NaN
66.2	46.1539	-15.0115	66.2	46.1539	-10.0857	-2001.24	NaN	1.70824e-12	-2001.24	NaN	1.79503e-12	-2001.24	NaN	1.81242e-12	-2001.24	NaN	2.59491e-13	-2001.24	NaN	3.05453e-12	-2001.24	NaN	2.24862e-13	-2001.24	NaN	2.21549e-13	-2001.24	NaN	2.30825e-13	-2001.24	NaN	1.94255e-13	-2001.24	NaN	2.05106e-13	-2001.24	NaN	2.01891e-13	-2001.24	NaN	2.0789e-13	-2001.24	NaN	4.45288e-13	-2001.24	NaN	3.4921e-13	-2001.24	NaN
66.4	46.2436	-15.0311	66.4	46.2436	-10.1028	-1996.04	NaN	1.94719e-12	-1996.04	NaN	1.8128e-12	-1996.04	NaN	1.62904e-12	-1996.04	NaN	2.57579e-13	-1996.04	NaN	2.91147e-12	-1996.04	NaN	2.51187e-13	-1996.04	NaN	2.26521e-13	-1996.04	NaN	2.16288e-13	-1996.04	NaN	1.96823e-13	-1996.04	NaN	2.1145e-13	-1996.04	NaN	1.90387e-13	-1996.04	NaN	2.24427e-13	-1996.04	NaN	4.64456e-13	-1996.04	NaN	3.21796e-13	-1996.04	NaN
66.6	46.3332	-15.0521	66.6	46.3332	-10.1238	-1990.84	NaN	1.99457e-12	-1990.84	NaN	1.62872e-12	-1990.84	NaN	1.58422e-12	-1990.84	NaN	2.7165e-13	-1990.84	NaN	2.61608e-12	-1990.84	NaN	2.54115e-13	-1990.84	NaN	2.07363e-13	-1990.84	NaN	2.07098e-13	-1990.84	NaN	1.89077e-13	-1990.84	NaN	1.9058e-13	-1990.84	NaN	2.00113e-13	-1990.84	NaN	1.98865e-13	-1990.84	NaN	4.1813e-13	-1990.84	NaN	3.60473e-13	-1990.84	NaN
66.8	46.4226	-15.071	66.8	46.4226	-10.1475	-1985.63	NaN	2.00903e-12	-1985.63	NaN	1.96419e-12	-1985.63	NaN	1.69086e-12	-1985.63	NaN	3.40793e-13	-1985.63	NaN	2.85977e-12	-1985.63	NaN	2.29033e-13	-1985.63	NaN	2.16398e-13	-1985.63	NaN	1.93001e-13	-1985.63	NaN	2.13465e-13	-1985.63	NaN	2.1799e-13	-1985.63	NaN	1.96381e-13	-1985.63	NaN	1.61256e-13	-1985.63	NaN	2.85788e-13	-1985.63	NaN	3.07126e-13	-1985.63	NaN
67	46.5127	-15.088	67	46.5127	-10.1725	-1980.42	NaN	1.80828e-12	-1980.42	NaN	2.13339e-12	-1980.42	NaN	1.76342e-12	-1980.42	NaN	2.69246e-13	-1980.42	NaN	3.16474e-12	-1980.42	NaN	2.27144e-13	-1980.42	NaN	2.11749e-13	-1980.42	NaN	2.23759e-13	-1980.42	NaN	2.09147e-13	-1980.42	NaN	2.19005e-13	-1980.42	NaN	1.89017e-13	-1980.42	NaN	2.25935e-13	-1980.42	NaN	4.03294e-13	-1980.42	NaN	2.92581e-13	-1980.42	NaN
67.2	46.6034	-15.1043	67.2	46.6034	-10.2001	-1975.21	NaN	1.71679e-12	-1975.21	NaN	2.21164e-12	-1975.21	NaN	1.7057e-12	-1975.21	NaN	2.51661e-13	-1975.21	NaN	2.40018e-12	-1975.21	NaN	2.31455e-13	-1975.21	NaN	2.35556e-13	-1975.21	NaN	2.24065e-13	-1975.21	NaN	1.84012e-13	-1975.21	NaN	1.82027e-13	-1975.21	NaN	2.27678e-13	-1975.21	NaN	1.8315e-13	-1975.21	NaN	3.46041e-13	-1975.21	NaN	3.25683e-13	-1975.21	NaN
67.4	46.6939	-15.1193	67.4	46.6939	-10.2297	-1969.98	NaN	1.61866e-12	-1969.98	NaN	1.87978e-12	-1969.98	NaN	1.47542e-12	-1969.98	NaN	2.65593e-13	-1969.98	NaN	3.27146e-12	-1969.98	NaN	2.16245e-13	-1969.98	NaN	2.18978e-13	-1969.98	NaN	2.12697e-13	-1969.98	NaN	2.1923e-13	-1969.98	NaN	1.98411e-13	-1969.98	NaN	2.04828e-13	-1969.98	NaN	2.05044e-13	-1969.98	NaN	5.21592e-13	-1969.98	NaN	3.09582e-13	-1969.98	NaN
67.6	46.784	-15.131	67.6	46.784	-10.26	-1964.75	NaN	1.84069e-12	-1964.75	NaN	1.87006e-12	-1964.75	NaN	2.01539e-12	-1964.75	NaN	3.01166e-13	-1964.75	NaN	2.86683e-12	-1964.75	NaN	2.01221e-13	-1964.75	NaN	2.20666e-13	-1964.75	NaN	2.0389e-13	-1964.75	NaN	1.9302e-13	-1964.75	NaN	1.93951e-13	-1964.75	NaN	1.94341e-13	-1964.75	NaN	2.004e-13	-1964.75	NaN	3.70529e-13	-1964.75	NaN	2.38526e-13	-1964.75	NaN
67.8	46.8743	-15.1414	67.8	46.8743	-10.2942	-1959.54	NaN	1.72581e-12	-1959.54	NaN	2.18696e-12	-1959.54	NaN	1.68866e-12	-1959.54	NaN	3.08328e-13	-1959.54	NaN	3.11411e-12	-1959.54	NaN	2.30376e-13	-1959.54	NaN	2.31974e-13	-1959.54	NaN	2.01386e-13	-1959.54	NaN	1.96673e-13	-1959.54	NaN	2.01415e-13	-1959.54	NaN	2.0665e-13	-1959.54	NaN	1.71971e-13	-1959.54	NaN	3.24012e-13	-1959.54	NaN	3.81172e-13	-1959.54	NaN
68	46.9652	-15.1504	68	46.9652	-10.3317	-1954.33	NaN	1.75803e-12	-1954.33	NaN	1.73709e-12	-1954.33	NaN	1.78559e-12	-1954.33	NaN	3.02595e-13	-1954.33	NaN	2.84885e-12	-1954.33	NaN	2.1516e-13	-1954.33	NaN	2.22105e-13	-1954.33	NaN	2.10727e-13	-1954.33	NaN	2.21198e-13	-1954.33	NaN	2.19584e-13	-1954.33	NaN	1.94389e-13	-1954.33	NaN	1.81505e-13	-1954.33	NaN	2.47585e-13	-1954.33	NaN	3.20805e-13	-1954.33	NaN
68.2	47.0573	-15.1568	68.2	47.0573	-10.3673	-1949.1	NaN	1.65373e-12	-1949.1	NaN	2.05164e-12	-1949.1	NaN	2.13666e-12	-1949.1	NaN	3.01199e-13	-1949.1	NaN	3.17657e-12	-1949.1	NaN	2.50807e-13	-1949.1	NaN	2.21968e-13	-1949.1	NaN	1.79633e-13	-1949.1	NaN	2.06121e-13	-1949.1	NaN	1.9223e-13	-1949.1	NaN	2.01829e-13	-1949.1	NaN	1.8968e-13	-1949.1	NaN	2.95894e-13	-1949.1	NaN	3.76394e-13	-1949.1	NaN
68.4	47.1507	-15.1619	68.4	47.1507	-10.4081	-1943.9	NaN	1.75942e-12	-1943.9	NaN	1.84541e-12	-1943.9	NaN	1.74223e-12	-1943.9	NaN	2.70515e-13	-1943.9	NaN	2.95397e-12	-1943.9	NaN	2.49033e-13	-1943.9	NaN	2.23373e-13	-1943.9	NaN	2.01125e-13	-1943.9	NaN	1.99979e-13	-1943.9	NaN	1.95686e-13	-1943.9	NaN	1.98332e-13	-1943.9	NaN	1.86631e-13	-1943.9	NaN	2.99105e-13	-1943.9	NaN	3.83499e-13	-1943.9	NaN
68.6	47.2443	-15.163	68.6	47.2443	-10.445	-1938.69	NaN	1.71202e-12	-1938.69	NaN	2.06296e-12	-1938.69	NaN	1.41008e-12	-1938.69	NaN	2.97237e-13	-1938.69	NaN	3.03875e-12	-1938.69	NaN	2.2689e-13	-1938.69	NaN	2.16154e-13	-1938.69	NaN	2.03584e-13	-1938.69	NaN	1.92335e-13	-1938.69	NaN	1.78889e-13	-1938.69	NaN	1.83569e-13	-1938.69	NaN	2.17011e-13	-1938.69	NaN	3.5586e-13	-1938.69	NaN	2.88704e-13	-1938.69	NaN
68.8	47.3394	-15.1608	68.8	47.3394	-10.4812	-1933.48	NaN	1.73158e-12	-1933.48	NaN	2.23321e-12	-1933.48	NaN	1.76649e-12	-1933.48	NaN	2.71784e-13	-1933.48	NaN	2.49849e-12	-1933.48	NaN	2.26734e-13	-1933.48	NaN	2.24228e-13	-1933.48	NaN	2.09721e-13	-1933.48	NaN	2.05176e-13	-1933.48	NaN	2.00625e-13	-1933.48	NaN	1.97654e-13	-1933.48	NaN	2.09915e-13	-1933.48	NaN	4.4808e-13	-1933.48	NaN	4.64978e-13	-1933.48	NaN
69	47.4351	-15.1533	69	47.4351	-10.5141	-1928.28	NaN	1.71892e-12	-1928.28	NaN	1.69357e-12	-1928.28	NaN	2.11507e-12	-1928.28	NaN	2.80574e-13	-1928.28	NaN	2.86932e-12	-1928.28	NaN	2.41222e-13	-1928.28	NaN	2.20032e-13	-1928.28	NaN	1.90485e-13	-1928.28	NaN	2.10923e-13	-1928.28	NaN	1.98894e-13	-1928.28	NaN	1.87205e-13	-1928.28	NaN	1.97714e-13	-1928.28	NaN	3.10241e-13	-1928.28	NaN	3.50835e-13	-1928.28	NaN
69.2	47.532	-15.1485	69.2	47.532	-10.5516	-1923.06	NaN	2.0467e-12	-1923.06	NaN	1.90035e-12	-1923.06	NaN	1.57897e-12	-1923.06	NaN	3.03095e-13	-1923.06	NaN	2.76004e-12	-1923.06	NaN	2.29727e-13	-1923.06	NaN	1.88747e-13	-1923.06	NaN	1.90779e-13	-1923.06	NaN	2.12525e-13	-1923.06	NaN	2.14162e-13	-1923.06	NaN	1.9911e-13	-1923.06	NaN	2.38842e-13	-1923.06	NaN	3.41868e-13	-1923.06	NaN	2.90784e-13	-1923.06	NaN
69.4	47.631	-15.143	69.4	47.631	-10.5891	-1917.86	NaN	1.7397e-12	-1917.86	NaN	1.82046e-12	-1917.86	NaN	1.75387e-12	-1917.86	NaN	2.90712e-13	-1917.86	NaN	3.08326e-12	-1917.86	NaN	2.23807e-13	-1917.86	NaN	2.08319e-13	-1917.86	NaN	2.1624e-13	-1917.86	NaN	2.17619e-13	-1917.86	NaN	1.99193e-13	-1917.86	NaN	1.81931e-13	-1917.86	NaN	2.1956e-13	-1917.86	NaN	2.72868e-13	-1917.86	NaN	3.40621e-13	-1917.86	NaN
69.6	47.7308	-15.1388	69.6	47.7308	-10.626	-1912.65	NaN	1.96893e-12	-1912.65	NaN	1.70089e-12	-1912.65	NaN	1.66688e-12	-1912.65	NaN	2.38926e-13	-1912.65	NaN	3.01958e-12	-1912.65	NaN	2.21839e-13	-1912.65	NaN	2.1652e-13	-1912.65	NaN	2.08888e-13	-1912.65	NaN	2.03349e-13	-1912.65	NaN	2.02729e-13	-1912.65	NaN	1.89585e-13	-1912.65	NaN	2.05571e-13	-1912.65	NaN	3.89131e-13	-1912.65	NaN	3.59534e-13	-1912.65	NaN
69.8	47.831	-15.1346	69.8	47.831	-10.6576	-1907.44	NaN	1.61376e-12	-1907.44	NaN	2.09463e-12	-1907.44	NaN	1.70173e-12	-1907.44	NaN	2.67564e-13	-1907.44	NaN	2.70065e-12	-1907.44	NaN	2.22438e-13	-1907.44	NaN	1.98945e-13	-1907.44	NaN	2.23431e-13	-1907.44	NaN	1.8692e-13	-1907.44	NaN	2.04513e-13	-1907.44	NaN	2.09082e-13	-1907.44	NaN	1.89817e-13	-1907.44	NaN	3.29578e-13	-1907.44	NaN	2.62261e-13	-1907.44	NaN
70	47.9312	-15.1304	70	47.9312	-10.6871	-1902.23	NaN	1.67265e-12	-1902.23	NaN	2.19211e-12	-1902.23	NaN	1.28051e-12	-1902.23	NaN	2.73634e-13	-1902.23	NaN	2.68114e-12	-1902.23	NaN	2.21834e-13	-1902.23	NaN	1.98597e-13	-1902.23	NaN	2.07371e-13	-1902.23	NaN	2.17164e-13	-1902.23	NaN	2.10918e-13	-1902.23	NaN	2.04613e-13	-1902.23	NaN	1.76828e-13	-1902.23	NaN	4.30035e-13	-1902.23	NaN	3.9401e-13	-1902.23	NaN
70.2	48.0324	-15.1282	70.2	48.0324	-10.7167	-1897.03	NaN	1.81699e-12	-1897.03	NaN	2.00627e-12	-1897.03	NaN	1.66305e-12	-1897.03	NaN	2.73143e-13	-1897.03	NaN	2.23843e-12	-1897.03	NaN	2.35539e-13	-1897.03	NaN	2.25064e-13	-1897.03	NaN	2.19845e-13	-1897.03	NaN	1.97874e-13	-1897.03	NaN	2.12927e-13	-1897.03	NaN	1.96287e-13	-1897.03	NaN	2.32513e-13	-1897.03	NaN	2.99248e-13	-1897.03	NaN	3.20588e-13	-1897.03	NaN
70.4	48.1346	-15.1286	70.4	48.1346	-10.7437	-1891.82	NaN	1.96373e-12	-1891.82	NaN	2.16857e-12	-1891.82	NaN	1.77632e-12	-1891.82	NaN	2.96366e-13	-1891.82	NaN	3.01089e-12	-1891.82	NaN	2.22409e-13	-1891.82	NaN	2.06217e-13	-1891.82	NaN	1.9669e-13	-1891.82	NaN	1.87145e-13	-1891.82	NaN	1.92965e-13	-1891.82	NaN	1.92045e-13	-1891.82	NaN	1.84974e-13	-1891.82	NaN	4.03902e-13	-1891.82	NaN	3.91223e-13	-1891.82	NaN
70.6	48.2371	-15.1324	70.6	48.2371	-10.7726	-1886.59	NaN	1.34024e-12	-1886.59	NaN	2.09295e-12	-1886.59	NaN	1.71251e-12	-1886.59	NaN	2.50481e-13	-1886.59	NaN	2.84239e-12	-1886.59	NaN	2.17298e-13	-1886.59	NaN	2.27601e-13	-1886.59	NaN	1.97532e-13	-1886.59	NaN	2.24424e-13	-1886.59	NaN	1.92584e-13	-1886.59	NaN	1.77086e-13	-1886.59	NaN	1.81201e-13	-1886.59	NaN	3.24137e-13	-1886.59	NaN	3.38527e-13	-1886.59	NaN
70.8	48.3391	-15.1408	70.8	48.3391	-10.8002	-1881.38	NaN	1.69529e-12	-1881.38	NaN	2.05647e-12	-1881.38	NaN	1.76749e-12	-1881.38	NaN	2.97355e-13	-1881.38	NaN	2.8156e-12	-1881.38	NaN	1.93101e-13	-1881.38	NaN	2.2678e-13	-1881.38	NaN	2.16857e-13	-1881.38	NaN	2.0975e-13	-1881.38	NaN	1.90731e-13	-1881.38	NaN	1.76622e-13	-1881.38	NaN	2.11943e-13	-1881.38	NaN	2.7282e-13	-1881.38	NaN	3.58144e-13	-1881.38	NaN
71	48.4408	-15.1545	71	48.4408	-10.8291	-1876.19	NaN	1.8721e-12	-1876.19	NaN	1.51489e-12	-1876.19	NaN	1.41896e-12	-1876.19	NaN	2.58067e-13	-1876.19	NaN	2.64971e-12	-1876.19	NaN	2.17365e-13	-1876.19	NaN	2.1414e-13	-1876.19	NaN	2.1268e-13	-1876.19	NaN	2.19543e-13	-1876.19	NaN	1.96747e-13	-1876.19	NaN	2.1831e-13	-1876.19	NaN	2.45538e-13	-1876.19	NaN	4.00162e-13	-1876.19	NaN	3.63458e-13	-1876.19	NaN
71.2	48.5419	-15.1688	71.2	48.5419	-10.8567	-1870.95	NaN	1.59935e-12	-1870.95	NaN	1.8981e-12	-1870.95	NaN	1.38962e-12	-1870.95	NaN	2.6301e-13	-1870.95	NaN	2.5666e-12	-1870.95	NaN	2.35982e-13	-1870.95	NaN	2.22967e-13	-1870.95	NaN	2.35855e-13	-1870.95	NaN	2.49055e-13	-1870.95	NaN	1.99067e-13	-1870.95	NaN	2.10112e-13	-1870.95	NaN	2.01678e-13	-1870.95	NaN	3.48152e-13	-1870.95	NaN	4.06343e-13	-1870.95	NaN
71.4	48.6417	-15.1871	71.4	48.6417	-10.8824	-1865.75	NaN	1.77041e-12	-1865.75	NaN	2.04338e-12	-1865.75	NaN	1.80103e-12	-1865.75	NaN	2.70812e-13	-1865.75	NaN	2.51939e-12	-1865.75	NaN	2.15352e-13	-1865.75	NaN	2.03119e-13	-1865.75	NaN	2.04438e-13	-1865.75	NaN	1.98889e-13	-1865.75	NaN	1.9973e-13	-1865.75	NaN	1.85829e-13	-1865.75	NaN	2.01482e-13	-1865.75	NaN	3.14207e-13	-1865.75	NaN	4.16108e-13	-1865.75	NaN
71.6	48.741	-15.2107	71.6	48.741	-10.912	-1860.54	NaN	1.74211e-12	-1860.54	NaN	2.06401e-12	-1860.54	NaN	1.9025e-12	-1860.54	NaN	2.87574e-13	-1860.54	NaN	2.40152e-12	-1860.54	NaN	2.30134e-13	-1860.54	NaN	2.01953e-13	-1860.54	NaN	2.09884e-13	-1860.54	NaN	1.81474e-13	-1860.54	NaN	1.95059e-13	-1860.54	NaN	2.16029e-13	-1860.54	NaN	1.88175e-13	-1860.54	NaN	3.4238e-13	-1860.54	NaN	3.19707e-13	-1860.54	NaN
71.8	48.8392	-15.2356	71.8	48.8392	-10.9422	-1855.32	NaN	1.85288e-12	-1855.32	NaN	1.84768e-12	-1855.32	NaN	1.96907e-12	-1855.32	NaN	2.81182e-13	-1855.32	NaN	2.60593e-12	-1855.32	NaN	2.2277e-13	-1855.32	NaN	2.29698e-13	-1855.32	NaN	2.11644e-13	-1855.32	NaN	1.96792e-13	-1855.32	NaN	2e-13	-1855.32	NaN	1.89568e-13	-1855.32	NaN	2.09338e-13	-1855.32	NaN	2.85302e-13	-1855.32	NaN	3.03749e-13	-1855.32	NaN
72	48.9369	-15.2612	72	48.9369	-10.9705	-1850.12	NaN	1.75212e-12	-1850.12	NaN	1.78391e-12	-1850.12	NaN	1.46869e-12	-1850.12	NaN	2.82123e-13	-1850.12	NaN	2.75159e-12	-1850.12	NaN	2.34347e-13	-1850.12	NaN	2.26943e-13	-1850.12	NaN	2.21966e-13	-1850.12	NaN	1.87942e-13	-1850.12	NaN	2.20379e-13	-1850.12	NaN	1.90205e-13	-1850.12	NaN	1.90145e-13	-1850.12	NaN	3.72629e-13	-1850.12	NaN	2.5469e-13	-1850.12	NaN
72.2	49.0335	-15.2888	72.2	49.0335	-10.9994	-1844.92	NaN	1.77673e-12	-1844.92	NaN	1.91001e-12	-1844.92	NaN	1.57388e-12	-1844.92	NaN	2.59824e-13	-1844.92	NaN	2.94075e-12	-1844.92	NaN	2.15194e-13	-1844.92	NaN	2.03828e-13	-1844.92	NaN	2.18358e-13	-1844.92	NaN	1.89618e-13	-1844.92	NaN	1.80775e-13	-1844.92	NaN	1.92232e-13	-1844.92	NaN	2.19773e-13	-1844.92	NaN	3.16594e-13	-1844.92	NaN	3.89179e-13	-1844.92	NaN
72.4	49.1284	-15.3177	72.4	49.1284	-11.0297	-1839.71	NaN	1.98231e-12	-1839.71	NaN	1.94006e-12	-1839.71	NaN	2.02042e-12	-1839.71	NaN	3.01108e-13	-1839.71	NaN	2.65668e-12	-1839.71	NaN	2.44042e-13	-1839.71	NaN	2.21468e-13	-1839.71	NaN	2.03476e-13	-1839.71	NaN	2.15067e-13	-1839.71	NaN	1.92167e-13	-1839.71	NaN	2.2232e-13	-1839.71	NaN	2.04587e-13	-1839.71	NaN	3.61746e-13	-1839.71	NaN	3.41729e-13	-1839.71	NaN
72.6	49.2228	-15.3479	72.6	49.2228	-11.0613	-1834.5	NaN	1.7289e-12	-1834.5	NaN	2.31419e-12	-1834.5	NaN	1.50388e-12	-1834.5	NaN	3.34031e-13	-1834.5	NaN	2.79408e-12	-1834.5	NaN	2.15191e-13	-1834.5	NaN	2.28805e-13	-1834.5	NaN	2.07002e-13	-1834.5	NaN	1.92201e-13	-1834.5	NaN	2.01171e-13	-1834.5	NaN	1.84756e-13	-1834.5	NaN	1.83408e-13	-1834.5	NaN	3.41609e-13	-1834.5	NaN	3.71029e-13	-1834.5	NaN
72.8	49.3164	-15.3774	72.8	49.3164	-11.0923	-1829.3	NaN	1.80804e-12	-1829.3	NaN	2.03732e-12	-1829.3	NaN	1.2988e-12	-1829.3	NaN	2.83114e-13	-1829.3	NaN	2.60949e-12	-1829.3	NaN	2.1264e-13	-1829.3	NaN	2.2453e-13	-1829.3	NaN	2.02463e-13	-1829.3	NaN	1.92424e-13	-1829.3	NaN	2.00912e-13	-1829.3	NaN	2.08963e-13	-1829.3	NaN	1.88596e-13	-1829.3	NaN	2.65562e-13	-1829.3	NaN	3.46062e-13	-1829.3	NaN
73	49.4097	-15.4064	73	49.4097	-11.1252	-1824.09	NaN	1.78712e-12	-1824.09	NaN	1.73472e-12	-1824.09	NaN	1.71097e-12	-1824.09	NaN	2.67894e-13	-1824.09	NaN	2.2278e-12	-1824.09	NaN	2.36784e-13	-1824.09	NaN	2.24096e-13	-1824.09	NaN	1.96165e-13	-1824.09	NaN	2.12735e-13	-1824.09	NaN	2.13621e-13	-1824.09	NaN	1.78259e-13	-1824.09	NaN	1.60717e-13	-1824.09	NaN	3.49102e-13	-1824.09	NaN	3.3253e-13	-1824.09	NaN
73.2	49.503	-15.4353	73.2	49.503	-11.1594	-1818.89	NaN	2.04879e-12	-1818.89	NaN	2.08735e-12	-1818.89	NaN	2.05224e-12	-1818.89	NaN	2.87856e-13	-1818.89	NaN	2.16216e-12	-1818.89	NaN	2.60444e-13	-1818.89	NaN	2.20429e-13	-1818.89	NaN	2.03498e-13	-1818.89	NaN	2.15768e-13	-1818.89	NaN	1.96675e-13	-1818.89	NaN	2.55999e-13	-1818.89	NaN	1.80385e-13	-1818.89	NaN	4.47914e-13	-1818.89	NaN	3.07397e-13	-1818.89	NaN
73.4	49.5974	-15.4609	73.4	49.5974	-11.1897	-1813.69	NaN	1.52806e-12	-1813.69	NaN	1.76921e-12	-1813.69	NaN	1.80268e-12	-1813.69	NaN	2.95792e-13	-1813.69	NaN	3.0773e-12	-1813.69	NaN	2.41076e-13	-1813.69	NaN	2.1674e-13	-1813.69	NaN	1.96505e-13	-1813.69	NaN	2.18789e-13	-1813.69	NaN	1.9154e-13	-1813.69	NaN	1.90549e-13	-1813.69	NaN	1.87174e-13	-1813.69	NaN	2.9435e-13	-1813.69	NaN	3.67925e-13	-1813.69	NaN
73.6	49.692	-15.4792	73.6	49.692	-11.2114	-1808.49	NaN	1.92565e-12	-1808.49	NaN	1.7126e-12	-1808.49	NaN	1.59237e-12	-1808.49	NaN	2.77033e-13	-1808.49	NaN	2.48846e-12	-1808.49	NaN	2.24228e-13	-1808.49	NaN	2.23036e-13	-1808.49	NaN	2.12757e-13	-1808.49	NaN	1.86961e-13	-1808.49	NaN	2.09525e-13	-1808.49	NaN	2.08453e-13	-1808.49	NaN	2.23041e-13	-1808.49	NaN	3.62653e-13	-1808.49	NaN	3.87499e-13	-1808.49	NaN
73.8	49.7884	-15.4968	73.8	49.7884	-11.2304	-1803.28	NaN	1.37722e-12	-1803.28	NaN	1.51611e-12	-1803.28	NaN	1.48971e-12	-1803.28	NaN	3.14401e-13	-1803.28	NaN	2.72167e-12	-1803.28	NaN	2.19811e-13	-1803.28	NaN	2.19766e-13	-1803.28	NaN	2.17801e-13	-1803.28	NaN	2.16635e-13	-1803.28	NaN	1.96551e-13	-1803.28	NaN	2.13616e-13	-1803.28	NaN	1.90549e-13	-1803.28	NaN	3.2295e-13	-1803.28	NaN	3.28958e-13	-1803.28	NaN
74	49.8852	-15.5145	74	49.8852	-11.2501	-1798.08	NaN	1.58637e-12	-1798.08	NaN	1.87528e-12	-1798.08	NaN	1.73007e-12	-1798.08	NaN	2.64143e-13	-1798.08	NaN	2.76205e-12	-1798.08	NaN	2.45057e-13	-1798.08	NaN	2.26658e-13	-1798.08	NaN	2.22289e-13	-1798.08	NaN	1.96359e-13	-1798.08	NaN	2.01867e-13	-1798.08	NaN	1.88371e-13	-1798.08	NaN	1.99311e-13	-1798.08	NaN	3.99763e-13	-1798.08	NaN	2.24762e-13	-1798.08	NaN
74.2	49.9829	-15.5302	74.2	49.9829	-11.2685	-1792.85	NaN	1.80292e-12	-1792.85	NaN	2.14995e-12	-1792.85	NaN	1.55489e-12	-1792.85	NaN	2.90247e-13	-1792.85	NaN	2.2976e-12	-1792.85	NaN	2.30162e-13	-1792.85	NaN	2.23675e-13	-1792.85	NaN	2.08776e-13	-1792.85	NaN	2.00465e-13	-1792.85	NaN	1.95481e-13	-1792.85	NaN	2.11215e-13	-1792.85	NaN	1.85379e-13	-1792.85	NaN	3.18775e-13	-1792.85	NaN	3.72696e-13	-1792.85	NaN
74.4	50.0828	-15.5432	74.4	50.0828	-11.2816	-1787.64	NaN	1.66764e-12	-1787.64	NaN	2.28082e-12	-1787.64	NaN	1.57754e-12	-1787.64	NaN	2.48499e-13	-1787.64	NaN	3.18397e-12	-1787.64	NaN	2.49502e-13	-1787.64	NaN	1.95859e-13	-1787.64	NaN	1.84627e-13	-1787.64	NaN	2.01283e-13	-1787.64	NaN	1.87978e-13	-1787.64	NaN	1.96259e-13	-1787.64	NaN	2.15227e-13	-1787.64	NaN	2.51065e-13	-1787.64	NaN	4.19172e-13	-1787.64	NaN
74.6	50.1836	-15.5523	74.6	50.1836	-11.2894	-1782.43	NaN	1.66934e-12	-1782.43	NaN	1.9691e-12	-1782.43	NaN	1.3824e-12	-1782.43	NaN	2.535e-13	-1782.43	NaN	3.14669e-12	-1782.43	NaN	2.0373e-13	-1782.43	NaN	2.32142e-13	-1782.43	NaN	2.11057e-13	-1782.43	NaN	1.8867e-13	-1782.43	NaN	1.93745e-13	-1782.43	NaN	1.85977e-13	-1782.43	NaN	2.01108e-13	-1782.43	NaN	2.96517e-13	-1782.43	NaN	3.09896e-13	-1782.43	NaN
74.8	50.2827	-15.5574	74.8	50.2827	-11.2892	-1777.22	NaN	1.72028e-12	-1777.22	NaN	1.91569e-12	-1777.22	NaN	1.44298e-12	-1777.22	NaN	2.77565e-13	-1777.22	NaN	2.74111e-12	-1777.22	NaN	2.52425e-13	-1777.22	NaN	1.96292e-13	-1777.22	NaN	1.93254e-13	-1777.22	NaN	2.09913e-13	-1777.22	NaN	2.05161e-13	-1777.22	NaN	1.82566e-13	-1777.22	NaN	2.0264e-13	-1777.22	NaN	2.99196e-13	-1777.22	NaN	3.03289e-13	-1777.22	NaN
75	50.3865	-15.5599	75	50.3865	-11.2838	-1772.02	NaN	1.56088e-12	-1772.02	NaN	1.67554e-12	-1772.02	NaN	1.44543e-12	-1772.02	NaN	2.71973e-13	-1772.02	NaN	2.45911e-12	-1772.02	NaN	2.18452e-13	-1772.02	NaN	2.02509e-13	-1772.02	NaN	2.02466e-13	-1772.02	NaN	1.88759e-13	-1772.02	NaN	2.08371e-13	-1772.02	NaN	1.87698e-13	-1772.02	NaN	1.91493e-13	-1772.02	NaN	3.16639e-13	-1772.02	NaN	3.06894e-13	-1772.02	NaN
75.2	50.4907	-15.5584	75.2	50.4907	-11.2731	-1766.8	NaN	1.73936e-12	-1766.8	NaN	2.1815e-12	-1766.8	NaN	1.87064e-12	-1766.8	NaN	2.71327e-13	-1766.8	NaN	2.74841e-12	-1766.8	NaN	1.89877e-13	-1766.8	NaN	2.06059e-13	-1766.8	NaN	1.97695e-13	-1766.8	NaN	2.06215e-13	-1766.8	NaN	1.87095e-13	-1766.8	NaN	1.90032e-13	-1766.8	NaN	2.12429e-13	-1766.8	NaN	3.03722e-13	-1766.8	NaN	5.08943e-13	-1766.8	NaN
75.4	50.5956	-15.5569	75.4	50.5956	-11.265	-1761.58	NaN	1.62886e-12	-1761.58	NaN	1.75181e-12	-1761.58	NaN	1.61569e-12	-1761.58	NaN	2.78477e-13	-1761.58	NaN	2.57967e-12	-1761.58	NaN	2.32884e-13	-1761.58	NaN	2.19486e-13	-1761.58	NaN	1.9396e-13	-1761.58	NaN	2.07268e-13	-1761.58	NaN	2.13509e-13	-1761.58	NaN	1.76208e-13	-1761.58	NaN	1.98032e-13	-1761.58	NaN	3.22401e-13	-1761.58	NaN	4.10592e-13	-1761.58	NaN
75.6	50.7007	-15.5547	75.6	50.7007	-11.2589	-1756.36	NaN	1.78008e-12	-1756.36	NaN	1.76148e-12	-1756.36	NaN	1.76775e-12	-1756.36	NaN	2.98542e-13	-1756.36	NaN	2.52468e-12	-1756.36	NaN	2.08245e-13	-1756.36	NaN	2.34352e-13	-1756.36	NaN	2.18938e-13	-1756.36	NaN	2.15852e-13	-1756.36	NaN	2.01018e-13	-1756.36	NaN	1.9465e-13	-1756.36	NaN	1.8772e-13	-1756.36	NaN	3.32436e-13	-1756.36	NaN	3.48645e-13	-1756.36	NaN
75.8	50.8017	-15.5512	75.8	50.8017	-11.2568	-1751.15	NaN	1.67174e-12	-1751.15	NaN	1.68718e-12	-1751.15	NaN	1.46144e-12	-1751.15	NaN	2.77017e-13	-1751.15	NaN	3.25877e-12	-1751.15	NaN	2.34299e-13	-1751.15	NaN	2.02523e-13	-1751.15	NaN	2.03505e-13	-1751.15	NaN	2.08355e-13	-1751.15	NaN	1.96206e-13	-1751.15	NaN	1.93376e-13	-1751.15	NaN	2.00522e-13	-1751.15	NaN	3.80344e-13	-1751.15	NaN	3.25975e-13	-1751.15	NaN
76	50.9066	-15.5411	76	50.9066	-11.2507	-1745.95	NaN	1.68756e-12	-1745.95	NaN	1.56849e-12	-1745.95	NaN	1.78185e-12	-1745.95	NaN	2.52667e-13	-1745.95	NaN	2.79439e-12	-1745.95	NaN	2.38785e-13	-1745.95	NaN	2.0519e-13	-1745.95	NaN	2.04656e-13	-1745.95	NaN	1.97494e-13	-1745.95	NaN	1.90104e-13	-1745.95	NaN	2.04919e-13	-1745.95	NaN	1.81278e-13	-1745.95	NaN	3.46536e-13	-1745.95	NaN	2.58022e-13	-1745.95	NaN
76.2	51.0109	-15.5291	76.2	51.0109	-11.244	-1740.74	NaN	1.79526e-12	-1740.74	NaN	2.07347e-12	-1740.74	NaN	1.30657e-12	-1740.74	NaN	2.78362e-13	-1740.74	NaN	2.18402e-12	-1740.74	NaN	2.42507e-13	-1740.74	NaN	1.98166e-13	-1740.74	NaN	2.31177e-13	-1740.74	NaN	2.07804e-13	-1740.74	NaN	2.0829e-13	-1740.74	NaN	2.13918e-13	-1740.74	NaN	2.12762e-13	-1740.74	NaN	3.04998e-13	-1740.74	NaN	3.38169e-13	-1740.74	NaN
76.4	51.1143	-15.5163	76.4	51.1143	-11.2405	-1735.52	NaN	1.81642e-12	-1735.52	NaN	1.7232e-12	-1735.52	NaN	1.67511e-12	-1735.52	NaN	2.64439e-13	-1735.52	NaN	2.76174e-12	-1735.52	NaN	2.05997e-13	-1735.52	NaN	2.33779e-13	-1735.52	NaN	2.23239e-13	-1735.52	NaN	1.90805e-13	-1735.52	NaN	1.99062e-13	-1735.52	NaN	2.12132e-13	-1735.52	NaN	1.95394e-13	-1735.52	NaN	3.10423e-13	-1735.52	NaN	3.7969e-13	-1735.52	NaN
76.6	51.2173	-15.5056	76.6	51.2173	-11.2444	-1730.31	NaN	1.75748e-12	-1730.31	NaN	1.62151e-12	-1730.31	NaN	1.47983e-12	-1730.31	NaN	2.9069e-13	-1730.31	NaN	2.46539e-12	-1730.31	NaN	2.40355e-13	-1730.31	NaN	2.1279e-13	-1730.31	NaN	2.10693e-13	-1730.31	NaN	2.00893e-13	-1730.31	NaN	1.93357e-13	-1730.31	NaN	2.0501e-13	-1730.31	NaN	1.97211e-13	-1730.31	NaN	3.04007e-13	-1730.31	NaN	3.19668e-13	-1730.31	NaN
76.8	51.3194	-15.4962	76.8	51.3194	-11.2555	-1725.11	NaN	1.69031e-12	-1725.11	NaN	1.53988e-12	-1725.11	NaN	1.17028e-12	-1725.11	NaN	2.52779e-13	-1725.11	NaN	2.96132e-12	-1725.11	NaN	2.19005e-13	-1725.11	NaN	2.36841e-13	-1725.11	NaN	2.14758e-13	-1725.11	NaN	2.163e-13	-1725.11	NaN	2.05152e-13	-1725.11	NaN	1.86935e-13	-1725.11	NaN	1.98593e-13	-1725.11	NaN	3.05903e-13	-1725.11	NaN	2.97214e-13	-1725.11	NaN
77	51.4219	-15.492	77	51.4219	-11.2778	-1719.89	NaN	1.66084e-12	-1719.89	NaN	1.95229e-12	-1719.89	NaN	1.56794e-12	-1719.89	NaN	2.59365e-13	-1719.89	NaN	2.83284e-12	-1719.89	NaN	2.35544e-13	-1719.89	NaN	2.14004e-13	-1719.89	NaN	2.00388e-13	-1719.89	NaN	2.02655e-13	-1719.89	NaN	2.08357e-13	-1719.89	NaN	1.98734e-13	-1719.89	NaN	1.86521e-13	-1719.89	NaN	4.30289e-13	-1719.89	NaN	3.71125e-13	-1719.89	NaN
77.2	51.5245	-15.4899	77.2	51.5245	-11.3035	-1714.7	NaN	1.61941e-12	-1714.7	NaN	1.57134e-12	-1714.7	NaN	1.44906e-12	-1714.7	NaN	2.54168e-13	-1714.7	NaN	3.06415e-12	-1714.7	NaN	2.1257e-13	-1714.7	NaN	2.20288e-13	-1714.7	NaN	2.63676e-13	-1714.7	NaN	2.0215e-13	-1714.7	NaN	2.02672e-13	-1714.7	NaN	2.09156e-13	-1714.7	NaN	2.57095e-13	-1714.7	NaN	3.29465e-13	-1714.7	NaN	3.57248e-13	-1714.7	NaN
77.4	51.6272	-15.4864	77.4	51.6272	-11.3344	-1709.48	NaN	1.95289e-12	-1709.48	NaN	1.72658e-12	-1709.48	NaN	1.53995e-12	-1709.48	NaN	2.67614e-13	-1709.48	NaN	2.50366e-12	-1709.48	NaN	2.10437e-13	-1709.48	NaN	2.12108e-13	-1709.48	NaN	2.51127e-13	-1709.48	NaN	2.25358e-13	-1709.48	NaN	1.88356e-13	-1709.48	NaN	1.7419e-13	-1709.48	NaN	2.0908e-13	-1709.48	NaN	3.02932e-13	-1709.48	NaN	3.39115e-13	-1709.48	NaN
77.6	51.7302	-15.485	77.6	51.7302	-11.37	-1704.27	NaN	1.61199e-12	-1704.27	NaN	2.27596e-12	-1704.27	NaN	1.77386e-12	-1704.27	NaN	2.79418e-13	-1704.27	NaN	2.6167e-12	-1704.27	NaN	2.28807e-13	-1704.27	NaN	2.12666e-13	-1704.27	NaN	2.08726e-13	-1704.27	NaN	2.11146e-13	-1704.27	NaN	2.01886e-13	-1704.27	NaN	2.03028e-13	-1704.27	NaN	2.1556e-13	-1704.27	NaN	3.41425e-13	-1704.27	NaN	3.88809e-13	-1704.27	NaN
77.8	51.8349	-15.4848	77.8	51.8349	-11.4075	-1699.07	NaN	1.52767e-12	-1699.07	NaN	1.86839e-12	-1699.07	NaN	1.33559e-12	-1699.07	NaN	2.64397e-13	-1699.07	NaN	2.7638e-12	-1699.07	NaN	2.34931e-13	-1699.07	NaN	2.21509e-13	-1699.07	NaN	2.29327e-13	-1699.07	NaN	1.85908e-13	-1699.07	NaN	1.92558e-13	-1699.07	NaN	2.19282e-13	-1699.07	NaN	2.0879e-13	-1699.07	NaN	3.60765e-13	-1699.07	NaN	3.06013e-13	-1699.07	NaN
78	51.9411	-15.4899	78	51.9411	-11.4517	-1693.87	NaN	1.65883e-12	-1693.87	NaN	1.50479e-12	-1693.87	NaN	1.452e-12	-1693.87	NaN	2.74403e-13	-1693.87	NaN	3.3043e-12	-1693.87	NaN	2.22428e-13	-1693.87	NaN	2.12527e-13	-1693.87	NaN	1.91962e-13	-1693.87	NaN	1.97951e-13	-1693.87	NaN	1.93532e-13	-1693.87	NaN	1.99153e-13	-1693.87	NaN	2.00601e-13	-1693.87	NaN	4.05592e-13	-1693.87	NaN	3.51304e-13	-1693.87	NaN
78.2	52.0489	-15.4957	78.2	52.0489	-11.4958	-1688.64	NaN	1.42084e-12	-1688.64	NaN	1.8962e-12	-1688.64	NaN	1.89357e-12	-1688.64	NaN	2.84912e-13	-1688.64	NaN	2.6799e-12	-1688.64	NaN	2.32946e-13	-1688.64	NaN	2.17212e-13	-1688.64	NaN	2.28554e-13	-1688.64	NaN	1.97764e-13	-1688.64	NaN	1.8846e-13	-1688.64	NaN	2.02023e-13	-1688.64	NaN	1.96697e-13	-1688.64	NaN	2.60308e-13	-1688.64	NaN	2.54469e-13	-1688.64	NaN
78.4	52.158	-15.5028	78.4	52.158	-11.5386	-1683.42	NaN	1.70084e-12	-1683.42	NaN	1.82554e-12	-1683.42	NaN	1.56847e-12	-1683.42	NaN	2.54433e-13	-1683.42	NaN	2.53938e-12	-1683.42	NaN	2.13894e-13	-1683.42	NaN	1.97391e-13	-1683.42	NaN	2.03397e-13	-1683.42	NaN	2.06904e-13	-1683.42	NaN	1.83121e-13	-1683.42	NaN	1.97465e-13	-1683.42	NaN	2.04513e-13	-1683.42	NaN	2.93213e-13	-1683.42	NaN	5.04588e-13	-1683.42	NaN
78.6	52.2679	-15.5113	78.6	52.2679	-11.5775	-1678.2	NaN	1.85616e-12	-1678.2	NaN	2.16106e-12	-1678.2	NaN	1.63475e-12	-1678.2	NaN	2.96589e-13	-1678.2	NaN	2.92428e-12	-1678.2	NaN	2.19682e-13	-1678.2	NaN	2.08261e-13	-1678.2	NaN	2.10382e-13	-1678.2	NaN	1.99308e-13	-1678.2	NaN	2.00687e-13	-1678.2	NaN	1.85932e-13	-1678.2	NaN	1.8585e-13	-1678.2	NaN	3.81417e-13	-1678.2	NaN	2.73811e-13	-1678.2	NaN
78.8	52.3791	-15.5204	78.8	52.3791	-11.6137	-1672.98	NaN	1.65929e-12	-1672.98	NaN	2.24985e-12	-1672.98	NaN	1.47341e-12	-1672.98	NaN	2.93735e-13	-1672.98	NaN	2.49794e-12	-1672.98	NaN	2.64894e-13	-1672.98	NaN	2.20848e-13	-1672.98	NaN	1.97475e-13	-1672.98	NaN	2.0242e-13	-1672.98	NaN	1.9353e-13	-1672.98	NaN	1.9256e-13	-1672.98	NaN	2.16077e-13	-1672.98	NaN	3.41578e-13	-1672.98	NaN	5.08587e-13	-1672.98	NaN
79	52.4903	-15.5314	79	52.4903	-11.646	-1667.78	NaN	1.49514e-12	-1667.78	NaN	1.58934e-12	-1667.78	NaN	1.47243e-12	-1667.78	NaN	2.34452e-13	-1667.78	NaN	2.89433e-12	-1667.78	NaN	2.2419e-13	-1667.78	NaN	2.23814e-13	-1667.78	NaN	2.08824e-13	-1667.78	NaN	2.03718e-13	-1667.78	NaN	1.85249e-13	-1667.78	NaN	1.97922e-13	-1667.78	NaN	1.71698e-13	-1667.78	NaN	3.63221e-13	-1667.78	NaN	2.63307e-13	-1667.78	NaN
79.2	52.5983	-15.5425	79.2	52.5983	-11.6782	-1662.58	NaN	1.58735e-12	-1662.58	NaN	1.66149e-12	-1662.58	NaN	1.64988e-12	-1662.58	NaN	2.78223e-13	-1662.58	NaN	2.77055e-12	-1662.58	NaN	2.29597e-13	-1662.58	NaN	1.98808e-13	-1662.58	NaN	2.08127e-13	-1662.58	NaN	2.22648e-13	-1662.58	NaN	2.32278e-13	-1662.58	NaN	1.86032e-13	-1662.58	NaN	1.99426e-13	-1662.58	NaN	2.98303e-13	-1662.58	NaN	3.01328e-13	-1662.58	NaN
79.4	52.7105	-15.5576	79.4	52.7105	-11.7078	-1657.38	NaN	1.81805e-12	-1657.38	NaN	1.52736e-12	-1657.38	NaN	1.53037e-12	-1657.38	NaN	3.34514e-13	-1657.38	NaN	2.7851e-12	-1657.38	NaN	2.07069e-13	-1657.38	NaN	2.09674e-13	-1657.38	NaN	2.20494e-13	-1657.38	NaN	1.93518e-13	-1657.38	NaN	2.19996e-13	-1657.38	NaN	1.76852e-13	-1657.38	NaN	1.9334e-13	-1657.38	NaN	3.88749e-13	-1657.38	NaN	3.81148e-13	-1657.38	NaN
79.6	52.8226	-15.5733	79.6	52.8226	-11.7348	-1652.17	NaN	1.7668e-12	-1652.17	NaN	1.77807e-12	-1652.17	NaN	1.58896e-12	-1652.17	NaN	2.67293e-13	-1652.17	NaN	2.44559e-12	-1652.17	NaN	2.32669e-13	-1652.17	NaN	2.28357e-13	-1652.17	NaN	2.11514e-13	-1652.17	NaN	2.16084e-13	-1652.17	NaN	1.79392e-13	-1652.17	NaN	2.14473e-13	-1652.17	NaN	2.04819e-13	-1652.17	NaN	3.86068e-13	-1652.17	NaN	3.24242e-13	-1652.17	NaN
79.8	52.934	-15.589	79.8	52.934	-11.7591	-1646.97	NaN	1.62886e-12	-1646.97	NaN	2.04067e-12	-1646.97	NaN	2.08079e-12	-1646.97	NaN	2.83186e-13	-1646.97	NaN	2.35414e-12	-1646.97	NaN	2.39836e-13	-1646.97	NaN	2.24707e-13	-1646.97	NaN	1.95155e-13	-1646.97	NaN	2.06557e-13	-1646.97	NaN	2.1296e-13	-1646.97	NaN	2.05362e-13	-1646.97	NaN	1.98801e-13	-1646.97	NaN	2.90061e-13	-1646.97	NaN	3.23706e-13	-1646.97	NaN
80	53.0448	-15.6053	80	53.0448	-11.7788	-1641.74	NaN	1.48672e-12	-1641.74	NaN	1.76133e-12	-1641.74	NaN	1.35592e-12	-1641.74	NaN	2.78503e-13	-1641.74	NaN	2.94097e-12	-1641.74	NaN	2.08355e-13	-1641.74	NaN	2.28468e-13	-1641.74	NaN	2.11409e-13	-1641.74	NaN	2.18832e-13	-1641.74	NaN	1.99756e-13	-1641.74	NaN	1.96548e-13	-1641.74	NaN	2.12635e-13	-1641.74	NaN	3.95911e-13	-1641.74	NaN	2.88131e-13	-1641.74	NaN
80.2	53.151	-15.625	80.2	53.151	-11.8025	-1636.53	NaN	1.59686e-12	-1636.53	NaN	1.58458e-12	-1636.53	NaN	1.77297e-12	-1636.53	NaN	2.73771e-13	-1636.53	NaN	2.69187e-12	-1636.53	NaN	2.18926e-13	-1636.53	NaN	2.21899e-13	-1636.53	NaN	2.01144e-13	-1636.53	NaN	2.06018e-13	-1636.53	NaN	1.85951e-13	-1636.53	NaN	2.02617e-13	-1636.53	NaN	1.95318e-13	-1636.53	NaN	2.84362e-13	-1636.53	NaN	2.78013e-13	-1636.53	NaN
80.4	53.2593	-15.6454	80.4	53.2593	-11.8249	-1631.3	NaN	1.84301e-12	-1631.3	NaN	1.72292e-12	-1631.3	NaN	1.89367e-12	-1631.3	NaN	2.8935e-13	-1631.3	NaN	3.04816e-12	-1631.3	NaN	2.4328e-13	-1631.3	NaN	2.26342e-13	-1631.3	NaN	2.08359e-13	-1631.3	NaN	2.09492e-13	-1631.3	NaN	2.11043e-13	-1631.3	NaN	1.67051e-13	-1631.3	NaN	2.12235e-13	-1631.3	NaN	3.59515e-13	-1631.3	NaN	3.0998e-13	-1631.3	NaN
80.6	53.3669	-15.6631	80.6	53.3669	-11.8499	-1626.09	NaN	1.85556e-12	-1626.09	NaN	1.61208e-12	-1626.09	NaN	1.72519e-12	-1626.09	NaN	2.71621e-13	-1626.09	NaN	2.63743e-12	-1626.09	NaN	2.38443e-13	-1626.09	NaN	2.10729e-13	-1626.09	NaN	2.33006e-13	-1626.09	NaN	2.05415e-13	-1626.09	NaN	1.91339e-13	-1626.09	NaN	2.0152e-13	-1626.09	NaN	1.99031e-13	-1626.09	NaN	3.05917e-13	-1626.09	NaN	3.63573e-13	-1626.09	NaN
80.8	53.473	-15.6801	80.8	53.473	-11.8742	-1620.9	NaN	1.7126e-12	-1620.9	NaN	1.50101e-12	-1620.9	NaN	1.49763e-12	-1620.9	NaN	2.79276e-13	-1620.9	NaN	2.80897e-12	-1620.9	NaN	2.27182e-13	-1620.9	NaN	2.10847e-13	-1620.9	NaN	1.89405e-13	-1620.9	NaN	2.06966e-13	-1620.9	NaN	1.91366e-13	-1620.9	NaN	1.81534e-13	-1620.9	NaN	1.88938e-13	-1620.9	NaN	3.20087e-13	-1620.9	NaN	3.37322e-13	-1620.9	NaN
81	53.5782	-15.6926	81	53.5782	-11.8972	-1615.69	NaN	1.38285e-12	-1615.69	NaN	1.82082e-12	-1615.69	NaN	1.52186e-12	-1615.69	NaN	2.72835e-13	-1615.69	NaN	2.72492e-12	-1615.69	NaN	2.22145e-13	-1615.69	NaN	2.33997e-13	-1615.69	NaN	2.17243e-13	-1615.69	NaN	1.87749e-13	-1615.69	NaN	2.05226e-13	-1615.69	NaN	2.11141e-13	-1615.69	NaN	1.75411e-13	-1615.69	NaN	2.93774e-13	-1615.69	NaN	2.34091e-13	-1615.69	NaN
81.2	53.6828	-15.7037	81.2	53.6828	-11.9176	-1610.47	NaN	1.56525e-12	-1610.47	NaN	1.64328e-12	-1610.47	NaN	1.35589e-12	-1610.47	NaN	2.54914e-13	-1610.47	NaN	2.52078e-12	-1610.47	NaN	1.97489e-13	-1610.47	NaN	1.97594e-13	-1610.47	NaN	1.82238e-13	-1610.47	NaN	2.00421e-13	-1610.47	NaN	1.82425e-13	-1610.47	NaN	1.9024e-13	-1610.47	NaN	1.88716e-13	-1610.47	NaN	2.63803e-13	-1610.47	NaN	3.54112e-13	-1610.47	NaN
81.4	53.7868	-15.7115	81.4	53.7868	-11.938	-1605.25	NaN	1.48035e-12	-1605.25	NaN	1.67983e-12	-1605.25	NaN	1.87368e-12	-1605.25	NaN	2.78367e-13	-1605.25	NaN	2.01068e-12	-1605.25	NaN	2.4279e-13	-1605.25	NaN	1.93013e-13	-1605.25	NaN	2.01494e-13	-1605.25	NaN	1.90568e-13	-1605.25	NaN	2.0124e-13	-1605.25	NaN	2.09987e-13	-1605.25	NaN	1.86789e-13	-1605.25	NaN	2.84023e-13	-1605.25	NaN	2.5174e-13	-1605.25	NaN
81.6	53.8908	-15.7173	81.6	53.8908	-11.9551	-1600.05	NaN	1.42633e-12	-1600.05	NaN	1.86331e-12	-1600.05	NaN	1.72651e-12	-1600.05	NaN	3.10056e-13	-1600.05	NaN	2.69186e-12	-1600.05	NaN	2.30933e-13	-1600.05	NaN	2.16597e-13	-1600.05	NaN	2.20659e-13	-1600.05	NaN	2.19711e-13	-1600.05	NaN	2.09398e-13	-1600.05	NaN	1.95916e-13	-1600.05	NaN	1.7903e-13	-1600.05	NaN	2.86322e-13	-1600.05	NaN	2.89802e-13	-1600.05	NaN
81.8	53.9947	-15.7225	81.8	53.9947	-11.9708	-1594.83	NaN	1.76234e-12	-1594.83	NaN	1.6247e-12	-1594.83	NaN	1.64404e-12	-1594.83	NaN	2.52911e-13	-1594.83	NaN	2.69246e-12	-1594.83	NaN	2.30435e-13	-1594.83	NaN	2.22852e-13	-1594.83	NaN	1.95354e-13	-1594.83	NaN	1.86834e-13	-1594.83	NaN	2.0023e-13	-1594.83	NaN	1.77979e-13	-1594.83	NaN	1.97197e-13	-1594.83	NaN	2.78135e-13	-1594.83	NaN	3.72468e-13	-1594.83	NaN
82	54.0977	-15.7243	82	54.0977	-11.982	-1589.61	NaN	1.63803e-12	-1589.61	NaN	2.03289e-12	-1589.61	NaN	1.54608e-12	-1589.61	NaN	2.54022e-13	-1589.61	NaN	2.19771e-12	-1589.61	NaN	2.37981e-13	-1589.61	NaN	2.02411e-13	-1589.61	NaN	1.94205e-13	-1589.61	NaN	1.94513e-13	-1589.61	NaN	2.03493e-13	-1589.61	NaN	2.02849e-13	-1589.61	NaN	1.86992e-13	-1589.61	NaN	3.49267e-13	-1589.61	NaN	2.65026e-13	-1589.61	NaN
82.2	54.2	-15.7229	82.2	54.2	-11.9898	-1584.39	NaN	1.53033e-12	-1584.39	NaN	1.96642e-12	-1584.39	NaN	1.6572e-12	-1584.39	NaN	2.89187e-13	-1584.39	NaN	2.4752e-12	-1584.39	NaN	2.30174e-13	-1584.39	NaN	2.35062e-13	-1584.39	NaN	1.99126e-13	-1584.39	NaN	2.00287e-13	-1584.39	NaN	1.85733e-13	-1584.39	NaN	1.96905e-13	-1584.39	NaN	2.07e-13	-1584.39	NaN	2.58206e-13	-1584.39	NaN	3.09197e-13	-1584.39	NaN
82.4	54.3019	-15.7162	82.4	54.3019	-11.9904	-1579.18	NaN	1.66149e-12	-1579.18	NaN	2.15955e-12	-1579.18	NaN	1.68524e-12	-1579.18	NaN	2.68157e-13	-1579.18	NaN	2.44726e-12	-1579.18	NaN	2.02712e-13	-1579.18	NaN	2.14375e-13	-1579.18	NaN	2.14418e-13	-1579.18	NaN	2.0999e-13	-1579.18	NaN	2.05592e-13	-1579.18	NaN	1.9527e-13	-1579.18	NaN	1.94513e-13	-1579.18	NaN	3.40788e-13	-1579.18	NaN	2.35778e-13	-1579.18	NaN
82.6	54.4038	-15.7088	82.6	54.4038	-11.9837	-1573.98	NaN	1.55444e-12	-1573.98	NaN	1.53007e-12	-1573.98	NaN	1.58597e-12	-1573.98	NaN	2.79844e-13	-1573.98	NaN	2.94274e-12	-1573.98	NaN	2.15701e-13	-1573.98	NaN	1.96467e-13	-1573.98	NaN	2.05551e-13	-1573.98	NaN	2.09121e-13	-1573.98	NaN	1.9763e-13	-1573.98	NaN	2.07052e-13	-1573.98	NaN	1.91452e-13	-1573.98	NaN	3.03294e-13	-1573.98	NaN	2.83918e-13	-1573.98	NaN
82.8	54.5055	-15.7008	82.8	54.5055	-11.9777	-1568.78	NaN	1.88505e-12	-1568.78	NaN	1.49416e-12	-1568.78	NaN	1.59985e-12	-1568.78	NaN	2.90293e-13	-1568.78	NaN	2.54582e-12	-1568.78	NaN	2.05834e-13	-1568.78	NaN	2.37207e-13	-1568.78	NaN	2.50584e-13	-1568.78	NaN	2.12391e-13	-1568.78	NaN	1.89089e-13	-1568.78	NaN	2.03502e-13	-1568.78	NaN	2.05597e-13	-1568.78	NaN	4.14403e-13	-1568.78	NaN	3.12943e-13	-1568.78	NaN
83	54.6074	-15.6927	83	54.6074	-11.9683	-1563.55	NaN	1.83693e-12	-1563.55	NaN	1.54051e-12	-1563.55	NaN	1.7457e-12	-1563.55	NaN	3.06947e-13	-1563.55	NaN	2.66237e-12	-1563.55	NaN	2.28029e-13	-1563.55	NaN	2.0643e-13	-1563.55	NaN	2.26595e-13	-1563.55	NaN	1.94183e-13	-1563.55	NaN	1.9447e-13	-1563.55	NaN	1.89869e-13	-1563.55	NaN	1.95093e-13	-1563.55	NaN	2.74553e-13	-1563.55	NaN	4.36352e-13	-1563.55	NaN
83.2	54.7097	-15.684	83.2	54.7097	-11.957	-1558.35	NaN	1.34771e-12	-1558.35	NaN	1.71164e-12	-1558.35	NaN	1.6546e-12	-1558.35	NaN	2.43017e-13	-1558.35	NaN	2.58041e-12	-1558.35	NaN	2.12328e-13	-1558.35	NaN	2.36023e-13	-1558.35	NaN	1.9093e-13	-1558.35	NaN	1.90521e-13	-1558.35	NaN	1.93262e-13	-1558.35	NaN	1.91023e-13	-1558.35	NaN	1.95737e-13	-1558.35	NaN	3.26945e-13	-1558.35	NaN	4.18964e-13	-1558.35	NaN
83.4	54.8124	-15.676	83.4	54.8124	-11.9431	-1553.15	NaN	1.53742e-12	-1553.15	NaN	1.69699e-12	-1553.15	NaN	1.71973e-12	-1553.15	NaN	2.60535e-13	-1553.15	NaN	3.07928e-12	-1553.15	NaN	2.29605e-13	-1553.15	NaN	2.07701e-13	-1553.15	NaN	1.87081e-13	-1553.15	NaN	2.10923e-13	-1553.15	NaN	1.93005e-13	-1553.15	NaN	1.72373e-13	-1553.15	NaN	1.91603e-13	-1553.15	NaN	2.17781e-13	-1553.15	NaN	3.55972e-13	-1553.15	NaN
83.6	54.915	-15.6693	83.6	54.915	-11.9298	-1547.94	NaN	1.49545e-12	-1547.94	NaN	1.71868e-12	-1547.94	NaN	1.52025e-12	-1547.94	NaN	2.78374e-13	-1547.94	NaN	3.06901e-12	-1547.94	NaN	2.185e-13	-1547.94	NaN	1.90552e-13	-1547.94	NaN	2.18102e-13	-1547.94	NaN	2.23704e-13	-1547.94	NaN	1.97867e-13	-1547.94	NaN	2.08965e-13	-1547.94	NaN	2.0564e-13	-1547.94	NaN	4.00033e-13	-1547.94	NaN	3.4543e-13	-1547.94	NaN
83.8	55.0183	-15.6626	83.8	55.0183	-11.9178	-1542.73	NaN	1.36401e-12	-1542.73	NaN	1.82262e-12	-1542.73	NaN	1.71573e-12	-1542.73	NaN	2.73847e-13	-1542.73	NaN	2.70582e-12	-1542.73	NaN	2.1831e-13	-1542.73	NaN	1.98767e-13	-1542.73	NaN	1.93795e-13	-1542.73	NaN	2.07507e-13	-1542.73	NaN	1.8946e-13	-1542.73	NaN	1.91066e-13	-1542.73	NaN	1.92843e-13	-1542.73	NaN	3.89043e-13	-1542.73	NaN	2.6189e-13	-1542.73	NaN
84	55.1232	-15.6631	84	55.1232	-11.9157	-1537.53	NaN	1.57756e-12	-1537.53	NaN	2.08369e-12	-1537.53	NaN	1.6484e-12	-1537.53	NaN	2.55414e-13	-1537.53	NaN	2.60473e-12	-1537.53	NaN	2.32037e-13	-1537.53	NaN	1.93606e-13	-1537.53	NaN	2.02071e-13	-1537.53	NaN	2.1798e-13	-1537.53	NaN	1.73283e-13	-1537.53	NaN	1.95303e-13	-1537.53	NaN	2.15e-13	-1537.53	NaN	3.76035e-13	-1537.53	NaN	2.89998e-13	-1537.53	NaN
84.2	55.2294	-15.6637	84.2	55.2294	-11.911	-1532.32	NaN	1.67525e-12	-1532.32	NaN	1.69543e-12	-1532.32	NaN	1.47549e-12	-1532.32	NaN	2.52028e-13	-1532.32	NaN	2.51992e-12	-1532.32	NaN	2.0721e-13	-1532.32	NaN	2.44308e-13	-1532.32	NaN	2.22334e-13	-1532.32	NaN	1.91916e-13	-1532.32	NaN	1.83545e-13	-1532.32	NaN	2.09702e-13	-1532.32	NaN	1.7087e-13	-1532.32	NaN	2.44973e-13	-1532.32	NaN	3.57104e-13	-1532.32	NaN
84.4	55.3339	-15.6676	84.4	55.3339	-11.9129	-1527.12	NaN	1.6224e-12	-1527.12	NaN	2.02205e-12	-1527.12	NaN	1.81036e-12	-1527.12	NaN	2.70087e-13	-1527.12	NaN	2.91212e-12	-1527.12	NaN	2.11098e-13	-1527.12	NaN	2.18974e-13	-1527.12	NaN	2.03306e-13	-1527.12	NaN	2.00003e-13	-1527.12	NaN	2.14531e-13	-1527.12	NaN	1.75952e-13	-1527.12	NaN	2.23055e-13	-1527.12	NaN	3.36968e-13	-1527.12	NaN	3.33789e-13	-1527.12	NaN
84.6	55.4429	-15.6747	84.6	55.4429	-11.9254	-1521.9	NaN	1.75042e-12	-1521.9	NaN	1.9753e-12	-1521.9	NaN	1.74458e-12	-1521.9	NaN	2.65711e-13	-1521.9	NaN	2.02561e-12	-1521.9	NaN	2.33449e-13	-1521.9	NaN	2.05293e-13	-1521.9	NaN	2.25437e-13	-1521.9	NaN	2.16936e-13	-1521.9	NaN	2.19395e-13	-1521.9	NaN	1.90566e-13	-1521.9	NaN	1.93635e-13	-1521.9	NaN	2.68976e-13	-1521.9	NaN	4.00598e-13	-1521.9	NaN
84.8	55.5545	-15.6839	84.8	55.5545	-11.9425	-1516.69	NaN	1.57725e-12	-1516.69	NaN	1.93309e-12	-1516.69	NaN	1.59025e-12	-1516.69	NaN	2.89091e-13	-1516.69	NaN	2.0902e-12	-1516.69	NaN	2.36583e-13	-1516.69	NaN	2.0096e-13	-1516.69	NaN	2.0794e-13	-1516.69	NaN	2.11177e-13	-1516.69	NaN	1.999e-13	-1516.69	NaN	2.01621e-13	-1516.69	NaN	1.97381e-13	-1516.69	NaN	4.62096e-13	-1516.69	NaN	3.09724e-13	-1516.69	NaN
85	55.6669	-15.6957	85	55.6669	-11.9649	-1511.48	NaN	1.42479e-12	-1511.48	NaN	1.45521e-12	-1511.48	NaN	1.72179e-12	-1511.48	NaN	2.52379e-13	-1511.48	NaN	2.48885e-12	-1511.48	NaN	2.4206e-13	-1511.48	NaN	2.1685e-13	-1511.48	NaN	2.20834e-13	-1511.48	NaN	1.87569e-13	-1511.48	NaN	2.04441e-13	-1511.48	NaN	1.85374e-13	-1511.48	NaN	1.96203e-13	-1511.48	NaN	3.08709e-13	-1511.48	NaN	2.9267e-13	-1511.48	NaN
85.2	55.7799	-15.7108	85.2	55.7799	-11.9972	-1506.27	NaN	1.64473e-12	-1506.27	NaN	1.97762e-12	-1506.27	NaN	1.32798e-12	-1506.27	NaN	2.93283e-13	-1506.27	NaN	2.41799e-12	-1506.27	NaN	2.23742e-13	-1506.27	NaN	2.15778e-13	-1506.27	NaN	2.37143e-13	-1506.27	NaN	1.86082e-13	-1506.27	NaN	2.07217e-13	-1506.27	NaN	2.41554e-13	-1506.27	NaN	1.7758e-13	-1506.27	NaN	3.60052e-13	-1506.27	NaN	2.5634e-13	-1506.27	NaN
85.4	55.8902	-15.7252	85.4	55.8902	-12.0328	-1501.07	NaN	7.3379e-12	-1501.07	NaN	1.24118e-11	-1501.07	NaN	3.85905e-12	-1501.07	NaN	5.93952e-12	-1501.07	NaN	6.2583e-09	-1501.07	NaN	1.52765e-12	-1501.07	NaN	6.78863e-13	-1501.07	NaN	4.81037e-13	-1501.07	NaN	3.66e-13	-1501.07	NaN	3.24441e-13	-1501.07	NaN	2.87777e-13	-1501.07	NaN	2.75128e-13	-1501.07	NaN	3.98812e-13	-1501.07	NaN	4.87599e-13	-1501.07	NaN
85.6	56.0048	-15.737	85.6	56.0048	-12.0697	-1495.86	NaN	2.3852e-11	-1495.86	NaN	3.56892e-11	-1495.86	NaN	1.02852e-11	-1495.86	NaN	2.1309e-11	-1495.86	NaN	2.13466e-08	-1495.86	NaN	1.68679e-12	-1495.86	NaN	6.14111e-13	-1495.86	NaN	4.80616e-13	-1495.86	NaN	3.83545e-13	-1495.86	NaN	3.05496e-13	-1495.86	NaN	2.65866e-13	-1495.86	NaN	2.64653e-13	-1495.86	NaN	3.65567e-13	-1495.86	NaN	3.29762e-13	-1495.86	NaN
85.8	56.1188	-15.7488	85.8	56.1188	-12.1073	-1490.66	NaN	3.17672e-11	-1490.66	NaN	5.01486e-11	-1490.66	NaN	1.57446e-11	-1490.66	NaN	3.09006e-11	-1490.66	NaN	2.95581e-08	-1490.66	NaN	2.20561e-12	-1490.66	NaN	7.07764e-13	-1490.66	NaN	4.7091e-13	-1490.66	NaN	3.8218e-13	-1490.66	NaN	3.4943e-13	-1490.66	NaN	3.08938e-13	-1490.66	NaN	2.92392e-13	-1490.66	NaN	4.28459e-13	-1490.66	NaN	4.57567e-13	-1490.66	NaN
86	56.2313	-15.754	86	56.2313	-12.1396	-1485.45	NaN	4.09796e-11	-1485.45	NaN	6.4762e-11	-1485.45	NaN	1.99699e-11	-1485.45	NaN	3.78686e-11	-1485.45	NaN	3.73618e-08	-1485.45	NaN	2.13686e-12	-1485.45	NaN	6.25445e-13	-1485.45	NaN	4.68791e-13	-1485.45	NaN	3.76667e-13	-1485.45	NaN	3.22959e-13	-1485.45	NaN	3.49294e-13	-1485.45	NaN	2.34878e-13	-1485.45	NaN	4.80514e-13	-1485.45	NaN	3.09398e-13	-1485.45	NaN
86.2	56.3429	-15.7612	86.2	56.3429	-12.1758	-1480.24	NaN	5.23799e-11	-1480.24	NaN	7.95244e-11	-1480.24	NaN	2.45663e-11	-1480.24	NaN	4.75329e-11	-1480.24	NaN	4.51977e-08	-1480.24	NaN	2.37559e-12	-1480.24	NaN	7.11597e-13	-1480.24	NaN	4.80931e-13	-1480.24	NaN	4.41666e-13	-1480.24	NaN	3.47477e-13	-1480.24	NaN	3.29353e-13	-1480.24	NaN	2.90676e-13	-1480.24	NaN	4.69103e-13	-1480.24	NaN	3.31741e-13	-1480.24	NaN
86.4	56.4536	-15.7691	86.4	56.4536	-12.2101	-1475.04	NaN	6.17142e-11	-1475.04	NaN	9.61086e-11	-1475.04	NaN	2.91811e-11	-1475.04	NaN	5.5519e-11	-1475.04	NaN	5.32441e-08	-1475.04	NaN	2.56083e-12	-1475.04	NaN	7.23306e-13	-1475.04	NaN	5.38563e-13	-1475.04	NaN	3.78532e-13	-1475.04	NaN	3.26698e-13	-1475.04	NaN	2.99547e-13	-1475.04	NaN	2.68435e-13	-1475.04	NaN	4.68367e-13	-1475.04	NaN	3.49643e-13	-1475.04	NaN
86.6	56.564	-15.7743	86.6	56.564	-12.2365	-1469.85	NaN	7.03265e-11	-1469.85	NaN	1.11601e-10	-1469.85	NaN	3.34091e-11	-1469.85	NaN	6.4604e-11	-1469.85	NaN	6.10327e-08	-1469.85	NaN	2.73218e-12	-1469.85	NaN	7.52657e-13	-1469.85	NaN	5.38329e-13	-1469.85	NaN	4.34722e-13	-1469.85	NaN	3.41202e-13	-1469.85	NaN	3.16706e-13	-1469.85	NaN	3.11344e-13	-1469.85	NaN	4.44874e-13	-1469.85	NaN	4.51127e-13	-1469.85	NaN
86.8	56.6741	-15.7755	86.8	56.6741	-12.2562	-1464.63	NaN	7.82387e-11	-1464.63	NaN	1.26364e-10	-1464.63	NaN	3.90442e-11	-1464.63	NaN	7.28007e-11	-1464.63	NaN	6.87422e-08	-1464.63	NaN	3.6009e-12	-1464.63	NaN	7.45155e-13	-1464.63	NaN	4.94361e-13	-1464.63	NaN	4.7254e-13	-1464.63	NaN	3.15605e-13	-1464.63	NaN	3.05707e-13	-1464.63	NaN	2.73809e-13	-1464.63	NaN	5.04866e-13	-1464.63	NaN	3.80018e-13	-1464.63	NaN
87	56.7826	-15.7715	87	56.7826	-12.2707	-1459.43	NaN	8.77876e-11	-1459.43	NaN	1.3757e-10	-1459.43	NaN	4.3507e-11	-1459.43	NaN	8.23645e-11	-1459.43	NaN	7.62593e-08	-1459.43	NaN	3.48671e-12	-1459.43	NaN	8.15682e-13	-1459.43	NaN	5.33657e-13	-1459.43	NaN	4.77433e-13	-1459.43	NaN	3.29963e-13	-1459.43	NaN	2.89702e-13	-1459.43	NaN	3.1814e-13	-1459.43	NaN	4.24426e-13	-1459.43	NaN	3.1797e-13	-1459.43	NaN
87.2	56.8902	-15.7694	87.2	56.8902	-12.2858	-1454.23	NaN	9.86604e-11	-1454.23	NaN	1.52598e-10	-1454.23	NaN	4.64136e-11	-1454.23	NaN	8.5559e-11	-1454.23	NaN	8.39146e-08	-1454.23	NaN	3.21678e-12	-1454.23	NaN	8.23693e-13	-1454.23	NaN	5.23476e-13	-1454.23	NaN	5.42674e-13	-1454.23	NaN	3.73725e-13	-1454.23	NaN	3.5642e-13	-1454.23	NaN	2.81407e-13	-1454.23	NaN	4.99571e-13	-1454.23	NaN	3.23833e-13	-1454.23	NaN
87.4	56.9958	-15.7687	87.4	56.9958	-12.3003	-1449.02	NaN	1.03613e-10	-1449.02	NaN	1.64735e-10	-1449.02	NaN	5.10198e-11	-1449.02	NaN	1.01253e-10	-1449.02	NaN	9.10912e-08	-1449.02	NaN	3.55549e-12	-1449.02	NaN	6.90109e-13	-1449.02	NaN	5.74122e-13	-1449.02	NaN	5.13132e-13	-1449.02	NaN	3.53253e-13	-1449.02	NaN	4.00632e-13	-1449.02	NaN	3.60055e-13	-1449.02	NaN	5.47492e-13	-1449.02	NaN	4.18948e-13	-1449.02	NaN
87.6	57.1005	-15.7713	87.6	57.1005	-12.3161	-1443.83	NaN	1.15432e-10	-1443.83	NaN	1.7674e-10	-1443.83	NaN	5.22205e-11	-1443.83	NaN	1.03343e-10	-1443.83	NaN	9.8439e-08	-1443.83	NaN	3.71465e-12	-1443.83	NaN	8.51596e-13	-1443.83	NaN	5.27054e-13	-1443.83	NaN	6.49421e-13	-1443.83	NaN	3.01209e-13	-1443.83	NaN	2.98303e-13	-1443.83	NaN	2.59934e-13	-1443.83	NaN	5.28763e-13	-1443.83	NaN	3.56966e-13	-1443.83	NaN
87.8	57.2049	-15.7739	87.8	57.2049	-12.3306	-1438.62	NaN	1.22031e-10	-1438.62	NaN	1.90729e-10	-1438.62	NaN	5.76835e-11	-1438.62	NaN	1.11113e-10	-1438.62	NaN	1.05027e-07	-1438.62	NaN	4.13118e-12	-1438.62	NaN	8.49988e-13	-1438.62	NaN	5.73932e-13	-1438.62	NaN	5.4979e-13	-1438.62	NaN	3.60152e-13	-1438.62	NaN	3.36599e-13	-1438.62	NaN	3.04735e-13	-1438.62	NaN	5.35478e-13	-1438.62	NaN	3.89419e-13	-1438.62	NaN
88	57.3101	-15.7817	88	57.3101	-12.3484	-1433.41	NaN	1.29476e-10	-1433.41	NaN	2.02675e-10	-1433.41	NaN	6.09968e-11	-1433.41	NaN	1.18946e-10	-1433.41	NaN	1.10992e-07	-1433.41	NaN	4.15571e-12	-1433.41	NaN	8.43188e-13	-1433.41	NaN	4.88624e-13	-1433.41	NaN	5.27133e-13	-1433.41	NaN	3.64164e-13	-1433.41	NaN	2.93094e-13	-1433.41	NaN	2.78362e-13	-1433.41	NaN	6.49666e-13	-1433.41	NaN	3.71899e-13	-1433.41	NaN
88.2	57.4155	-15.7903	88.2	57.4155	-12.3649	-1428.21	NaN	1.33991e-10	-1428.21	NaN	2.15975e-10	-1428.21	NaN	6.36649e-11	-1428.21	NaN	1.25773e-10	-1428.21	NaN	1.1685e-07	-1428.21	NaN	3.87901e-12	-1428.21	NaN	7.76372e-13	-1428.21	NaN	5.8539e-13	-1428.21	NaN	5.37043e-13	-1428.21	NaN	3.64772e-13	-1428.21	NaN	4.53375e-13	-1428.21	NaN	3.53145e-13	-1428.21	NaN	4.214e-13	-1428.21	NaN	3.665e-13	-1428.21	NaN
88.4	57.5219	-15.8008	88.4	57.5219	-12.3826	-1423.01	NaN	1.41261e-10	-1423.01	NaN	2.25548e-10	-1423.01	NaN	6.53021e-11	-1423.01	NaN	1.32322e-10	-1423.01	NaN	1.22351e-07	-1423.01	NaN	4.33389e-12	-1423.01	NaN	8.46335e-13	-1423.01	NaN	4.97479e-13	-1423.01	NaN	4.88658e-13	-1423.01	NaN	3.87229e-13	-1423.01	NaN	2.85163e-13	-1423.01	NaN	2.57768e-13	-1423.01	NaN	7.82e-13	-1423.01	NaN	3.05781e-13	-1423.01	NaN
88.6	57.6286	-15.8139	88.6	57.6286	-12.4031	-1417.8	NaN	1.46228e-10	-1417.8	NaN	2.29754e-10	-1417.8	NaN	6.89936e-11	-1417.8	NaN	1.38913e-10	-1417.8	NaN	1.27416e-07	-1417.8	NaN	4.72674e-12	-1417.8	NaN	8.30303e-13	-1417.8	NaN	5.25785e-13	-1417.8	NaN	4.91827e-13	-1417.8	NaN	3.5276e-13	-1417.8	NaN	3.30236e-13	-1417.8	NaN	3.64789e-13	-1417.8	NaN	4.885e-13	-1417.8	NaN	5.53851e-13	-1417.8	NaN
88.8	57.7359	-15.8311	88.8	57.7359	-12.4308	-1412.61	NaN	1.50963e-10	-1412.61	NaN	2.40973e-10	-1412.61	NaN	7.12926e-11	-1412.61	NaN	1.41536e-10	-1412.61	NaN	1.32328e-07	-1412.61	NaN	4.65452e-12	-1412.61	NaN	9.88305e-13	-1412.61	NaN	5.09786e-13	-1412.61	NaN	6.20869e-13	-1412.61	NaN	3.75736e-13	-1412.61	NaN	3.00842e-13	-1412.61	NaN	3.11821e-13	-1412.61	NaN	4.51693e-13	-1412.61	NaN	3.85606e-13	-1412.61	NaN
89	57.8452	-15.8495	89	57.8452	-12.4598	-1407.39	NaN	1.53558e-10	-1407.39	NaN	2.42348e-10	-1407.39	NaN	7.33472e-11	-1407.39	NaN	1.45986e-10	-1407.39	NaN	1.37061e-07	-1407.39	NaN	5.00674e-12	-1407.39	NaN	7.06086e-13	-1407.39	NaN	4.95777e-13	-1407.39	NaN	5.68248e-13	-1407.39	NaN	3.83486e-13	-1407.39	NaN	3.75592e-13	-1407.39	NaN	3.02676e-13	-1407.39	NaN	5.06216e-13	-1407.39	NaN	3.27486e-13	-1407.39	NaN
89.2	57.9554	-15.8699	89.2	57.9554	-12.4908	-1402.18	NaN	1.59878e-10	-1402.18	NaN	2.53663e-10	-1402.18	NaN	7.25111e-11	-1402.18	NaN	1.53821e-10	-1402.18	NaN	1.41571e-07	-1402.18	NaN	5.12016e-12	-1402.18	NaN	7.6241e-13	-1402.18	NaN	5.669e-13	-1402.18	NaN	6.26343e-13	-1402.18	NaN	3.71633e-13	-1402.18	NaN	3.57196e-13	-1402.18	NaN	3.72796e-13	-1402.18	NaN	4.43455e-13	-1402.18	NaN	3.88945e-13	-1402.18	NaN
89.4	58.0667	-15.891	89.4	58.0667	-12.5244	-1396.98	NaN	1.64012e-10	-1396.98	NaN	2.52574e-10	-1396.98	NaN	7.57119e-11	-1396.98	NaN	1.56203e-10	-1396.98	NaN	1.42469e-07	-1396.98	NaN	4.77816e-12	-1396.98	NaN	8.29706e-13	-1396.98	NaN	6.21718e-13	-1396.98	NaN	6.19457e-13	-1396.98	NaN	4.26793e-13	-1396.98	NaN	3.35309e-13	-1396.98	NaN	3.24501e-13	-1396.98	NaN	4.0524e-13	-1396.98	NaN	3.81072e-13	-1396.98	NaN
89.6	58.1779	-15.9148	89.6	58.1779	-12.5634	-1391.78	NaN	1.64261e-10	-1391.78	NaN	2.53998e-10	-1391.78	NaN	7.39379e-11	-1391.78	NaN	1.53127e-10	-1391.78	NaN	1.41037e-07	-1391.78	NaN	4.63858e-12	-1391.78	NaN	8.45627e-13	-1391.78	NaN	5.40402e-13	-1391.78	NaN	6.55039e-13	-1391.78	NaN	3.82348e-13	-1391.78	NaN	3.88406e-13	-1391.78	NaN	2.7712e-13	-1391.78	NaN	4.54265e-13	-1391.78	NaN	3.82222e-13	-1391.78	NaN
89.8	58.281	-15.9425	89.8	58.281	-12.6076	-1386.58	NaN	1.58013e-10	-1386.58	NaN	2.49249e-10	-1386.58	NaN	7.51244e-11	-1386.58	NaN	1.49532e-10	-1386.58	NaN	1.39261e-07	-1386.58	NaN	4.97637e-12	-1386.58	NaN	9.43922e-13	-1386.58	NaN	6.11375e-13	-1386.58	NaN	6.95418e-13	-1386.58	NaN	4.13941e-13	-1386.58	NaN	3.04895e-13	-1386.58	NaN	3.20553e-13	-1386.58	NaN	6.0335e-13	-1386.58	NaN	3.64418e-13	-1386.58	NaN
90	58.3904	-15.9682	90	58.3904	-12.6498	-1381.38	NaN	1.59442e-10	-1381.38	NaN	2.4653e-10	-1381.38	NaN	7.51148e-11	-1381.38	NaN	1.48512e-10	-1381.38	NaN	1.37166e-07	-1381.38	NaN	4.48288e-12	-1381.38	NaN	7.97913e-13	-1381.38	NaN	5.32529e-13	-1381.38	NaN	5.67965e-13	-1381.38	NaN	3.8228e-13	-1381.38	NaN	3.77634e-13	-1381.38	NaN	2.83602e-13	-1381.38	NaN	4.53602e-13	-1381.38	NaN	2.89563e-13	-1381.38	NaN
90.2	58.4997	-15.9919	90.2	58.4997	-12.6921	-1376.18	NaN	1.56301e-10	-1376.18	NaN	2.45921e-10	-1376.18	NaN	7.39622e-11	-1376.18	NaN	1.46346e-10	-1376.18	NaN	1.35962e-07	-1376.18	NaN	4.60113e-12	-1376.18	NaN	7.07984e-13	-1376.18	NaN	5.8971e-13	-1376.18	NaN	5.2636e-13	-1376.18	NaN	3.88794e-13	-1376.18	NaN	3.81639e-13	-1376.18	NaN	3.01135e-13	-1376.18	NaN	5.36517e-13	-1376.18	NaN	3.54563e-13	-1376.18	NaN
90.4	58.6083	-16.0137	90.4	58.6083	-12.7323	-1370.95	NaN	1.52483e-10	-1370.95	NaN	2.43226e-10	-1370.95	NaN	7.12105e-11	-1370.95	NaN	1.48651e-10	-1370.95	NaN	1.34028e-07	-1370.95	NaN	4.44716e-12	-1370.95	NaN	7.01346e-13	-1370.95	NaN	5.10109e-13	-1370.95	NaN	5.98655e-13	-1370.95	NaN	4.03023e-13	-1370.95	NaN	4.02355e-13	-1370.95	NaN	3.99458e-13	-1370.95	NaN	5.72441e-13	-1370.95	NaN	3.6781e-13	-1370.95	NaN
90.6	58.7168	-16.0348	90.6	58.7168	-12.7713	-1365.75	NaN	1.51743e-10	-1365.75	NaN	2.39221e-10	-1365.75	NaN	7.31129e-11	-1365.75	NaN	1.4366e-10	-1365.75	NaN	1.32666e-07	-1365.75	NaN	4.43661e-12	-1365.75	NaN	7.60911e-13	-1365.75	NaN	5.12771e-13	-1365.75	NaN	6.47568e-13	-1365.75	NaN	3.64432e-13	-1365.75	NaN	3.89646e-13	-1365.75	NaN	3.36791e-13	-1365.75	NaN	4.85133e-13	-1365.75	NaN	3.67374e-13	-1365.75	NaN
90.8	58.8159	-16.0546	90.8	58.8159	-12.8069	-1360.55	NaN	1.47396e-10	-1360.55	NaN	2.36322e-10	-1360.55	NaN	7.05931e-11	-1360.55	NaN	1.45115e-10	-1360.55	NaN	1.31438e-07	-1360.55	NaN	4.70811e-12	-1360.55	NaN	8.23045e-13	-1360.55	NaN	4.92986e-13	-1360.55	NaN	5.24719e-13	-1360.55	NaN	3.81969e-13	-1360.55	NaN	3.26504e-13	-1360.55	NaN	3.45942e-13	-1360.55	NaN	5.84907e-13	-1360.55	NaN	3.34768e-13	-1360.55	NaN
91	58.9216	-16.0744	91	58.9216	-12.8425	-1355.36	NaN	1.44033e-10	-1355.36	NaN	2.34939e-10	-1355.36	NaN	7.01632e-11	-1355.36	NaN	1.39743e-10	-1355.36	NaN	1.30253e-07	-1355.36	NaN	4.44759e-12	-1355.36	NaN	9.44581e-13	-1355.36	NaN	5.23662e-13	-1355.36	NaN	6.94306e-13	-1355.36	NaN	4.66318e-13	-1355.36	NaN	3.00136e-13	-1355.36	NaN	2.74319e-13	-1355.36	NaN	3.99975e-13	-1355.36	NaN	5.66803e-13	-1355.36	NaN
91.2	59.0268	-16.0922	91.2	59.0268	-12.8762	-1350.16	NaN	1.48947e-10	-1350.16	NaN	2.30129e-10	-1350.16	NaN	6.97369e-11	-1350.16	NaN	1.37378e-10	-1350.16	NaN	1.2931e-07	-1350.16	NaN	4.40348e-12	-1350.16	NaN	7.62329e-13	-1350.16	NaN	5.51639e-13	-1350.16	NaN	6.42634e-13	-1350.16	NaN	4.61054e-13	-1350.16	NaN	3.44456e-13	-1350.16	NaN	3.60561e-13	-1350.16	NaN	5.28062e-13	-1350.16	NaN	4.05529e-13	-1350.16	NaN
91.4	59.1323	-16.1113	91.4	59.1323	-12.9092	-1344.94	NaN	1.46614e-10	-1344.94	NaN	2.35877e-10	-1344.94	NaN	6.83666e-11	-1344.94	NaN	1.37005e-10	-1344.94	NaN	1.28029e-07	-1344.94	NaN	4.46639e-12	-1344.94	NaN	7.86697e-13	-1344.94	NaN	5.19467e-13	-1344.94	NaN	5.74246e-13	-1344.94	NaN	3.58777e-13	-1344.94	NaN	3.4756e-13	-1344.94	NaN	3.7422e-13	-1344.94	NaN	5.0117e-13	-1344.94	NaN	4.70881e-13	-1344.94	NaN
91.6	59.2385	-16.1285	91.6	59.2385	-12.9382	-1339.73	NaN	1.46755e-10	-1339.73	NaN	2.30208e-10	-1339.73	NaN	6.64693e-11	-1339.73	NaN	1.36493e-10	-1339.73	NaN	1.27246e-07	-1339.73	NaN	4.07983e-12	-1339.73	NaN	8.14756e-13	-1339.73	NaN	6.19425e-13	-1339.73	NaN	6.10637e-13	-1339.73	NaN	3.84945e-13	-1339.73	NaN	3.55709e-13	-1339.73	NaN	3.30023e-13	-1339.73	NaN	4.8037e-13	-1339.73	NaN	4.07265e-13	-1339.73	NaN
91.8	59.3462	-16.1443	91.8	59.3462	-12.9673	-1334.52	NaN	1.42795e-10	-1334.52	NaN	2.24578e-10	-1334.52	NaN	6.83578e-11	-1334.52	NaN	1.38151e-10	-1334.52	NaN	1.26035e-07	-1334.52	NaN	4.43347e-12	-1334.52	NaN	7.95075e-13	-1334.52	NaN	5.41492e-13	-1334.52	NaN	6.52359e-13	-1334.52	NaN	3.74046e-13	-1334.52	NaN	3.36886e-13	-1334.52	NaN	2.69316e-13	-1334.52	NaN	5.186e-13	-1334.52	NaN	4.46213e-13	-1334.52	NaN
92	59.4576	-16.1588	92	59.4576	-12.9977	-1329.31	NaN	1.45283e-10	-1329.31	NaN	2.27226e-10	-1329.31	NaN	6.93632e-11	-1329.31	NaN	1.35272e-10	-1329.31	NaN	1.25137e-07	-1329.31	NaN	4.37226e-12	-1329.31	NaN	8.7844e-13	-1329.31	NaN	5.60556e-13	-1329.31	NaN	5.86235e-13	-1329.31	NaN	4.84406e-13	-1329.31	NaN	3.38107e-13	-1329.31	NaN	3.57155e-13	-1329.31	NaN	4.31689e-13	-1329.31	NaN	4.08687e-13	-1329.31	NaN
92.2	59.5701	-16.172	92.2	59.5701	-13.0274	-1324.1	NaN	1.39976e-10	-1324.1	NaN	2.21808e-10	-1324.1	NaN	6.78924e-11	-1324.1	NaN	1.34216e-10	-1324.1	NaN	1.24541e-07	-1324.1	NaN	4.33307e-12	-1324.1	NaN	7.45256e-13	-1324.1	NaN	4.96045e-13	-1324.1	NaN	5.822e-13	-1324.1	NaN	3.52286e-13	-1324.1	NaN	3.90606e-13	-1324.1	NaN	3.69835e-13	-1324.1	NaN	6.26258e-13	-1324.1	NaN	4.35788e-13	-1324.1	NaN
92.4	59.6841	-16.1852	92.4	59.6841	-13.0604	-1318.9	NaN	1.4315e-10	-1318.9	NaN	2.24076e-10	-1318.9	NaN	6.73574e-11	-1318.9	NaN	1.33993e-10	-1318.9	NaN	1.23754e-07	-1318.9	NaN	4.83571e-12	-1318.9	NaN	7.61336e-13	-1318.9	NaN	4.97812e-13	-1318.9	NaN	6.74967e-13	-1318.9	NaN	3.59206e-13	-1318.9	NaN	3.27086e-13	-1318.9	NaN	3.59391e-13	-1318.9	NaN	5.34734e-13	-1318.9	NaN	5.42282e-13	-1318.9	NaN
92.6	59.7988	-16.1984	92.6	59.7988	-13.0967	-1313.69	NaN	1.41603e-10	-1313.69	NaN	2.18273e-10	-1313.69	NaN	6.52628e-11	-1313.69	NaN	1.2658e-10	-1313.69	NaN	1.22741e-07	-1313.69	NaN	5.08498e-12	-1313.69	NaN	8.02457e-13	-1313.69	NaN	5.56973e-13	-1313.69	NaN	6.64313e-13	-1313.69	NaN	4.6396e-13	-1313.69	NaN	3.54074e-13	-1313.69	NaN	3.38079e-13	-1313.69	NaN	5.89824e-13	-1313.69	NaN	4.41561e-13	-1313.69	NaN
92.8	59.9144	-16.2129	92.8	59.9144	-13.135	-1308.49	NaN	1.39976e-10	-1308.49	NaN	2.17959e-10	-1308.49	NaN	6.32984e-11	-1308.49	NaN	1.32287e-10	-1308.49	NaN	1.22145e-07	-1308.49	NaN	4.52719e-12	-1308.49	NaN	7.45957e-13	-1308.49	NaN	5.3183e-13	-1308.49	NaN	5.3775e-13	-1308.49	NaN	3.43285e-13	-1308.49	NaN	3.40041e-13	-1308.49	NaN	3.30849e-13	-1308.49	NaN	5.6927e-13	-1308.49	NaN	4.04881e-13	-1308.49	NaN
93	60.0311	-16.2281	93	60.0311	-13.1766	-1303.27	NaN	1.38381e-10	-1303.27	NaN	2.13258e-10	-1303.27	NaN	6.64135e-11	-1303.27	NaN	1.31269e-10	-1303.27	NaN	1.21444e-07	-1303.27	NaN	4.34191e-12	-1303.27	NaN	8.68939e-13	-1303.27	NaN	5.18865e-13	-1303.27	NaN	5.99166e-13	-1303.27	NaN	3.84605e-13	-1303.27	NaN	3.25485e-13	-1303.27	NaN	2.93259e-13	-1303.27	NaN	4.22966e-13	-1303.27	NaN	4.00368e-13	-1303.27	NaN
93.2	60.1481	-16.2426	93.2	60.1481	-13.2162	-1298.05	NaN	1.38362e-10	-1298.05	NaN	2.18917e-10	-1298.05	NaN	6.44606e-11	-1298.05	NaN	1.30733e-10	-1298.05	NaN	1.2113e-07	-1298.05	NaN	4.27323e-12	-1298.05	NaN	7.38195e-13	-1298.05	NaN	5.32341e-13	-1298.05	NaN	5.39529e-13	-1298.05	NaN	3.90286e-13	-1298.05	NaN	3.43632e-13	-1298.05	NaN	2.95871e-13	-1298.05	NaN	5.19237e-13	-1298.05	NaN	4.18375e-13	-1298.05	NaN
93.4	60.2649	-16.2505	93.4	60.2649	-13.2525	-1292.84	NaN	1.34932e-10	-1292.84	NaN	2.1766e-10	-1292.84	NaN	6.53751e-11	-1292.84	NaN	1.32547e-10	-1292.84	NaN	1.20919e-07	-1292.84	NaN	3.87367e-12	-1292.84	NaN	8.28604e-13	-1292.84	NaN	5.05148e-13	-1292.84	NaN	5.5382e-13	-1292.84	NaN	3.27713e-13	-1292.84	NaN	3.00431e-13	-1292.84	NaN	3.79652e-13	-1292.84	NaN	4.87305e-13	-1292.84	NaN	3.69028e-13	-1292.84	NaN
93.6	60.3817	-16.2551	93.6	60.3817	-13.2869	-1287.64	NaN	1.33586e-10	-1287.64	NaN	2.17287e-10	-1287.64	NaN	6.53729e-11	-1287.64	NaN	1.30807e-10	-1287.64	NaN	1.20074e-07	-1287.64	NaN	4.18849e-12	-1287.64	NaN	7.83305e-13	-1287.64	NaN	5.40062e-13	-1287.64	NaN	7.78606e-13	-1287.64	NaN	3.20369e-13	-1287.64	NaN	2.7401e-13	-1287.64	NaN	3.55288e-13	-1287.64	NaN	5.02245e-13	-1287.64	NaN	3.27019e-13	-1287.64	NaN
93.8	60.4976	-16.2578	93.8	60.4976	-13.3186	-1282.43	NaN	1.37778e-10	-1282.43	NaN	2.14761e-10	-1282.43	NaN	6.50088e-11	-1282.43	NaN	1.2883e-10	-1282.43	NaN	1.19701e-07	-1282.43	NaN	4.20701e-12	-1282.43	NaN	7.98364e-13	-1282.43	NaN	5.31564e-13	-1282.43	NaN	6.80525e-13	-1282.43	NaN	3.71446e-13	-1282.43	NaN	3.41583e-13	-1282.43	NaN	3.43881e-13	-1282.43	NaN	5.66178e-13	-1282.43	NaN	3.9062e-13	-1282.43	NaN
94	60.6105	-16.2584	94	60.6105	-13.3489	-1277.24	NaN	1.37117e-10	-1277.24	NaN	2.1793e-10	-1277.24	NaN	6.70208e-11	-1277.24	NaN	1.28282e-10	-1277.24	NaN	1.19083e-07	-1277.24	NaN	4.31349e-12	-1277.24	NaN	9.15537e-13	-1277.24	NaN	4.96251e-13	-1277.24	NaN	6.81664e-13	-1277.24	NaN	3.54495e-13	-1277.24	NaN	3.57864e-13	-1277.24	NaN	3.66084e-13	-1277.24	NaN	4.3803e-13	-1277.24	NaN	4.4204e-13	-1277.24	NaN
94.2	60.7216	-16.2558	94.2	60.7216	-13.3754	-1272.02	NaN	1.37098e-10	-1272.02	NaN	2.15163e-10	-1272.02	NaN	6.3089e-11	-1272.02	NaN	1.27978e-10	-1272.02	NaN	1.18796e-07	-1272.02	NaN	4.19181e-12	-1272.02	NaN	8.04993e-13	-1272.02	NaN	4.93084e-13	-1272.02	NaN	5.20019e-13	-1272.02	NaN	3.44049e-13	-1272.02	NaN	3.43812e-13	-1272.02	NaN	3.65167e-13	-1272.02	NaN	4.69753e-13	-1272.02	NaN	4.40908e-13	-1272.02	NaN
94.4	60.8293	-16.2492	94.4	60.8293	-13.3952	-1266.82	NaN	1.33189e-10	-1266.82	NaN	2.12149e-10	-1266.82	NaN	6.33008e-11	-1266.82	NaN	1.27403e-10	-1266.82	NaN	1.18806e-07	-1266.82	NaN	4.26404e-12	-1266.82	NaN	7.83698e-13	-1266.82	NaN	4.79444e-13	-1266.82	NaN	6.84933e-13	-1266.82	NaN	3.76444e-13	-1266.82	NaN	3.07138e-13	-1266.82	NaN	2.84378e-13	-1266.82	NaN	6.18693e-13	-1266.82	NaN	3.29992e-13	-1266.82	NaN
94.6	60.9349	-16.2406	94.6	60.9349	-13.4091	-1261.6	NaN	1.31757e-10	-1261.6	NaN	2.11012e-10	-1261.6	NaN	6.20486e-11	-1261.6	NaN	1.25792e-10	-1261.6	NaN	1.18174e-07	-1261.6	NaN	4.53617e-12	-1261.6	NaN	8.41004e-13	-1261.6	NaN	6.13561e-13	-1261.6	NaN	6.8314e-13	-1261.6	NaN	3.50639e-13	-1261.6	NaN	4.19442e-13	-1261.6	NaN	2.9509e-13	-1261.6	NaN	4.56097e-13	-1261.6	NaN	4.11385e-13	-1261.6	NaN
94.8	61.0383	-16.2287	94.8	61.0383	-13.417	-1256.38	NaN	1.35353e-10	-1256.38	NaN	2.11091e-10	-1256.38	NaN	6.60611e-11	-1256.38	NaN	1.25534e-10	-1256.38	NaN	1.18126e-07	-1256.38	NaN	4.36379e-12	-1256.38	NaN	7.73146e-13	-1256.38	NaN	6.01023e-13	-1256.38	NaN	4.59928e-13	-1256.38	NaN	3.86843e-13	-1256.38	NaN	2.78896e-13	-1256.38	NaN	4.29381e-13	-1256.38	NaN	5.29689e-13	-1256.38	NaN	4.83114e-13	-1256.38	NaN
95	61.1344	-16.2142	95	61.1344	-13.4157	-1251.17	NaN	1.34142e-10	-1251.17	NaN	2.14354e-10	-1251.17	NaN	6.20632e-11	-1251.17	NaN	1.28215e-10	-1251.17	NaN	1.17755e-07	-1251.17	NaN	4.06839e-12	-1251.17	NaN	8.12592e-13	-1251.17	NaN	5.39426e-13	-1251.17	NaN	6.0522e-13	-1251.17	NaN	3.77639e-13	-1251.17	NaN	4.05019e-13	-1251.17	NaN	3.35424e-13	-1251.17	NaN	4.88294e-13	-1251.17	NaN	4.4047e-13	-1251.17	NaN
95.2	61.2327	-16.1984	95.2	61.2327	-13.4084	-1245.97	NaN	1.3402e-10	-1245.97	NaN	2.12676e-10	-1245.97	NaN	6.11085e-11	-1245.97	NaN	1.25462e-10	-1245.97	NaN	1.17226e-07	-1245.97	NaN	4.37825e-12	-1245.97	NaN	7.90826e-13	-1245.97	NaN	5.82134e-13	-1245.97	NaN	5.59304e-13	-1245.97	NaN	3.12268e-13	-1245.97	NaN	3.01343e-13	-1245.97	NaN	3.45863e-13	-1245.97	NaN	3.54047e-13	-1245.97	NaN	3.47941e-13	-1245.97	NaN
95.4	61.3297	-16.1832	95.4	61.3297	-13.3985	-1240.75	NaN	1.3266e-10	-1240.75	NaN	2.07323e-10	-1240.75	NaN	6.08711e-11	-1240.75	NaN	1.27844e-10	-1240.75	NaN	1.1719e-07	-1240.75	NaN	4.62919e-12	-1240.75	NaN	8.65508e-13	-1240.75	NaN	5.55445e-13	-1240.75	NaN	5.39566e-13	-1240.75	NaN	3.7569e-13	-1240.75	NaN	4.36982e-13	-1240.75	NaN	3.00943e-13	-1240.75	NaN	7.21899e-13	-1240.75	NaN	3.60296e-13	-1240.75	NaN
95.6	61.4259	-16.168	95.6	61.4259	-13.382	-1235.55	NaN	1.35085e-10	-1235.55	NaN	2.09569e-10	-1235.55	NaN	6.41684e-11	-1235.55	NaN	1.23142e-10	-1235.55	NaN	1.16706e-07	-1235.55	NaN	4.28907e-12	-1235.55	NaN	7.35785e-13	-1235.55	NaN	5.4169e-13	-1235.55	NaN	5.56796e-13	-1235.55	NaN	3.97201e-13	-1235.55	NaN	2.98288e-13	-1235.55	NaN	3.28381e-13	-1235.55	NaN	4.41023e-13	-1235.55	NaN	3.0384e-13	-1235.55	NaN
95.8	61.5221	-16.1509	95.8	61.5221	-13.3596	-1230.34	NaN	1.31896e-10	-1230.34	NaN	2.078e-10	-1230.34	NaN	6.19605e-11	-1230.34	NaN	1.24497e-10	-1230.34	NaN	1.16934e-07	-1230.34	NaN	4.54569e-12	-1230.34	NaN	9.03431e-13	-1230.34	NaN	5.38048e-13	-1230.34	NaN	5.86806e-13	-1230.34	NaN	3.38272e-13	-1230.34	NaN	3.21355e-13	-1230.34	NaN	2.96012e-13	-1230.34	NaN	5.57086e-13	-1230.34	NaN	3.22966e-13	-1230.34	NaN
96	61.6148	-16.135	96	61.6148	-13.3358	-1225.14	NaN	1.32272e-10	-1225.14	NaN	2.07594e-10	-1225.14	NaN	6.27395e-11	-1225.14	NaN	1.27087e-10	-1225.14	NaN	1.16757e-07	-1225.14	NaN	4.50969e-12	-1225.14	NaN	9.99842e-13	-1225.14	NaN	5.35104e-13	-1225.14	NaN	7.39209e-13	-1225.14	NaN	3.77811e-13	-1225.14	NaN	3.60767e-13	-1225.14	NaN	2.7051e-13	-1225.14	NaN	6.36432e-13	-1225.14	NaN	4.59279e-13	-1225.14	NaN
96.2	61.7123	-16.1245	96.2	61.7123	-13.318	-1219.91	NaN	1.33275e-10	-1219.91	NaN	2.09306e-10	-1219.91	NaN	6.3241e-11	-1219.91	NaN	1.22927e-10	-1219.91	NaN	1.164e-07	-1219.91	NaN	4.3422e-12	-1219.91	NaN	7.94653e-13	-1219.91	NaN	5.65645e-13	-1219.91	NaN	4.25954e-13	-1219.91	NaN	3.54124e-13	-1219.91	NaN	3.34284e-13	-1219.91	NaN	3.3642e-13	-1219.91	NaN	4.53949e-13	-1219.91	NaN	3.02049e-13	-1219.91	NaN
96.4	61.8119	-16.1186	96.4	61.8119	-13.3054	-1214.72	NaN	1.35106e-10	-1214.72	NaN	2.06086e-10	-1214.72	NaN	6.1376e-11	-1214.72	NaN	1.26132e-10	-1214.72	NaN	1.164e-07	-1214.72	NaN	4.22447e-12	-1214.72	NaN	7.32971e-13	-1214.72	NaN	6.19402e-13	-1214.72	NaN	5.21741e-13	-1214.72	NaN	4.0128e-13	-1214.72	NaN	2.91624e-13	-1214.72	NaN	3.4104e-13	-1214.72	NaN	4.58018e-13	-1214.72	NaN	3.26885e-13	-1214.72	NaN
96.6	61.9128	-16.1133	96.6	61.9128	-13.3002	-1209.51	NaN	1.29725e-10	-1209.51	NaN	2.08243e-10	-1209.51	NaN	6.20227e-11	-1209.51	NaN	1.25052e-10	-1209.51	NaN	1.16194e-07	-1209.51	NaN	4.51963e-12	-1209.51	NaN	7.93296e-13	-1209.51	NaN	4.92665e-13	-1209.51	NaN	6.01169e-13	-1209.51	NaN	3.99183e-13	-1209.51	NaN	3.912e-13	-1209.51	NaN	2.94915e-13	-1209.51	NaN	5.83018e-13	-1209.51	NaN	2.61028e-13	-1209.51	NaN
96.8	62.016	-16.1094	96.8	62.016	-13.2975	-1204.31	NaN	1.33524e-10	-1204.31	NaN	2.07972e-10	-1204.31	NaN	6.55685e-11	-1204.31	NaN	1.25122e-10	-1204.31	NaN	1.15801e-07	-1204.31	NaN	4.22356e-12	-1204.31	NaN	8.16735e-13	-1204.31	NaN	5.57774e-13	-1204.31	NaN	5.66712e-13	-1204.31	NaN	3.4689e-13	-1204.31	NaN	3.87638e-13	-1204.31	NaN	4.00387e-13	-1204.31	NaN	5.42244e-13	-1204.31	NaN	4.4259e-13	-1204.31	NaN
97	62.1226	-16.1087	97	62.1226	-13.3048	-1199.09	NaN	1.31353e-10	-1199.09	NaN	2.10481e-10	-1199.09	NaN	6.21116e-11	-1199.09	NaN	1.25098e-10	-1199.09	NaN	1.15945e-07	-1199.09	NaN	4.28022e-12	-1199.09	NaN	8.65059e-13	-1199.09	NaN	5.14405e-13	-1199.09	NaN	5.14803e-13	-1199.09	NaN	3.56015e-13	-1199.09	NaN	3.44168e-13	-1199.09	NaN	3.91693e-13	-1199.09	NaN	4.50049e-13	-1199.09	NaN	3.6838e-13	-1199.09	NaN
97.2	62.2317	-16.1114	97.2	62.2317	-13.3194	-1193.89	NaN	1.30075e-10	-1193.89	NaN	2.07637e-10	-1193.89	NaN	6.25295e-11	-1193.89	NaN	1.25347e-10	-1193.89	NaN	1.15727e-07	-1193.89	NaN	4.11454e-12	-1193.89	NaN	7.2273e-13	-1193.89	NaN	5.53611e-13	-1193.89	NaN	7.72715e-13	-1193.89	NaN	3.69553e-13	-1193.89	NaN	3.20221e-13	-1193.89	NaN	3.4148e-13	-1193.89	NaN	4.16175e-13	-1193.89	NaN	3.85603e-13	-1193.89	NaN
97.4	62.3421	-16.126	97.4	62.3421	-13.3471	-1188.67	NaN	1.29768e-10	-1188.67	NaN	2.06579e-10	-1188.67	NaN	6.22377e-11	-1188.67	NaN	1.23925e-10	-1188.67	NaN	1.15821e-07	-1188.67	NaN	4.09623e-12	-1188.67	NaN	8.67255e-13	-1188.67	NaN	4.84748e-13	-1188.67	NaN	5.68828e-13	-1188.67	NaN	3.53483e-13	-1188.67	NaN	4.03739e-13	-1188.67	NaN	3.51484e-13	-1188.67	NaN	4.61887e-13	-1188.67	NaN	3.28115e-13	-1188.67	NaN
97.6	62.4537	-16.1452	97.6	62.4537	-13.3875	-1183.45	NaN	1.35518e-10	-1183.45	NaN	2.05468e-10	-1183.45	NaN	6.25748e-11	-1183.45	NaN	1.2353e-10	-1183.45	NaN	1.15675e-07	-1183.45	NaN	4.38976e-12	-1183.45	NaN	6.98705e-13	-1183.45	NaN	6.18615e-13	-1183.45	NaN	6.00394e-13	-1183.45	NaN	3.93175e-13	-1183.45	NaN	3.4915e-13	-1183.45	NaN	3.15672e-13	-1183.45	NaN	4.87559e-13	-1183.45	NaN	4.50945e-13	-1183.45	NaN
97.8	62.5657	-16.1716	97.8	62.5657	-13.4397	-1178.24	NaN	1.33467e-10	-1178.24	NaN	2.06433e-10	-1178.24	NaN	6.01656e-11	-1178.24	NaN	1.26019e-10	-1178.24	NaN	1.15629e-07	-1178.24	NaN	4.02164e-12	-1178.24	NaN	8.44381e-13	-1178.24	NaN	5.07006e-13	-1178.24	NaN	5.19824e-13	-1178.24	NaN	3.50146e-13	-1178.24	NaN	3.57871e-13	-1178.24	NaN	3.15024e-13	-1178.24	NaN	5.77183e-13	-1178.24	NaN	4.83355e-13	-1178.24	NaN
98	62.6781	-16.2014	98	62.6781	-13.4998	-1173.03	NaN	1.30711e-10	-1173.03	NaN	2.05985e-10	-1173.03	NaN	6.20077e-11	-1173.03	NaN	1.24011e-10	-1173.03	NaN	1.15476e-07	-1173.03	NaN	3.97335e-12	-1173.03	NaN	7.38001e-13	-1173.03	NaN	5.57588e-13	-1173.03	NaN	5.93428e-13	-1173.03	NaN	3.57749e-13	-1173.03	NaN	3.37078e-13	-1173.03	NaN	3.51237e-13	-1173.03	NaN	4.59812e-13	-1173.03	NaN	3.91549e-13	-1173.03	NaN
98.2	62.7903	-16.2358	98.2	62.7903	-13.5672	-1167.82	NaN	1.29452e-10	-1167.82	NaN	2.02641e-10	-1167.82	NaN	6.17975e-11	-1167.82	NaN	1.24423e-10	-1167.82	NaN	1.15799e-07	-1167.82	NaN	4.35986e-12	-1167.82	NaN	8.15681e-13	-1167.82	NaN	4.89795e-13	-1167.82	NaN	6.2979e-13	-1167.82	NaN	3.29995e-13	-1167.82	NaN	3.09625e-13	-1167.82	NaN	3.20833e-13	-1167.82	NaN	5.20369e-13	-1167.82	NaN	3.40305e-13	-1167.82	NaN
98.4	62.902	-16.2728	98.4	62.902	-13.6373	-1162.61	NaN	1.27188e-10	-1162.61	NaN	2.02519e-10	-1162.61	NaN	6.15744e-11	-1162.61	NaN	1.20444e-10	-1162.61	NaN	1.1537e-07	-1162.61	NaN	3.92337e-12	-1162.61	NaN	7.12483e-13	-1162.61	NaN	5.84691e-13	-1162.61	NaN	5.44452e-13	-1162.61	NaN	4.1205e-13	-1162.61	NaN	3.17034e-13	-1162.61	NaN	3.53993e-13	-1162.61	NaN	5.73425e-13	-1162.61	NaN	3.46787e-13	-1162.61	NaN
98.6	63.0133	-16.3099	98.6	63.0133	-13.706	-1157.41	NaN	1.29436e-10	-1157.41	NaN	2.06134e-10	-1157.41	NaN	6.26315e-11	-1157.41	NaN	1.26086e-10	-1157.41	NaN	1.15246e-07	-1157.41	NaN	4.28912e-12	-1157.41	NaN	7.14432e-13	-1157.41	NaN	5.16737e-13	-1157.41	NaN	5.72516e-13	-1157.41	NaN	3.38265e-13	-1157.41	NaN	3.08247e-13	-1157.41	NaN	3.14779e-13	-1157.41	NaN	5.49925e-13	-1157.41	NaN	3.15476e-13	-1157.41	NaN
98.8	63.1237	-16.3496	98.8	63.1237	-13.7767	-1152.2	NaN	1.30549e-10	-1152.2	NaN	2.10062e-10	-1152.2	NaN	6.07607e-11	-1152.2	NaN	1.23432e-10	-1152.2	NaN	1.1504e-07	-1152.2	NaN	4.75058e-12	-1152.2	NaN	9.68257e-13	-1152.2	NaN	5.1459e-13	-1152.2	NaN	7.67992e-13	-1152.2	NaN	3.07562e-13	-1152.2	NaN	2.98621e-13	-1152.2	NaN	3.0463e-13	-1152.2	NaN	4.03456e-13	-1152.2	NaN	4.21338e-13	-1152.2	NaN
99	63.2335	-16.3886	99	63.2335	-13.8435	-1146.99	NaN	1.28195e-10	-1146.99	NaN	2.06612e-10	-1146.99	NaN	6.08531e-11	-1146.99	NaN	1.2747e-10	-1146.99	NaN	1.15488e-07	-1146.99	NaN	4.14743e-12	-1146.99	NaN	7.58928e-13	-1146.99	NaN	5.02775e-13	-1146.99	NaN	4.65951e-13	-1146.99	NaN	4.00541e-13	-1146.99	NaN	3.36858e-13	-1146.99	NaN	2.68459e-13	-1146.99	NaN	5.44821e-13	-1146.99	NaN	3.74364e-13	-1146.99	NaN
99.2	63.3435	-16.4256	99.2	63.3435	-13.907	-1141.79	NaN	1.3164e-10	-1141.79	NaN	2.07599e-10	-1141.79	NaN	6.17642e-11	-1141.79	NaN	1.21957e-10	-1141.79	NaN	1.14875e-07	-1141.79	NaN	4.02221e-12	-1141.79	NaN	8.2583e-13	-1141.79	NaN	5.66673e-13	-1141.79	NaN	6.00622e-13	-1141.79	NaN	4.42122e-13	-1141.79	NaN	3.62048e-13	-1141.79	NaN	2.96251e-13	-1141.79	NaN	5.35442e-13	-1141.79	NaN	4.31665e-13	-1141.79	NaN
99.4	63.45	-16.4581	99.4	63.45	-13.9658	-1136.59	NaN	1.27552e-10	-1136.59	NaN	2.04436e-10	-1136.59	NaN	6.16228e-11	-1136.59	NaN	1.23915e-10	-1136.59	NaN	1.14669e-07	-1136.59	NaN	3.94702e-12	-1136.59	NaN	7.12136e-13	-1136.59	NaN	5.43976e-13	-1136.59	NaN	6.07383e-13	-1136.59	NaN	4.16141e-13	-1136.59	NaN	3.19165e-13	-1136.59	NaN	3.16225e-13	-1136.59	NaN	5.65336e-13	-1136.59	NaN	4.05563e-13	-1136.59	NaN
99.6	63.5602	-16.4898	99.6	63.5602	-14.02	-1131.38	NaN	1.29816e-10	-1131.38	NaN	2.06435e-10	-1131.38	NaN	6.19917e-11	-1131.38	NaN	1.22278e-10	-1131.38	NaN	1.14908e-07	-1131.38	NaN	4.1261e-12	-1131.38	NaN	8.48065e-13	-1131.38	NaN	5.88531e-13	-1131.38	NaN	5.00239e-13	-1131.38	NaN	3.74139e-13	-1131.38	NaN	3.28958e-13	-1131.38	NaN	2.98949e-13	-1131.38	NaN	4.68547e-13	-1131.38	NaN	3.80152e-13	-1131.38	NaN
99.8	63.6702	-16.519	99.8	63.6702	-14.0689	-1126.18	NaN	1.31274e-10	-1126.18	NaN	2.09265e-10	-1126.18	NaN	5.94417e-11	-1126.18	NaN	1.20755e-10	-1126.18	NaN	1.14877e-07	-1126.18	NaN	4.00574e-12	-1126.18	NaN	7.53716e-13	-1126.18	NaN	6.09081e-13	-1126.18	NaN	5.49533e-13	-1126.18	NaN	3.13551e-13	-1126.18	NaN	3.46632e-13	-1126.18	NaN	3.81225e-13	-1126.18	NaN	4.99387e-13	-1126.18	NaN	3.54732e-13	-1126.18	NaN
100	63.7805	-16.5448	100	63.7805	-14.1119	-1120.98	NaN	1.30137e-10	-1120.98	NaN	2.02806e-10	-1120.98	NaN	6.30461e-11	-1120.98	NaN	1.19896e-10	-1120.98	NaN	1.14918e-07	-1120.98	NaN	4.26607e-12	-1120.98	NaN	7.97078e-13	-1120.98	NaN	5.31239e-13	-1120.98	NaN	4.44658e-13	-1120.98	NaN	3.89254e-13	-1120.98	NaN	3.97072e-13	-1120.98	NaN	4.42512e-13	-1120.98	NaN	3.89689e-13	-1120.98	NaN	4.00677e-13	-1120.98	NaN
100.2	63.892	-16.5653	100.2	63.892	-14.1483	-1115.76	NaN	1.29608e-10	-1115.76	NaN	2.02933e-10	-1115.76	NaN	6.1984e-11	-1115.76	NaN	1.23429e-10	-1115.76	NaN	1.14858e-07	-1115.76	NaN	4.55735e-12	-1115.76	NaN	9.23018e-13	-1115.76	NaN	5.37749e-13	-1115.76	NaN	4.27683e-13	-1115.76	NaN	3.6921e-13	-1115.76	NaN	3.19895e-13	-1115.76	NaN	2.84751e-13	-1115.76	NaN	6.76993e-13	-1115.76	NaN	4.0574e-13	-1115.76	NaN
100.4	64.0006	-16.5813	100.4	64.0006	-14.1801	-1110.54	NaN	1.31674e-10	-1110.54	NaN	2.05983e-10	-1110.54	NaN	6.10916e-11	-1110.54	NaN	1.22984e-10	-1110.54	NaN	1.14846e-07	-1110.54	NaN	3.83894e-12	-1110.54	NaN	1.00856e-12	-1110.54	NaN	5.09299e-13	-1110.54	NaN	5.89581e-13	-1110.54	NaN	3.29367e-13	-1110.54	NaN	3.61962e-13	-1110.54	NaN	3.01766e-13	-1110.54	NaN	6.13979e-13	-1110.54	NaN	4.21463e-13	-1110.54	NaN
100.6	64.1145	-16.5965	100.6	64.1145	-14.2092	-1105.34	NaN	1.29474e-10	-1105.34	NaN	2.02983e-10	-1105.34	NaN	5.86333e-11	-1105.34	NaN	1.24327e-10	-1105.34	NaN	1.14854e-07	-1105.34	NaN	4.36922e-12	-1105.34	NaN	8.23356e-13	-1105.34	NaN	4.88022e-13	-1105.34	NaN	5.60117e-13	-1105.34	NaN	4.29037e-13	-1105.34	NaN	3.767e-13	-1105.34	NaN	2.91016e-13	-1105.34	NaN	5.22388e-13	-1105.34	NaN	3.92007e-13	-1105.34	NaN
100.8	64.2293	-16.6098	100.8	64.2293	-14.2364	-1100.12	NaN	1.27176e-10	-1100.12	NaN	2.05878e-10	-1100.12	NaN	5.94307e-11	-1100.12	NaN	1.2206e-10	-1100.12	NaN	1.14846e-07	-1100.12	NaN	4.17611e-12	-1100.12	NaN	7.27171e-13	-1100.12	NaN	6.16664e-13	-1100.12	NaN	5.12266e-13	-1100.12	NaN	4.07195e-13	-1100.12	NaN	3.07749e-13	-1100.12	NaN	3.06956e-13	-1100.12	NaN	4.54599e-13	-1100.12	NaN	3.17741e-13	-1100.12	NaN
101	64.345	-16.6205	101	64.345	-14.2615	-1094.92	NaN	1.33656e-10	-1094.92	NaN	2.08044e-10	-1094.92	NaN	6.02937e-11	-1094.92	NaN	1.25967e-10	-1094.92	NaN	1.15019e-07	-1094.92	NaN	3.78888e-12	-1094.92	NaN	6.99705e-13	-1094.92	NaN	5.62596e-13	-1094.92	NaN	7.55015e-13	-1094.92	NaN	3.71989e-13	-1094.92	NaN	3.47369e-13	-1094.92	NaN	4.02104e-13	-1094.92	NaN	5.40284e-13	-1094.92	NaN	4.86004e-13	-1094.92	NaN
101.2	64.4611	-16.6265	101.2	64.4611	-14.284	-1089.72	NaN	1.32409e-10	-1089.72	NaN	2.06004e-10	-1089.72	NaN	6.13491e-11	-1089.72	NaN	1.22127e-10	-1089.72	NaN	1.152e-07	-1089.72	NaN	4.26456e-12	-1089.72	NaN	9.15283e-13	-1089.72	NaN	5.00423e-13	-1089.72	NaN	5.44558e-13	-1089.72	NaN	3.62867e-13	-1089.72	NaN	3.16927e-13	-1089.72	NaN	3.054e-13	-1089.72	NaN	4.9866e-13	-1089.72	NaN	3.7108e-13	-1089.72	NaN
101.4	64.5769	-16.6253	101.4	64.5769	-14.2987	-1084.51	NaN	1.3097e-10	-1084.51	NaN	2.02936e-10	-1084.51	NaN	6.37312e-11	-1084.51	NaN	1.25265e-10	-1084.51	NaN	1.14964e-07	-1084.51	NaN	3.761e-12	-1084.51	NaN	7.40789e-13	-1084.51	NaN	6.05036e-13	-1084.51	NaN	5.51967e-13	-1084.51	NaN	3.66864e-13	-1084.51	NaN	3.94483e-13	-1084.51	NaN	2.64286e-13	-1084.51	NaN	5.59376e-13	-1084.51	NaN	2.63192e-13	-1084.51	NaN
101.6	64.6939	-16.6187	101.6	64.6939	-14.306	-1079.31	NaN	1.31688e-10	-1079.31	NaN	2.0221e-10	-1079.31	NaN	6.09348e-11	-1079.31	NaN	1.22395e-10	-1079.31	NaN	1.14906e-07	-1079.31	NaN	4.12421e-12	-1079.31	NaN	7.33986e-13	-1079.31	NaN	5.4415e-13	-1079.31	NaN	6.15293e-13	-1079.31	NaN	3.75592e-13	-1079.31	NaN	3.52542e-13	-1079.31	NaN	2.71564e-13	-1079.31	NaN	4.14963e-13	-1079.31	NaN	4.76234e-13	-1079.31	NaN
101.8	64.8106	-16.6076	101.8	64.8106	-14.3094	-1074.11	NaN	1.30958e-10	-1074.11	NaN	2.0273e-10	-1074.11	NaN	6.17118e-11	-1074.11	NaN	1.24001e-10	-1074.11	NaN	1.14858e-07	-1074.11	NaN	4.31438e-12	-1074.11	NaN	7.80195e-13	-1074.11	NaN	5.40367e-13	-1074.11	NaN	5.04551e-13	-1074.11	NaN	3.63767e-13	-1074.11	NaN	3.88232e-13	-1074.11	NaN	3.49942e-13	-1074.11	NaN	4.52894e-13	-1074.11	NaN	3.39546e-13	-1074.11	NaN
102	64.9264	-16.5958	102	64.9264	-14.3108	-1068.91	NaN	1.31803e-10	-1068.91	NaN	2.09241e-10	-1068.91	NaN	6.23861e-11	-1068.91	NaN	1.22874e-10	-1068.91	NaN	1.14923e-07	-1068.91	NaN	3.84681e-12	-1068.91	NaN	7.4642e-13	-1068.91	NaN	5.51833e-13	-1068.91	NaN	6.28775e-13	-1068.91	NaN	3.74778e-13	-1068.91	NaN	3.44915e-13	-1068.91	NaN	3.10437e-13	-1068.91	NaN	3.66244e-13	-1068.91	NaN	3.60628e-13	-1068.91	NaN
102.2	65.0406	-16.5827	102.2	65.0406	-14.3069	-1063.7	NaN	1.30635e-10	-1063.7	NaN	2.04599e-10	-1063.7	NaN	6.1318e-11	-1063.7	NaN	1.25787e-10	-1063.7	NaN	1.15181e-07	-1063.7	NaN	4.24364e-12	-1063.7	NaN	7.97416e-13	-1063.7	NaN	5.17395e-13	-1063.7	NaN	7.97759e-13	-1063.7	NaN	3.43711e-13	-1063.7	NaN	3.52037e-13	-1063.7	NaN	2.67236e-13	-1063.7	NaN	3.95727e-13	-1063.7	NaN	4.32864e-13	-1063.7	NaN
102.4	65.154	-16.5682	102.4	65.154	-14.3004	-1058.51	NaN	1.28339e-10	-1058.51	NaN	2.05361e-10	-1058.51	NaN	6.02305e-11	-1058.51	NaN	1.23104e-10	-1058.51	NaN	1.14944e-07	-1058.51	NaN	3.6905e-12	-1058.51	NaN	9.29872e-13	-1058.51	NaN	5.24115e-13	-1058.51	NaN	4.99856e-13	-1058.51	NaN	3.88842e-13	-1058.51	NaN	3.15409e-13	-1058.51	NaN	4.19766e-13	-1058.51	NaN	4.18205e-13	-1058.51	NaN	5.64938e-13	-1058.51	NaN
102.6	65.2667	-16.5531	102.6	65.2667	-14.2905	-1053.28	NaN	1.31961e-10	-1053.28	NaN	2.02519e-10	-1053.28	NaN	5.91609e-11	-1053.28	NaN	1.24097e-10	-1053.28	NaN	1.14882e-07	-1053.28	NaN	4.44039e-12	-1053.28	NaN	7.63959e-13	-1053.28	NaN	6.47389e-13	-1053.28	NaN	4.87075e-13	-1053.28	NaN	4.12732e-13	-1053.28	NaN	3.15636e-13	-1053.28	NaN	2.64686e-13	-1053.28	NaN	4.311e-13	-1053.28	NaN	3.919e-13	-1053.28	NaN
102.8	65.3784	-16.5374	102.8	65.3784	-14.2814	-1048.09	NaN	1.30745e-10	-1048.09	NaN	2.05643e-10	-1048.09	NaN	6.05211e-11	-1048.09	NaN	1.22809e-10	-1048.09	NaN	1.14954e-07	-1048.09	NaN	3.96227e-12	-1048.09	NaN	8.12183e-13	-1048.09	NaN	5.63575e-13	-1048.09	NaN	6.60176e-13	-1048.09	NaN	3.03327e-13	-1048.09	NaN	3.72621e-13	-1048.09	NaN	3.57658e-13	-1048.09	NaN	4.10484e-13	-1048.09	NaN	2.95265e-13	-1048.09	NaN
103	65.4888	-16.521	103	65.4888	-14.2702	-1042.89	NaN	1.31195e-10	-1042.89	NaN	2.06308e-10	-1042.89	NaN	6.08376e-11	-1042.89	NaN	1.22544e-10	-1042.89	NaN	1.1494e-07	-1042.89	NaN	4.47386e-12	-1042.89	NaN	9.87501e-13	-1042.89	NaN	5.50428e-13	-1042.89	NaN	5.10724e-13	-1042.89	NaN	3.5823e-13	-1042.89	NaN	2.89637e-13	-1042.89	NaN	3.30868e-13	-1042.89	NaN	3.43608e-13	-1042.89	NaN	4.06573e-13	-1042.89	NaN
103.2	65.5976	-16.5079	103.2	65.5976	-14.261	-1037.68	NaN	1.33057e-10	-1037.68	NaN	2.03031e-10	-1037.68	NaN	5.9993e-11	-1037.68	NaN	1.25526e-10	-1037.68	NaN	1.15021e-07	-1037.68	NaN	4.47067e-12	-1037.68	NaN	7.18467e-13	-1037.68	NaN	5.64685e-13	-1037.68	NaN	5.0573e-13	-1037.68	NaN	3.84373e-13	-1037.68	NaN	2.95564e-13	-1037.68	NaN	3.19912e-13	-1037.68	NaN	4.23758e-13	-1037.68	NaN	4.53672e-13	-1037.68	NaN
103.4	65.7054	-16.5	103.4	65.7054	-14.2585	-1032.48	NaN	1.29629e-10	-1032.48	NaN	2.03783e-10	-1032.48	NaN	6.12572e-11	-1032.48	NaN	1.25282e-10	-1032.48	NaN	1.14949e-07	-1032.48	NaN	4.35323e-12	-1032.48	NaN	7.76492e-13	-1032.48	NaN	6.06534e-13	-1032.48	NaN	4.85796e-13	-1032.48	NaN	4.07215e-13	-1032.48	NaN	3.19239e-13	-1032.48	NaN	3.25942e-13	-1032.48	NaN	5.20048e-13	-1032.48	NaN	3.42505e-13	-1032.48	NaN
103.6	65.8117	-16.4962	103.6	65.8117	-14.2619	-1027.29	NaN	1.29771e-10	-1027.29	NaN	2.05001e-10	-1027.29	NaN	6.06578e-11	-1027.29	NaN	1.23032e-10	-1027.29	NaN	1.14897e-07	-1027.29	NaN	3.89285e-12	-1027.29	NaN	8.24564e-13	-1027.29	NaN	5.61973e-13	-1027.29	NaN	6.07409e-13	-1027.29	NaN	4.02156e-13	-1027.29	NaN	3.30528e-13	-1027.29	NaN	2.72907e-13	-1027.29	NaN	4.41336e-13	-1027.29	NaN	4.19607e-13	-1027.29	NaN
103.8	65.9181	-16.4949	103.8	65.9181	-14.2646	-1022.08	NaN	1.30958e-10	-1022.08	NaN	2.08197e-10	-1022.08	NaN	6.25961e-11	-1022.08	NaN	1.25196e-10	-1022.08	NaN	1.15078e-07	-1022.08	NaN	3.88033e-12	-1022.08	NaN	9.50259e-13	-1022.08	NaN	5.26109e-13	-1022.08	NaN	5.40886e-13	-1022.08	NaN	3.38387e-13	-1022.08	NaN	3.27208e-13	-1022.08	NaN	2.98346e-13	-1022.08	NaN	5.32008e-13	-1022.08	NaN	3.64866e-13	-1022.08	NaN
104	66.025	-16.4964	104	66.025	-14.268	-1016.87	NaN	1.29031e-10	-1016.87	NaN	2.05296e-10	-1016.87	NaN	6.2384e-11	-1016.87	NaN	1.23314e-10	-1016.87	NaN	1.15031e-07	-1016.87	NaN	4.15892e-12	-1016.87	NaN	7.71106e-13	-1016.87	NaN	5.58588e-13	-1016.87	NaN	9.10894e-13	-1016.87	NaN	4.11909e-13	-1016.87	NaN	3.41365e-13	-1016.87	NaN	3.56477e-13	-1016.87	NaN	4.86065e-13	-1016.87	NaN	4.49555e-13	-1016.87	NaN
104.2	66.1331	-16.509	104.2	66.1331	-14.2872	-1011.66	NaN	1.27276e-10	-1011.66	NaN	2.0678e-10	-1011.66	NaN	6.15505e-11	-1011.66	NaN	1.2426e-10	-1011.66	NaN	1.15055e-07	-1011.66	NaN	4.46986e-12	-1011.66	NaN	7.77349e-13	-1011.66	NaN	4.92866e-13	-1011.66	NaN	5.89643e-13	-1011.66	NaN	3.45607e-13	-1011.66	NaN	3.25789e-13	-1011.66	NaN	2.91641e-13	-1011.66	NaN	4.44826e-13	-1011.66	NaN	4.25796e-13	-1011.66	NaN
104.4	66.242	-16.5283	104.4	66.242	-14.3144	-1006.45	NaN	1.29048e-10	-1006.45	NaN	2.07754e-10	-1006.45	NaN	6.19272e-11	-1006.45	NaN	1.2375e-10	-1006.45	NaN	1.15021e-07	-1006.45	NaN	4.16419e-12	-1006.45	NaN	7.62816e-13	-1006.45	NaN	5.69849e-13	-1006.45	NaN	5.40545e-13	-1006.45	NaN	3.46172e-13	-1006.45	NaN	3.94556e-13	-1006.45	NaN	3.00862e-13	-1006.45	NaN	5.8746e-13	-1006.45	NaN	4.16381e-13	-1006.45	NaN
104.6	66.3517	-16.5555	104.6	66.3517	-14.3522	-1001.24	NaN	1.28112e-10	-1001.24	NaN	2.01703e-10	-1001.24	NaN	6.09238e-11	-1001.24	NaN	1.23508e-10	-1001.24	NaN	1.15131e-07	-1001.24	NaN	4.6251e-12	-1001.24	NaN	7.4001e-13	-1001.24	NaN	6.05196e-13	-1001.24	NaN	7.86277e-13	-1001.24	NaN	3.68961e-13	-1001.24	NaN	3.83336e-13	-1001.24	NaN	3.54225e-13	-1001.24	NaN	5.9387e-13	-1001.24	NaN	3.70455e-13	-1001.24	NaN
104.8	66.4623	-16.586	104.8	66.4623	-14.3932	-996.039	NaN	1.32706e-10	-996.039	NaN	2.04901e-10	-996.039	NaN	6.00924e-11	-996.039	NaN	1.22654e-10	-996.039	NaN	1.15239e-07	-996.039	NaN	4.46871e-12	-996.039	NaN	7.20161e-13	-996.039	NaN	5.48546e-13	-996.039	NaN	5.08721e-13	-996.039	NaN	4.11823e-13	-996.039	NaN	3.87403e-13	-996.039	NaN	3.18351e-13	-996.039	NaN	4.49523e-13	-996.039	NaN	4.23928e-13	-996.039	NaN
105	66.5737	-16.6178	105	66.5737	-14.4376	-990.832	NaN	1.25931e-10	-990.832	NaN	2.06505e-10	-990.832	NaN	5.85871e-11	-990.832	NaN	1.21919e-10	-990.832	NaN	1.1504e-07	-990.832	NaN	4.44707e-12	-990.832	NaN	7.76973e-13	-990.832	NaN	5.89033e-13	-990.832	NaN	5.49629e-13	-990.832	NaN	3.9587e-13	-990.832	NaN	3.49255e-13	-990.832	NaN	3.31383e-13	-990.832	NaN	6.5323e-13	-990.832	NaN	6.34456e-13	-990.832	NaN
105.2	66.6854	-16.6583	105.2	66.6854	-14.4945	-985.628	NaN	1.30201e-10	-985.628	NaN	2.06115e-10	-985.628	NaN	6.16271e-11	-985.628	NaN	1.21024e-10	-985.628	NaN	1.15124e-07	-985.628	NaN	3.96983e-12	-985.628	NaN	9.24465e-13	-985.628	NaN	4.99619e-13	-985.628	NaN	5.48135e-13	-985.628	NaN	3.64559e-13	-985.628	NaN	3.48216e-13	-985.628	NaN	2.88225e-13	-985.628	NaN	6.15772e-13	-985.628	NaN	4.4086e-13	-985.628	NaN
105.4	66.7971	-16.698	105.4	66.7971	-14.5501	-980.437	NaN	1.30824e-10	-980.437	NaN	2.0683e-10	-980.437	NaN	6.13082e-11	-980.437	NaN	1.24856e-10	-980.437	NaN	1.15229e-07	-980.437	NaN	3.72875e-12	-980.437	NaN	7.08392e-13	-980.437	NaN	4.93099e-13	-980.437	NaN	6.15523e-13	-980.437	NaN	3.49035e-13	-980.437	NaN	3.96871e-13	-980.437	NaN	2.76813e-13	-980.437	NaN	4.37321e-13	-980.437	NaN	4.02829e-13	-980.437	NaN
105.6	66.9094	-16.7424	105.6	66.9094	-14.6104	-975.246	NaN	1.30666e-10	-975.246	NaN	2.04884e-10	-975.246	NaN	5.84859e-11	-975.246	NaN	1.22608e-10	-975.246	NaN	1.15265e-07	-975.246	NaN	4.59683e-12	-975.246	NaN	9.20215e-13	-975.246	NaN	5.49814e-13	-975.246	NaN	5.25566e-13	-975.246	NaN	3.75949e-13	-975.246	NaN	3.61339e-13	-975.246	NaN	3.52743e-13	-975.246	NaN	5.17314e-13	-975.246	NaN	3.94489e-13	-975.246	NaN
105.8	67.0214	-16.7888	105.8	67.0214	-14.6759	-970.05	NaN	1.28181e-10	-970.05	NaN	2.02663e-10	-970.05	NaN	6.33051e-11	-970.05	NaN	1.22675e-10	-970.05	NaN	1.15318e-07	-970.05	NaN	4.02257e-12	-970.05	NaN	8.56069e-13	-970.05	NaN	5.11743e-13	-970.05	NaN	5.40893e-13	-970.05	NaN	4.0838e-13	-970.05	NaN	3.1543e-13	-970.05	NaN	3.2419e-13	-970.05	NaN	4.56606e-13	-970.05	NaN	3.92227e-13	-970.05	NaN
106	67.1325	-16.8365	106	67.1325	-14.7441	-964.84	NaN	1.32389e-10	-964.84	NaN	2.06426e-10	-964.84	NaN	6.12493e-11	-964.84	NaN	1.20609e-10	-964.84	NaN	1.15162e-07	-964.84	NaN	4.07921e-12	-964.84	NaN	8.83465e-13	-964.84	NaN	5.60942e-13	-964.84	NaN	5.06164e-13	-964.84	NaN	3.79669e-13	-964.84	NaN	3.56054e-13	-964.84	NaN	3.13207e-13	-964.84	NaN	4.59659e-13	-964.84	NaN	4.2007e-13	-964.84	NaN
106.2	67.2426	-16.875	106.2	67.2426	-14.7983	-959.624	NaN	1.31556e-10	-959.624	NaN	2.09389e-10	-959.624	NaN	6.16606e-11	-959.624	NaN	1.23614e-10	-959.624	NaN	1.15227e-07	-959.624	NaN	3.87925e-12	-959.624	NaN	8.05138e-13	-959.624	NaN	4.97685e-13	-959.624	NaN	5.32259e-13	-959.624	NaN	3.32341e-13	-959.624	NaN	3.50981e-13	-959.624	NaN	3.34323e-13	-959.624	NaN	4.27354e-13	-959.624	NaN	4.21123e-13	-959.624	NaN
106.4	67.3516	-16.9075	106.4	67.3516	-14.8441	-954.418	NaN	1.27676e-10	-954.418	NaN	2.05284e-10	-954.418	NaN	6.01841e-11	-954.418	NaN	1.23176e-10	-954.418	NaN	1.15327e-07	-954.418	NaN	4.1167e-12	-954.418	NaN	9.17215e-13	-954.418	NaN	5.17951e-13	-954.418	NaN	5.47717e-13	-954.418	NaN	4.3049e-13	-954.418	NaN	3.21099e-13	-954.418	NaN	3.31431e-13	-954.418	NaN	4.50524e-13	-954.418	NaN	3.77407e-13	-954.418	NaN
106.6	67.4594	-16.9341	106.6	67.4594	-14.8838	-949.209	NaN	1.34041e-10	-949.209	NaN	2.05401e-10	-949.209	NaN	6.02755e-11	-949.209	NaN	1.22082e-10	-949.209	NaN	1.15351e-07	-949.209	NaN	4.04567e-12	-949.209	NaN	7.30139e-13	-949.209	NaN	5.85438e-13	-949.209	NaN	6.23521e-13	-949.209	NaN	3.44161e-13	-949.209	NaN	3.87765e-13	-949.209	NaN	2.79312e-13	-949.209	NaN	5.13376e-13	-949.209	NaN	4.35445e-13	-949.209	NaN
106.8	67.5668	-16.9553	106.8	67.5668	-14.9203	-943.998	NaN	1.28052e-10	-943.998	NaN	2.10215e-10	-943.998	NaN	6.04778e-11	-943.998	NaN	1.24349e-10	-943.998	NaN	1.15299e-07	-943.998	NaN	4.82103e-12	-943.998	NaN	7.27862e-13	-943.998	NaN	5.05544e-13	-943.998	NaN	5.38085e-13	-943.998	NaN	3.46629e-13	-943.998	NaN	4.23895e-13	-943.998	NaN	2.87097e-13	-943.998	NaN	5.04088e-13	-943.998	NaN	4.68525e-13	-943.998	NaN
107	67.6744	-16.974	107	67.6744	-14.9521	-938.805	NaN	1.28813e-10	-938.805	NaN	2.07771e-10	-938.805	NaN	6.29688e-11	-938.805	NaN	1.24188e-10	-938.805	NaN	1.15351e-07	-938.805	NaN	3.89084e-12	-938.805	NaN	8.24991e-13	-938.805	NaN	5.29681e-13	-938.805	NaN	6.1929e-13	-938.805	NaN	3.04656e-13	-938.805	NaN	2.97467e-13	-938.805	NaN	3.27081e-13	-938.805	NaN	5.81841e-13	-938.805	NaN	4.20381e-13	-938.805	NaN
107.2	67.7824	-16.984	107.2	67.7824	-14.9721	-933.602	NaN	1.31935e-10	-933.602	NaN	2.07206e-10	-933.602	NaN	6.24455e-11	-933.602	NaN	1.20054e-10	-933.602	NaN	1.15136e-07	-933.602	NaN	4.08524e-12	-933.602	NaN	7.67265e-13	-933.602	NaN	5.38641e-13	-933.602	NaN	5.05476e-13	-933.602	NaN	4.17443e-13	-933.602	NaN	3.01441e-13	-933.602	NaN	2.99459e-13	-933.602	NaN	4.3166e-13	-933.602	NaN	3.22753e-13	-933.602	NaN
107.4	67.891	-16.9928	107.4	67.891	-14.9913	-928.407	NaN	1.3103e-10	-928.407	NaN	2.0136e-10	-928.407	NaN	5.95147e-11	-928.407	NaN	1.24978e-10	-928.407	NaN	1.15414e-07	-928.407	NaN	4.08254e-12	-928.407	NaN	9.28039e-13	-928.407	NaN	5.73234e-13	-928.407	NaN	5.11211e-13	-928.407	NaN	3.7638e-13	-928.407	NaN	3.72243e-13	-928.407	NaN	3.42327e-13	-928.407	NaN	4.12012e-13	-928.407	NaN	5.00892e-13	-928.407	NaN
107.6	67.9997	-16.9969	107.6	67.9997	-15.0047	-923.213	NaN	1.32394e-10	-923.213	NaN	2.06763e-10	-923.213	NaN	6.08867e-11	-923.213	NaN	1.28756e-10	-923.213	NaN	1.15366e-07	-923.213	NaN	4.24441e-12	-923.213	NaN	8.74082e-13	-923.213	NaN	5.25223e-13	-923.213	NaN	6.49095e-13	-923.213	NaN	3.82186e-13	-923.213	NaN	3.76878e-13	-923.213	NaN	2.59106e-13	-923.213	NaN	3.40484e-13	-923.213	NaN	3.67487e-13	-923.213	NaN
107.8	68.1089	-17.001	107.8	68.1089	-15.0161	-917.987	NaN	1.33859e-10	-917.987	NaN	2.08099e-10	-917.987	NaN	6.03432e-11	-917.987	NaN	1.24286e-10	-917.987	NaN	1.15418e-07	-917.987	NaN	3.87896e-12	-917.987	NaN	8.00501e-13	-917.987	NaN	5.40003e-13	-917.987	NaN	5.24343e-13	-917.987	NaN	3.52168e-13	-917.987	NaN	3.05523e-13	-917.987	NaN	3.31675e-13	-917.987	NaN	5.64216e-13	-917.987	NaN	3.69167e-13	-917.987	NaN
108	68.2196	-17.0038	108	68.2196	-15.0254	-912.769	NaN	1.30027e-10	-912.769	NaN	2.03613e-10	-912.769	NaN	5.96421e-11	-912.769	NaN	1.23128e-10	-912.769	NaN	1.15301e-07	-912.769	NaN	4.70031e-12	-912.769	NaN	7.66377e-13	-912.769	NaN	5.10051e-13	-912.769	NaN	4.92346e-13	-912.769	NaN	4.49147e-13	-912.769	NaN	3.24941e-13	-912.769	NaN	2.86781e-13	-912.769	NaN	5.51256e-13	-912.769	NaN	2.71171e-13	-912.769	NaN
108.2	68.332	-17.0119	108.2	68.332	-15.0414	-907.557	NaN	1.28387e-10	-907.557	NaN	2.07936e-10	-907.557	NaN	6.03914e-11	-907.557	NaN	1.23614e-10	-907.557	NaN	1.15715e-07	-907.557	NaN	4.48274e-12	-907.557	NaN	8.59013e-13	-907.557	NaN	5.03204e-13	-907.557	NaN	6.89118e-13	-907.557	NaN	3.63491e-13	-907.557	NaN	3.38607e-13	-907.557	NaN	3.34052e-13	-907.557	NaN	6.55793e-13	-907.557	NaN	4.37011e-13	-907.557	NaN
108.4	68.4454	-17.0233	108.4	68.4454	-15.0634	-902.356	NaN	1.29134e-10	-902.356	NaN	2.04324e-10	-902.356	NaN	6.0963e-11	-902.356	NaN	1.22989e-10	-902.356	NaN	1.15514e-07	-902.356	NaN	4.42021e-12	-902.356	NaN	8.67538e-13	-902.356	NaN	6.53339e-13	-902.356	NaN	5.29837e-13	-902.356	NaN	4.54651e-13	-902.356	NaN	3.01316e-13	-902.356	NaN	3.61928e-13	-902.356	NaN	5.32278e-13	-902.356	NaN	3.85127e-13	-902.356	NaN
108.6	68.5603	-17.0354	108.6	68.5603	-15.084	-897.16	NaN	1.27571e-10	-897.16	NaN	2.03931e-10	-897.16	NaN	6.14439e-11	-897.16	NaN	1.24155e-10	-897.16	NaN	1.15469e-07	-897.16	NaN	4.45152e-12	-897.16	NaN	9.2402e-13	-897.16	NaN	5.12854e-13	-897.16	NaN	5.60768e-13	-897.16	NaN	3.70941e-13	-897.16	NaN	3.10724e-13	-897.16	NaN	3.17168e-13	-897.16	NaN	5.0759e-13	-897.16	NaN	4.27158e-13	-897.16	NaN
108.8	68.6764	-17.0507	108.8	68.6764	-15.108	-891.957	NaN	1.32519e-10	-891.957	NaN	2.02926e-10	-891.957	NaN	5.99523e-11	-891.957	NaN	1.26151e-10	-891.957	NaN	1.15529e-07	-891.957	NaN	4.15739e-12	-891.957	NaN	8.00602e-13	-891.957	NaN	5.36185e-13	-891.957	NaN	4.98618e-13	-891.957	NaN	4.06214e-13	-891.957	NaN	3.47261e-13	-891.957	NaN	3.00962e-13	-891.957	NaN	4.43771e-13	-891.957	NaN	5.05939e-13	-891.957	NaN
109	68.7941	-17.0681	109	68.7941	-15.1346	-886.759	NaN	1.31046e-10	-886.759	NaN	2.04666e-10	-886.759	NaN	6.17388e-11	-886.759	NaN	1.24045e-10	-886.759	NaN	1.15595e-07	-886.759	NaN	3.88485e-12	-886.759	NaN	8.54415e-13	-886.759	NaN	5.69363e-13	-886.759	NaN	5.84101e-13	-886.759	NaN	2.94934e-13	-886.759	NaN	3.75659e-13	-886.759	NaN	2.99947e-13	-886.759	NaN	5.09794e-13	-886.759	NaN	4.41202e-13	-886.759	NaN
109.2	68.9133	-17.0914	109.2	68.9133	-15.1671	-881.547	NaN	1.32385e-10	-881.547	NaN	2.10136e-10	-881.547	NaN	6.20809e-11	-881.547	NaN	1.22568e-10	-881.547	NaN	1.15584e-07	-881.547	NaN	4.0186e-12	-881.547	NaN	8.42005e-13	-881.547	NaN	6.79808e-13	-881.547	NaN	5.32185e-13	-881.547	NaN	4.48937e-13	-881.547	NaN	3.41602e-13	-881.547	NaN	3.56924e-13	-881.547	NaN	5.15849e-13	-881.547	NaN	4.04861e-13	-881.547	NaN
109.4	69.0334	-17.1154	109.4	69.0334	-15.2003	-876.34	NaN	1.29354e-10	-876.34	NaN	2.06227e-10	-876.34	NaN	6.13724e-11	-876.34	NaN	1.21936e-10	-876.34	NaN	1.156e-07	-876.34	NaN	4.39505e-12	-876.34	NaN	8.33405e-13	-876.34	NaN	5.393e-13	-876.34	NaN	5.37343e-13	-876.34	NaN	3.49397e-13	-876.34	NaN	3.01946e-13	-876.34	NaN	3.06296e-13	-876.34	NaN	5.27987e-13	-876.34	NaN	3.80533e-13	-876.34	NaN
109.6	69.1552	-17.1407	109.6	69.1552	-15.2362	-871.151	NaN	1.28811e-10	-871.151	NaN	2.09775e-10	-871.151	NaN	6.3224e-11	-871.151	NaN	1.25158e-10	-871.151	NaN	1.16005e-07	-871.151	NaN	4.08057e-12	-871.151	NaN	7.3753e-13	-871.151	NaN	6.08512e-13	-871.151	NaN	5.15167e-13	-871.151	NaN	3.62716e-13	-871.151	NaN	2.97903e-13	-871.151	NaN	3.1397e-13	-871.151	NaN	4.82589e-13	-871.151	NaN	3.572e-13	-871.151	NaN
109.8	69.2772	-17.1686	109.8	69.2772	-15.274	-865.938	NaN	1.30869e-10	-865.938	NaN	2.04812e-10	-865.938	NaN	5.98709e-11	-865.938	NaN	1.24262e-10	-865.938	NaN	1.15631e-07	-865.938	NaN	4.46004e-12	-865.938	NaN	8.28691e-13	-865.938	NaN	5.20947e-13	-865.938	NaN	4.92471e-13	-865.938	NaN	3.79676e-13	-865.938	NaN	3.34241e-13	-865.938	NaN	3.52509e-13	-865.938	NaN	5.22888e-13	-865.938	NaN	3.50061e-13	-865.938	NaN
110	69.3949	-17.1979	110	69.3949	-15.3132	-860.733	NaN	1.34903e-10	-860.733	NaN	2.04805e-10	-860.733	NaN	6.03978e-11	-860.733	NaN	1.22149e-10	-860.733	NaN	1.15581e-07	-860.733	NaN	4.00612e-12	-860.733	NaN	7.17297e-13	-860.733	NaN	5.13321e-13	-860.733	NaN	6.09694e-13	-860.733	NaN	3.6746e-13	-860.733	NaN	2.82506e-13	-860.733	NaN	3.42842e-13	-860.733	NaN	4.92714e-13	-860.733	NaN	3.77206e-13	-860.733	NaN
110.2	69.5163	-17.2258	110.2	69.5163	-15.3503	-855.528	NaN	1.34058e-10	-855.528	NaN	2.06217e-10	-855.528	NaN	6.24086e-11	-855.528	NaN	1.25864e-10	-855.528	NaN	1.15969e-07	-855.528	NaN	3.81143e-12	-855.528	NaN	8.66501e-13	-855.528	NaN	5.00277e-13	-855.528	NaN	4.62814e-13	-855.528	NaN	3.94262e-13	-855.528	NaN	3.83021e-13	-855.528	NaN	3.78766e-13	-855.528	NaN	6.81089e-13	-855.528	NaN	2.84984e-13	-855.528	NaN
110.4	69.6374	-17.2525	110.4	69.6374	-15.3849	-850.318	NaN	1.3244e-10	-850.318	NaN	2.0993e-10	-850.318	NaN	6.12783e-11	-850.318	NaN	1.24076e-10	-850.318	NaN	1.15691e-07	-850.318	NaN	4.66134e-12	-850.318	NaN	7.00211e-13	-850.318	NaN	5.37525e-13	-850.318	NaN	6.19473e-13	-850.318	NaN	3.8499e-13	-850.318	NaN	2.91732e-13	-850.318	NaN	3.21877e-13	-850.318	NaN	4.44377e-13	-850.318	NaN	4.16938e-13	-850.318	NaN
110.6	69.7583	-17.2778	110.6	69.7583	-15.4174	-845.122	NaN	1.30683e-10	-845.122	NaN	2.03134e-10	-845.122	NaN	6.11818e-11	-845.122	NaN	1.2431e-10	-845.122	NaN	1.15742e-07	-845.122	NaN	4.5443e-12	-845.122	NaN	7.94581e-13	-845.122	NaN	5.18393e-13	-845.122	NaN	7.12517e-13	-845.122	NaN	4.13522e-13	-845.122	NaN	3.30672e-13	-845.122	NaN	3.52882e-13	-845.122	NaN	3.88744e-13	-845.122	NaN	3.73991e-13	-845.122	NaN
110.8	69.8786	-17.2992	110.8	69.8786	-15.4454	-839.914	NaN	1.31714e-10	-839.914	NaN	2.08149e-10	-839.914	NaN	6.23182e-11	-839.914	NaN	1.26326e-10	-839.914	NaN	1.1583e-07	-839.914	NaN	3.84851e-12	-839.914	NaN	8.02397e-13	-839.914	NaN	5.31639e-13	-839.914	NaN	6.70846e-13	-839.914	NaN	3.78599e-13	-839.914	NaN	3.19313e-13	-839.914	NaN	3.58646e-13	-839.914	NaN	4.15215e-13	-839.914	NaN	4.34765e-13	-839.914	NaN
111	69.9931	-17.3192	111	69.9931	-15.472	-834.705	NaN	1.30335e-10	-834.705	NaN	2.05768e-10	-834.705	NaN	6.11603e-11	-834.705	NaN	1.25064e-10	-834.705	NaN	1.16062e-07	-834.705	NaN	4.32302e-12	-834.705	NaN	7.755e-13	-834.705	NaN	5.20965e-13	-834.705	NaN	5.46229e-13	-834.705	NaN	3.69088e-13	-834.705	NaN	3.02513e-13	-834.705	NaN	2.98544e-13	-834.705	NaN	4.27515e-13	-834.705	NaN	4.13951e-13	-834.705	NaN
111.2	70.1113	-17.3313	111.2	70.1113	-15.492	-829.498	NaN	1.32555e-10	-829.498	NaN	2.11903e-10	-829.498	NaN	6.1657e-11	-829.498	NaN	1.22472e-10	-829.498	NaN	1.15813e-07	-829.498	NaN	3.89831e-12	-829.498	NaN	7.47778e-13	-829.498	NaN	5.723e-13	-829.498	NaN	5.17749e-13	-829.498	NaN	3.36156e-13	-829.498	NaN	3.46493e-13	-829.498	NaN	3.0818e-13	-829.498	NaN	4.79621e-13	-829.498	NaN	3.42885e-13	-829.498	NaN
111.4	70.2289	-17.3408	111.4	70.2289	-15.5094	-824.29	NaN	1.30912e-10	-824.29	NaN	2.06375e-10	-824.29	NaN	6.12069e-11	-824.29	NaN	1.23156e-10	-824.29	NaN	1.15821e-07	-824.29	NaN	4.34591e-12	-824.29	NaN	7.66387e-13	-824.29	NaN	5.67159e-13	-824.29	NaN	6.85798e-13	-824.29	NaN	4.25583e-13	-824.29	NaN	2.86731e-13	-824.29	NaN	3.16297e-13	-824.29	NaN	4.36825e-13	-824.29	NaN	4.06978e-13	-824.29	NaN
111.6	70.3449	-17.3476	111.6	70.3449	-15.5248	-819.084	NaN	1.32385e-10	-819.084	NaN	2.07472e-10	-819.084	NaN	6.08883e-11	-819.084	NaN	1.21871e-10	-819.084	NaN	1.16187e-07	-819.084	NaN	4.22169e-12	-819.084	NaN	8.05394e-13	-819.084	NaN	5.17522e-13	-819.084	NaN	5.79711e-13	-819.084	NaN	3.37255e-13	-819.084	NaN	2.93048e-13	-819.084	NaN	2.8862e-13	-819.084	NaN	3.76024e-13	-819.084	NaN	3.89326e-13	-819.084	NaN
111.8	70.4607	-17.3491	111.8	70.4607	-15.5368	-813.882	NaN	1.28969e-10	-813.882	NaN	2.03058e-10	-813.882	NaN	6.09353e-11	-813.882	NaN	1.25416e-10	-813.882	NaN	1.1617e-07	-813.882	NaN	4.21827e-12	-813.882	NaN	7.90538e-13	-813.882	NaN	5.43697e-13	-813.882	NaN	5.81023e-13	-813.882	NaN	3.46892e-13	-813.882	NaN	2.92727e-13	-813.882	NaN	3.5828e-13	-813.882	NaN	4.50737e-13	-813.882	NaN	3.85922e-13	-813.882	NaN
112	70.5757	-17.3493	112	70.5757	-15.5476	-808.678	NaN	1.29373e-10	-808.678	NaN	2.09499e-10	-808.678	NaN	6.22878e-11	-808.678	NaN	1.23118e-10	-808.678	NaN	1.15866e-07	-808.678	NaN	4.24967e-12	-808.678	NaN	7.65557e-13	-808.678	NaN	5.88789e-13	-808.678	NaN	6.98249e-13	-808.678	NaN	4.29865e-13	-808.678	NaN	3.43288e-13	-808.678	NaN	3.38701e-13	-808.678	NaN	4.68475e-13	-808.678	NaN	3.15968e-13	-808.678	NaN
112.2	70.6904	-17.3469	112.2	70.6904	-15.5551	-803.456	NaN	1.31157e-10	-803.456	NaN	2.03577e-10	-803.456	NaN	6.05793e-11	-803.456	NaN	1.21799e-10	-803.456	NaN	1.15806e-07	-803.456	NaN	4.31519e-12	-803.456	NaN	7.07644e-13	-803.456	NaN	5.16327e-13	-803.456	NaN	6.40463e-13	-803.456	NaN	3.88765e-13	-803.456	NaN	3.67748e-13	-803.456	NaN	3.14858e-13	-803.456	NaN	4.96294e-13	-803.456	NaN	4.02003e-13	-803.456	NaN
112.4	70.8044	-17.3432	112.4	70.8044	-15.5632	-798.264	NaN	1.31135e-10	-798.264	NaN	2.09387e-10	-798.264	NaN	6.2146e-11	-798.264	NaN	1.21641e-10	-798.264	NaN	1.1606e-07	-798.264	NaN	4.7434e-12	-798.264	NaN	7.63678e-13	-798.264	NaN	5.21259e-13	-798.264	NaN	7.51644e-13	-798.264	NaN	3.5677e-13	-798.264	NaN	3.29657e-13	-798.264	NaN	3.21812e-13	-798.264	NaN	7.22218e-13	-798.264	NaN	3.71528e-13	-798.264	NaN
112.6	70.9177	-17.3387	112.6	70.9177	-15.5707	-793.048	NaN	1.31786e-10	-793.048	NaN	2.03285e-10	-793.048	NaN	6.02217e-11	-793.048	NaN	1.24545e-10	-793.048	NaN	1.1611e-07	-793.048	NaN	3.86791e-12	-793.048	NaN	8.53198e-13	-793.048	NaN	5.37556e-13	-793.048	NaN	5.39613e-13	-793.048	NaN	3.34576e-13	-793.048	NaN	4.26442e-13	-793.048	NaN	3.55165e-13	-793.048	NaN	3.67572e-13	-793.048	NaN	4.50665e-13	-793.048	NaN
112.8	71.0301	-17.3343	112.8	71.0301	-15.5755	-787.841	NaN	1.32528e-10	-787.841	NaN	2.0538e-10	-787.841	NaN	6.07859e-11	-787.841	NaN	1.2545e-10	-787.841	NaN	1.16101e-07	-787.841	NaN	4.53605e-12	-787.841	NaN	7.45329e-13	-787.841	NaN	5.87312e-13	-787.841	NaN	7.13294e-13	-787.841	NaN	3.73299e-13	-787.841	NaN	3.47079e-13	-787.841	NaN	3.54509e-13	-787.841	NaN	4.36953e-13	-787.841	NaN	3.69498e-13	-787.841	NaN
113	71.1417	-17.3306	113	71.1417	-15.5823	-782.645	NaN	1.33694e-10	-782.645	NaN	2.07278e-10	-782.645	NaN	5.87446e-11	-782.645	NaN	1.23001e-10	-782.645	NaN	1.16299e-07	-782.645	NaN	3.9041e-12	-782.645	NaN	8.4508e-13	-782.645	NaN	5.42387e-13	-782.645	NaN	5.74747e-13	-782.645	NaN	4.42411e-13	-782.645	NaN	3.01833e-13	-782.645	NaN	3.30315e-13	-782.645	NaN	4.98407e-13	-782.645	NaN	4.00656e-13	-782.645	NaN
113.2	71.2523	-17.3295	113.2	71.2523	-15.5898	-777.445	NaN	1.30618e-10	-777.445	NaN	2.10668e-10	-777.445	NaN	6.07825e-11	-777.445	NaN	1.26048e-10	-777.445	NaN	1.15773e-07	-777.445	NaN	4.13443e-12	-777.445	NaN	8.28502e-13	-777.445	NaN	5.15569e-13	-777.445	NaN	6.81546e-13	-777.445	NaN	3.90254e-13	-777.445	NaN	3.88651e-13	-777.445	NaN	3.28668e-13	-777.445	NaN	5.46455e-13	-777.445	NaN	3.44463e-13	-777.445	NaN
113.4	71.3628	-17.3271	113.4	71.3628	-15.5966	-772.237	NaN	1.32823e-10	-772.237	NaN	2.02677e-10	-772.237	NaN	6.36135e-11	-772.237	NaN	1.23575e-10	-772.237	NaN	1.16168e-07	-772.237	NaN	4.70069e-12	-772.237	NaN	7.28714e-13	-772.237	NaN	5.16816e-13	-772.237	NaN	5.36235e-13	-772.237	NaN	3.1842e-13	-772.237	NaN	3.08326e-13	-772.237	NaN	2.78063e-13	-772.237	NaN	5.76259e-13	-772.237	NaN	6.77098e-13	-772.237	NaN
113.6	71.4735	-17.3233	113.6	71.4735	-15.6027	-767.03	NaN	1.31322e-10	-767.03	NaN	2.04508e-10	-767.03	NaN	5.98386e-11	-767.03	NaN	1.21265e-10	-767.03	NaN	1.16101e-07	-767.03	NaN	4.47349e-12	-767.03	NaN	8.16545e-13	-767.03	NaN	5.71941e-13	-767.03	NaN	5.08055e-13	-767.03	NaN	3.29729e-13	-767.03	NaN	3.10573e-13	-767.03	NaN	3.57162e-13	-767.03	NaN	4.28484e-13	-767.03	NaN	3.74345e-13	-767.03	NaN
113.8	71.5845	-17.3189	113.8	71.5845	-15.6089	-761.826	NaN	1.32825e-10	-761.826	NaN	2.079e-10	-761.826	NaN	6.30899e-11	-761.826	NaN	1.23717e-10	-761.826	NaN	1.15962e-07	-761.826	NaN	4.02602e-12	-761.826	NaN	7.59275e-13	-761.826	NaN	5.50184e-13	-761.826	NaN	5.65279e-13	-761.826	NaN	3.67757e-13	-761.826	NaN	3.73991e-13	-761.826	NaN	3.27668e-13	-761.826	NaN	4.16472e-13	-761.826	NaN	5.26698e-13	-761.826	NaN
114	71.6961	-17.3139	114	71.6961	-15.6157	-756.625	NaN	1.30537e-10	-756.625	NaN	2.07249e-10	-756.625	NaN	6.22198e-11	-756.625	NaN	1.23563e-10	-756.625	NaN	1.16271e-07	-756.625	NaN	4.12675e-12	-756.625	NaN	7.90805e-13	-756.625	NaN	4.65825e-13	-756.625	NaN	5.07857e-13	-756.625	NaN	4.09498e-13	-756.625	NaN	3.70819e-13	-756.625	NaN	2.89943e-13	-756.625	NaN	4.58285e-13	-756.625	NaN	4.63012e-13	-756.625	NaN
114.2	71.8041	-17.3075	114.2	71.8041	-15.6245	-751.424	NaN	1.32083e-10	-751.424	NaN	2.01308e-10	-751.424	NaN	5.94228e-11	-751.424	NaN	1.25373e-10	-751.424	NaN	1.16237e-07	-751.424	NaN	4.30868e-12	-751.424	NaN	8.18481e-13	-751.424	NaN	5.67416e-13	-751.424	NaN	5.38869e-13	-751.424	NaN	3.14921e-13	-751.424	NaN	3.0919e-13	-751.424	NaN	2.71559e-13	-751.424	NaN	5.24664e-13	-751.424	NaN	4.03237e-13	-751.424	NaN
114.4	71.9172	-17.3005	114.4	71.9172	-15.6333	-746.221	NaN	1.32263e-10	-746.221	NaN	2.10167e-10	-746.221	NaN	6.10714e-11	-746.221	NaN	1.25498e-10	-746.221	NaN	1.16189e-07	-746.221	NaN	4.35457e-12	-746.221	NaN	8.59834e-13	-746.221	NaN	4.98956e-13	-746.221	NaN	7.47867e-13	-746.221	NaN	3.64894e-13	-746.221	NaN	3.47446e-13	-746.221	NaN	3.58404e-13	-746.221	NaN	4.38284e-13	-746.221	NaN	3.80346e-13	-746.221	NaN
114.6	72.0314	-17.2928	114.6	72.0314	-15.6434	-741.014	NaN	1.31398e-10	-741.014	NaN	2.0621e-10	-741.014	NaN	6.11255e-11	-741.014	NaN	1.21818e-10	-741.014	NaN	1.16283e-07	-741.014	NaN	4.38732e-12	-741.014	NaN	7.77591e-13	-741.014	NaN	5.68647e-13	-741.014	NaN	6.03237e-13	-741.014	NaN	3.67578e-13	-741.014	NaN	3.30232e-13	-741.014	NaN	3.14564e-13	-741.014	NaN	5.06286e-13	-741.014	NaN	3.45492e-13	-741.014	NaN
114.8	72.147	-17.2825	114.8	72.147	-15.6569	-735.803	NaN	1.31913e-10	-735.803	NaN	2.08145e-10	-735.803	NaN	6.2063e-11	-735.803	NaN	1.25467e-10	-735.803	NaN	1.15976e-07	-735.803	NaN	3.65485e-12	-735.803	NaN	7.06321e-13	-735.803	NaN	5.59874e-13	-735.803	NaN	7.45977e-13	-735.803	NaN	4.76116e-13	-735.803	NaN	3.2051e-13	-735.803	NaN	3.24532e-13	-735.803	NaN	4.49169e-13	-735.803	NaN	3.92052e-13	-735.803	NaN
115	72.2642	-17.2708	115	72.2642	-15.671	-730.598	NaN	1.29864e-10	-730.598	NaN	2.07173e-10	-730.598	NaN	6.05247e-11	-730.598	NaN	1.22146e-10	-730.598	NaN	1.16244e-07	-730.598	NaN	4.24994e-12	-730.598	NaN	7.5524e-13	-730.598	NaN	5.28713e-13	-730.598	NaN	4.84909e-13	-730.598	NaN	3.86103e-13	-730.598	NaN	3.44463e-13	-730.598	NaN	3.05685e-13	-730.598	NaN	4.93153e-13	-730.598	NaN	3.30648e-13	-730.598	NaN
115.2	72.3781	-17.2578	115.2	72.3781	-15.6864	-725.404	NaN	1.31262e-10	-725.404	NaN	2.05145e-10	-725.404	NaN	5.99337e-11	-725.404	NaN	1.28385e-10	-725.404	NaN	1.16137e-07	-725.404	NaN	4.40699e-12	-725.404	NaN	7.40169e-13	-725.404	NaN	7.19102e-13	-725.404	NaN	5.82828e-13	-725.404	NaN	3.15754e-13	-725.404	NaN	2.86405e-13	-725.404	NaN	3.63853e-13	-725.404	NaN	6.56697e-13	-725.404	NaN	4.06563e-13	-725.404	NaN
115.4	72.4966	-17.2488	115.4	72.4966	-15.7078	-720.192	NaN	1.30175e-10	-720.192	NaN	2.10842e-10	-720.192	NaN	6.19612e-11	-720.192	NaN	1.25962e-10	-720.192	NaN	1.16259e-07	-720.192	NaN	4.27079e-12	-720.192	NaN	7.12983e-13	-720.192	NaN	5.46564e-13	-720.192	NaN	5.64919e-13	-720.192	NaN	3.4796e-13	-720.192	NaN	3.29595e-13	-720.192	NaN	3.1464e-13	-720.192	NaN	5.17524e-13	-720.192	NaN	4.66469e-13	-720.192	NaN
115.6	72.6157	-17.2418	115.6	72.6157	-15.7312	-714.988	NaN	1.29158e-10	-714.988	NaN	2.07431e-10	-714.988	NaN	6.07339e-11	-714.988	NaN	1.23743e-10	-714.988	NaN	1.16287e-07	-714.988	NaN	4.3376e-12	-714.988	NaN	7.51362e-13	-714.988	NaN	5.27251e-13	-714.988	NaN	6.56078e-13	-714.988	NaN	5.09502e-13	-714.988	NaN	3.5575e-13	-714.988	NaN	3.05036e-13	-714.988	NaN	5.27839e-13	-714.988	NaN	4.6024e-13	-714.988	NaN
115.8	72.7351	-17.2355	115.8	72.7351	-15.7552	-709.79	NaN	1.32301e-10	-709.79	NaN	2.08003e-10	-709.79	NaN	5.95121e-11	-709.79	NaN	1.25335e-10	-709.79	NaN	1.16742e-07	-709.79	NaN	4.2451e-12	-709.79	NaN	7.54493e-13	-709.79	NaN	5.08895e-13	-709.79	NaN	6.12054e-13	-709.79	NaN	3.72973e-13	-709.79	NaN	3.70098e-13	-709.79	NaN	2.96282e-13	-709.79	NaN	5.58864e-13	-709.79	NaN	4.17891e-13	-709.79	NaN
116	72.8552	-17.2305	116	72.8552	-15.7793	-704.58	NaN	1.30441e-10	-704.58	NaN	2.07194e-10	-704.58	NaN	6.24223e-11	-704.58	NaN	1.24758e-10	-704.58	NaN	1.1652e-07	-704.58	NaN	3.88579e-12	-704.58	NaN	7.98894e-13	-704.58	NaN	5.32388e-13	-704.58	NaN	5.1431e-13	-704.58	NaN	3.69136e-13	-704.58	NaN	3.08682e-13	-704.58	NaN	2.93158e-13	-704.58	NaN	3.89014e-13	-704.58	NaN	4.19926e-13	-704.58	NaN
116.2	72.9755	-17.2281	116.2	72.9755	-15.8033	-699.374	NaN	1.30127e-10	-699.374	NaN	2.00264e-10	-699.374	NaN	5.81469e-11	-699.374	NaN	1.21821e-10	-699.374	NaN	1.1667e-07	-699.374	NaN	4.46689e-12	-699.374	NaN	7.62983e-13	-699.374	NaN	5.85762e-13	-699.374	NaN	4.99502e-13	-699.374	NaN	4.20309e-13	-699.374	NaN	3.46052e-13	-699.374	NaN	3.20046e-13	-699.374	NaN	4.72223e-13	-699.374	NaN	3.05004e-13	-699.374	NaN
116.4	73.0955	-17.233	116.4	73.0955	-15.8307	-694.155	NaN	1.29512e-10	-694.155	NaN	2.07912e-10	-694.155	NaN	6.16488e-11	-694.155	NaN	1.23856e-10	-694.155	NaN	1.16599e-07	-694.155	NaN	4.13599e-12	-694.155	NaN	7.41262e-13	-694.155	NaN	5.37175e-13	-694.155	NaN	5.39043e-13	-694.155	NaN	3.35151e-13	-694.155	NaN	4.14372e-13	-694.155	NaN	3.46543e-13	-694.155	NaN	4.62235e-13	-694.155	NaN	5.14504e-13	-694.155	NaN
116.6	73.2151	-17.2412	116.6	73.2151	-15.8581	-688.961	NaN	1.29577e-10	-688.961	NaN	2.09377e-10	-688.961	NaN	5.75916e-11	-688.961	NaN	1.22125e-10	-688.961	NaN	1.16551e-07	-688.961	NaN	4.32912e-12	-688.961	NaN	7.79117e-13	-688.961	NaN	5.13405e-13	-688.961	NaN	5.71391e-13	-688.961	NaN	3.421e-13	-688.961	NaN	3.3251e-13	-688.961	NaN	3.05968e-13	-688.961	NaN	4.15954e-13	-688.961	NaN	3.50524e-13	-688.961	NaN
116.8	73.334	-17.2574	116.8	73.334	-15.8854	-683.762	NaN	1.33064e-10	-683.762	NaN	2.07493e-10	-683.762	NaN	6.18571e-11	-683.762	NaN	1.24322e-10	-683.762	NaN	1.16759e-07	-683.762	NaN	3.71274e-12	-683.762	NaN	8.30068e-13	-683.762	NaN	4.9177e-13	-683.762	NaN	4.83322e-13	-683.762	NaN	4.37654e-13	-683.762	NaN	3.27684e-13	-683.762	NaN	3.06997e-13	-683.762	NaN	4.33918e-13	-683.762	NaN	4.57885e-13	-683.762	NaN
117	73.4523	-17.2749	117	73.4523	-15.9088	-678.571	NaN	1.30771e-10	-678.571	NaN	2.0526e-10	-678.571	NaN	6.09137e-11	-678.571	NaN	1.26144e-10	-678.571	NaN	1.16556e-07	-678.571	NaN	4.33765e-12	-678.571	NaN	1.00134e-12	-678.571	NaN	4.99559e-13	-678.571	NaN	6.41809e-13	-678.571	NaN	3.20946e-13	-678.571	NaN	3.27455e-13	-678.571	NaN	3.03279e-13	-678.571	NaN	4.6931e-13	-678.571	NaN	4.14546e-13	-678.571	NaN
117.2	73.5701	-17.2923	117.2	73.5701	-15.9269	-673.374	NaN	1.29557e-10	-673.374	NaN	2.06124e-10	-673.374	NaN	6.11785e-11	-673.374	NaN	1.2296e-10	-673.374	NaN	1.16931e-07	-673.374	NaN	4.36065e-12	-673.374	NaN	7.87363e-13	-673.374	NaN	5.75986e-13	-673.374	NaN	7.69781e-13	-673.374	NaN	4.57397e-13	-673.374	NaN	3.19529e-13	-673.374	NaN	3.54981e-13	-673.374	NaN	3.99418e-13	-673.374	NaN	4.13003e-13	-673.374	NaN
117.4	73.6876	-17.3158	117.4	73.6876	-15.9437	-668.174	NaN	1.32011e-10	-668.174	NaN	2.09181e-10	-668.174	NaN	5.99624e-11	-668.174	NaN	1.23334e-10	-668.174	NaN	1.16663e-07	-668.174	NaN	4.28491e-12	-668.174	NaN	8.2396e-13	-668.174	NaN	5.31284e-13	-668.174	NaN	6.26823e-13	-668.174	NaN	3.43989e-13	-668.174	NaN	3.17628e-13	-668.174	NaN	3.58031e-13	-668.174	NaN	9.22869e-13	-668.174	NaN	3.79391e-13	-668.174	NaN
117.6	73.8045	-17.3412	117.6	73.8045	-15.9612	-662.96	NaN	1.30644e-10	-662.96	NaN	2.04714e-10	-662.96	NaN	6.16319e-11	-662.96	NaN	1.25873e-10	-662.96	NaN	1.16816e-07	-662.96	NaN	4.12812e-12	-662.96	NaN	7.08073e-13	-662.96	NaN	5.46009e-13	-662.96	NaN	5.42133e-13	-662.96	NaN	3.89433e-13	-662.96	NaN	3.22997e-13	-662.96	NaN	3.61859e-13	-662.96	NaN	4.56666e-13	-662.96	NaN	5.23357e-13	-662.96	NaN
117.8	73.9212	-17.3679	117.8	73.9212	-15.978	-657.758	NaN	1.30513e-10	-657.758	NaN	2.07565e-10	-657.758	NaN	6.2497e-11	-657.758	NaN	1.22522e-10	-657.758	NaN	1.16524e-07	-657.758	NaN	4.08809e-12	-657.758	NaN	7.02593e-13	-657.758	NaN	5.98991e-13	-657.758	NaN	5.68768e-13	-657.758	NaN	3.80136e-13	-657.758	NaN	3.08843e-13	-657.758	NaN	3.128e-13	-657.758	NaN	4.2418e-13	-657.758	NaN	3.97354e-13	-657.758	NaN
118	74.0376	-17.3933	118	74.0376	-15.9921	-652.554	NaN	1.35257e-10	-652.554	NaN	2.10653e-10	-652.554	NaN	6.22988e-11	-652.554	NaN	1.27171e-10	-652.554	NaN	1.16809e-07	-652.554	NaN	3.89172e-12	-652.554	NaN	9.60083e-13	-652.554	NaN	4.88245e-13	-652.554	NaN	4.63987e-13	-652.554	NaN	3.59872e-13	-652.554	NaN	3.54814e-13	-652.554	NaN	3.10815e-13	-652.554	NaN	7.08593e-13	-652.554	NaN	4.46693e-13	-652.554	NaN
118.2	74.1541	-17.4168	118.2	74.1541	-16.005	-647.338	NaN	1.32342e-10	-647.338	NaN	2.09717e-10	-647.338	NaN	6.13838e-11	-647.338	NaN	1.24059e-10	-647.338	NaN	1.16809e-07	-647.338	NaN	4.12696e-12	-647.338	NaN	7.55922e-13	-647.338	NaN	5.52489e-13	-647.338	NaN	4.83946e-13	-647.338	NaN	3.95032e-13	-647.338	NaN	3.00462e-13	-647.338	NaN	3.96213e-13	-647.338	NaN	4.9646e-13	-647.338	NaN	4.91796e-13	-647.338	NaN
118.4	74.2706	-17.4323	118.4	74.2706	-16.0125	-642.143	NaN	1.3424e-10	-642.143	NaN	2.04944e-10	-642.143	NaN	6.08297e-11	-642.143	NaN	1.25081e-10	-642.143	NaN	1.16773e-07	-642.143	NaN	4.20768e-12	-642.143	NaN	7.25434e-13	-642.143	NaN	5.33815e-13	-642.143	NaN	6.43526e-13	-642.143	NaN	3.54936e-13	-642.143	NaN	2.77352e-13	-642.143	NaN	3.00689e-13	-642.143	NaN	3.91385e-13	-642.143	NaN	3.54601e-13	-642.143	NaN
118.6	74.3865	-17.4431	118.6	74.3865	-16.0174	-636.929	NaN	1.30709e-10	-636.929	NaN	2.07649e-10	-636.929	NaN	6.09113e-11	-636.929	NaN	1.25134e-10	-636.929	NaN	1.16965e-07	-636.929	NaN	4.44017e-12	-636.929	NaN	7.50133e-13	-636.929	NaN	5.14702e-13	-636.929	NaN	6.67121e-13	-636.929	NaN	3.46361e-13	-636.929	NaN	3.41416e-13	-636.929	NaN	3.19462e-13	-636.929	NaN	4.47223e-13	-636.929	NaN	3.67417e-13	-636.929	NaN
118.8	74.5022	-17.4487	118.8	74.5022	-16.0203	-631.733	NaN	1.31549e-10	-631.733	NaN	2.08793e-10	-631.733	NaN	5.99588e-11	-631.733	NaN	1.26185e-10	-631.733	NaN	1.16855e-07	-631.733	NaN	4.23768e-12	-631.733	NaN	6.81497e-13	-631.733	NaN	5.48498e-13	-631.733	NaN	5.54296e-13	-631.733	NaN	3.75468e-13	-631.733	NaN	3.57969e-13	-631.733	NaN	3.76028e-13	-631.733	NaN	5.19042e-13	-631.733	NaN	4.04744e-13	-631.733	NaN
119	74.6175	-17.453	119	74.6175	-16.0279	-626.523	NaN	1.33531e-10	-626.523	NaN	2.06392e-10	-626.523	NaN	5.8934e-11	-626.523	NaN	1.24397e-10	-626.523	NaN	1.16953e-07	-626.523	NaN	4.49226e-12	-626.523	NaN	7.8354e-13	-626.523	NaN	5.69023e-13	-626.523	NaN	6.2792e-13	-626.523	NaN	3.76502e-13	-626.523	NaN	3.3676e-13	-626.523	NaN	3.24912e-13	-626.523	NaN	5.05517e-13	-626.523	NaN	3.95875e-13	-626.523	NaN
119.2	74.7326	-17.454	119.2	74.7326	-16.0381	-621.322	NaN	1.30678e-10	-621.322	NaN	2.06203e-10	-621.322	NaN	6.08323e-11	-621.322	NaN	1.27073e-10	-621.322	NaN	1.17082e-07	-621.322	NaN	3.88919e-12	-621.322	NaN	8.2329e-13	-621.322	NaN	5.63563e-13	-621.322	NaN	6.40748e-13	-621.322	NaN	3.09463e-13	-621.322	NaN	3.95832e-13	-621.322	NaN	3.01522e-13	-621.322	NaN	3.93717e-13	-621.322	NaN	3.88813e-13	-621.322	NaN
119.4	74.848	-17.449	119.4	74.848	-16.0476	-616.121	NaN	1.33321e-10	-616.121	NaN	2.09983e-10	-616.121	NaN	6.12637e-11	-616.121	NaN	1.22895e-10	-616.121	NaN	1.17046e-07	-616.121	NaN	4.41777e-12	-616.121	NaN	7.45674e-13	-616.121	NaN	5.65698e-13	-616.121	NaN	7.03649e-13	-616.121	NaN	4.0017e-13	-616.121	NaN	3.75408e-13	-616.121	NaN	2.73009e-13	-616.121	NaN	4.82362e-13	-616.121	NaN	3.32171e-13	-616.121	NaN
119.6	74.9593	-17.4407	119.6	74.9593	-16.0565	-610.906	NaN	1.28531e-10	-610.906	NaN	2.10572e-10	-610.906	NaN	6.07768e-11	-610.906	NaN	1.26321e-10	-610.906	NaN	1.1724e-07	-610.906	NaN	4.16412e-12	-610.906	NaN	9.14637e-13	-610.906	NaN	5.01721e-13	-610.906	NaN	4.85631e-13	-610.906	NaN	3.6944e-13	-610.906	NaN	3.85618e-13	-610.906	NaN	3.57442e-13	-610.906	NaN	4.58785e-13	-610.906	NaN	4.96524e-13	-610.906	NaN
119.8	75.0748	-17.4331	119.8	75.0748	-16.0693	-605.706	NaN	1.31025e-10	-605.706	NaN	2.06253e-10	-605.706	NaN	6.03406e-11	-605.706	NaN	1.23733e-10	-605.706	NaN	1.16996e-07	-605.706	NaN	4.01082e-12	-605.706	NaN	8.14203e-13	-605.706	NaN	5.4321e-13	-605.706	NaN	5.48139e-13	-605.706	NaN	3.60456e-13	-605.706	NaN	3.48767e-13	-605.706	NaN	3.45202e-13	-605.706	NaN	5.42878e-13	-605.706	NaN	4.23708e-13	-605.706	NaN
120	75.1901	-17.4268	120	75.1901	-16.0868	-600.483	NaN	1.27056e-10	-600.483	NaN	2.02912e-10	-600.483	NaN	6.12907e-11	-600.483	NaN	1.27152e-10	-600.483	NaN	1.17053e-07	-600.483	NaN	4.28216e-12	-600.483	NaN	7.4472e-13	-600.483	NaN	5.35909e-13	-600.483	NaN	4.93306e-13	-600.483	NaN	3.52549e-13	-600.483	NaN	4.18007e-13	-600.483	NaN	3.08534e-13	-600.483	NaN	4.63921e-13	-600.483	NaN	4.00517e-13	-600.483	NaN
120.2	75.3052	-17.4211	120.2	75.3052	-16.1056	-595.273	NaN	1.33151e-10	-595.273	NaN	2.08092e-10	-595.273	NaN	6.04902e-11	-595.273	NaN	1.28662e-10	-595.273	NaN	1.17379e-07	-595.273	NaN	4.28101e-12	-595.273	NaN	8.36369e-13	-595.273	NaN	5.26115e-13	-595.273	NaN	6.09878e-13	-595.273	NaN	3.48161e-13	-595.273	NaN	3.65102e-13	-595.273	NaN	2.97503e-13	-595.273	NaN	4.24859e-13	-595.273	NaN	4.08531e-13	-595.273	NaN
120.4	75.4201	-17.4188	120.4	75.4201	-16.1264	-590.065	NaN	1.33376e-10	-590.065	NaN	2.06364e-10	-590.065	NaN	5.95712e-11	-590.065	NaN	1.23401e-10	-590.065	NaN	1.1713e-07	-590.065	NaN	4.42406e-12	-590.065	NaN	7.3353e-13	-590.065	NaN	5.00303e-13	-590.065	NaN	5.21664e-13	-590.065	NaN	4.11164e-13	-590.065	NaN	2.97719e-13	-590.065	NaN	3.15306e-13	-590.065	NaN	4.77607e-13	-590.065	NaN	4.53973e-13	-590.065	NaN
120.6	75.5312	-17.4218	120.6	75.5312	-16.1505	-584.847	NaN	1.2949e-10	-584.847	NaN	2.09794e-10	-584.847	NaN	5.99753e-11	-584.847	NaN	1.24981e-10	-584.847	NaN	1.17319e-07	-584.847	NaN	4.12979e-12	-584.847	NaN	6.63179e-13	-584.847	NaN	5.63625e-13	-584.847	NaN	6.67531e-13	-584.847	NaN	3.43675e-13	-584.847	NaN	3.56343e-13	-584.847	NaN	3.26205e-13	-584.847	NaN	5.9551e-13	-584.847	NaN	3.43264e-13	-584.847	NaN
120.8	75.6463	-17.4294	120.8	75.6463	-16.1766	-579.638	NaN	1.31468e-10	-579.638	NaN	2.05181e-10	-579.638	NaN	5.81416e-11	-579.638	NaN	1.20964e-10	-579.638	NaN	1.17338e-07	-579.638	NaN	4.83791e-12	-579.638	NaN	7.60771e-13	-579.638	NaN	5.39727e-13	-579.638	NaN	5.38344e-13	-579.638	NaN	3.94869e-13	-579.638	NaN	3.57648e-13	-579.638	NaN	3.61923e-13	-579.638	NaN	4.2559e-13	-579.638	NaN	4.4164e-13	-579.638	NaN
121	75.7615	-17.4403	121	75.7615	-16.2021	-574.44	NaN	1.29838e-10	-574.44	NaN	2.07537e-10	-574.44	NaN	6.18724e-11	-574.44	NaN	1.26549e-10	-574.44	NaN	1.17468e-07	-574.44	NaN	4.60587e-12	-574.44	NaN	7.23674e-13	-574.44	NaN	5.01967e-13	-574.44	NaN	5.63611e-13	-574.44	NaN	3.62998e-13	-574.44	NaN	3.47103e-13	-574.44	NaN	3.5423e-13	-574.44	NaN	4.95159e-13	-574.44	NaN	3.90106e-13	-574.44	NaN
121.2	75.8768	-17.4558	121.2	75.8768	-16.2288	-569.235	NaN	1.35377e-10	-569.235	NaN	2.03024e-10	-569.235	NaN	6.14822e-11	-569.235	NaN	1.27456e-10	-569.235	NaN	1.17288e-07	-569.235	NaN	3.868e-12	-569.235	NaN	7.99473e-13	-569.235	NaN	5.21541e-13	-569.235	NaN	4.5862e-13	-569.235	NaN	3.90853e-13	-569.235	NaN	3.28077e-13	-569.235	NaN	2.84777e-13	-569.235	NaN	4.70353e-13	-569.235	NaN	3.48829e-13	-569.235	NaN
121.4	75.9928	-17.4773	121.4	75.9928	-16.2596	-564.02	NaN	1.29019e-10	-564.02	NaN	2.06208e-10	-564.02	NaN	6.1566e-11	-564.02	NaN	1.25033e-10	-564.02	NaN	1.1714e-07	-564.02	NaN	4.68999e-12	-564.02	NaN	9.1096e-13	-564.02	NaN	6.333e-13	-564.02	NaN	7.22229e-13	-564.02	NaN	3.47855e-13	-564.02	NaN	3.16797e-13	-564.02	NaN	3.2322e-13	-564.02	NaN	4.7356e-13	-564.02	NaN	4.38121e-13	-564.02	NaN
121.6	76.1092	-17.5028	121.6	76.1092	-16.2929	-558.819	NaN	1.3374e-10	-558.819	NaN	2.0802e-10	-558.819	NaN	6.29068e-11	-558.819	NaN	1.23501e-10	-558.819	NaN	1.17341e-07	-558.819	NaN	4.28359e-12	-558.819	NaN	7.10948e-13	-558.819	NaN	5.17036e-13	-558.819	NaN	5.3406e-13	-558.819	NaN	4.39792e-13	-558.819	NaN	3.5282e-13	-558.819	NaN	3.27081e-13	-558.819	NaN	4.37102e-13	-558.819	NaN	3.6832e-13	-558.819	NaN
121.8	76.2271	-17.5276	121.8	76.2271	-16.3217	-553.612	NaN	1.33828e-10	-553.612	NaN	2.05267e-10	-553.612	NaN	6.15169e-11	-553.612	NaN	1.22967e-10	-553.612	NaN	1.17262e-07	-553.612	NaN	4.32565e-12	-553.612	NaN	8.57611e-13	-553.612	NaN	5.46564e-13	-553.612	NaN	5.88056e-13	-553.612	NaN	3.41638e-13	-553.612	NaN	3.25904e-13	-553.612	NaN	3.36015e-13	-553.612	NaN	4.14444e-13	-553.612	NaN	3.49559e-13	-553.612	NaN
122	76.3465	-17.5544	122	76.3465	-16.3538	-548.408	NaN	1.31896e-10	-548.408	NaN	2.10507e-10	-548.408	NaN	6.27215e-11	-548.408	NaN	1.23178e-10	-548.408	NaN	1.17546e-07	-548.408	NaN	4.31658e-12	-548.408	NaN	8.23787e-13	-548.408	NaN	5.47646e-13	-548.408	NaN	4.69318e-13	-548.408	NaN	3.46079e-13	-548.408	NaN	3.17231e-13	-548.408	NaN	3.14944e-13	-548.408	NaN	4.51824e-13	-548.408	NaN	4.83451e-13	-548.408	NaN
122.2	76.467	-17.5812	122.2	76.467	-16.3865	-543.202	NaN	1.31269e-10	-543.202	NaN	2.0306e-10	-543.202	NaN	6.07069e-11	-543.202	NaN	1.2302e-10	-543.202	NaN	1.17058e-07	-543.202	NaN	4.00641e-12	-543.202	NaN	8.66357e-13	-543.202	NaN	5.29278e-13	-543.202	NaN	6.99405e-13	-543.202	NaN	3.60296e-13	-543.202	NaN	4.04924e-13	-543.202	NaN	2.93065e-13	-543.202	NaN	4.54227e-13	-543.202	NaN	3.85117e-13	-543.202	NaN
122.4	76.5887	-17.6094	122.4	76.5887	-16.4226	-538	NaN	1.29529e-10	-538	NaN	2.02402e-10	-538	NaN	5.92447e-11	-538	NaN	1.2826e-10	-538	NaN	1.17475e-07	-538	NaN	4.49669e-12	-538	NaN	9.38895e-13	-538	NaN	5.49331e-13	-538	NaN	6.19746e-13	-538	NaN	3.895e-13	-538	NaN	3.33157e-13	-538	NaN	3.55092e-13	-538	NaN	4.91342e-13	-538	NaN	4.25523e-13	-538	NaN
122.6	76.7114	-17.6362	122.6	76.7114	-16.458	-532.792	NaN	1.3322e-10	-532.792	NaN	2.10088e-10	-532.792	NaN	6.18928e-11	-532.792	NaN	1.24281e-10	-532.792	NaN	1.17281e-07	-532.792	NaN	3.85615e-12	-532.792	NaN	8.05402e-13	-532.792	NaN	5.64721e-13	-532.792	NaN	5.66409e-13	-532.792	NaN	4.49923e-13	-532.792	NaN	3.45619e-13	-532.792	NaN	3.5045e-13	-532.792	NaN	4.93954e-13	-532.792	NaN	4.04795e-13	-532.792	NaN
122.8	76.8352	-17.661	122.8	76.8352	-16.4994	-527.6	NaN	1.34678e-10	-527.6	NaN	2.07311e-10	-527.6	NaN	6.09625e-11	-527.6	NaN	1.26017e-10	-527.6	NaN	1.17412e-07	-527.6	NaN	3.92014e-12	-527.6	NaN	7.65143e-13	-527.6	NaN	5.81027e-13	-527.6	NaN	5.60435e-13	-527.6	NaN	3.69648e-13	-527.6	NaN	3.30938e-13	-527.6	NaN	3.10164e-13	-527.6	NaN	4.53507e-13	-527.6	NaN	4.8494e-13	-527.6	NaN
123	76.9596	-17.6866	123	76.9596	-16.546	-522.398	NaN	1.34422e-10	-522.398	NaN	2.08322e-10	-522.398	NaN	5.98525e-11	-522.398	NaN	1.27025e-10	-522.398	NaN	1.17417e-07	-522.398	NaN	4.1306e-12	-522.398	NaN	7.76291e-13	-522.398	NaN	5.09149e-13	-522.398	NaN	6.61645e-13	-522.398	NaN	3.35919e-13	-522.398	NaN	3.13606e-13	-522.398	NaN	3.87942e-13	-522.398	NaN	4.65344e-13	-522.398	NaN	3.73928e-13	-522.398	NaN
123.2	77.084	-17.7101	123.2	77.084	-16.5947	-517.187	NaN	1.32947e-10	-517.187	NaN	2.06876e-10	-517.187	NaN	6.07322e-11	-517.187	NaN	1.22982e-10	-517.187	NaN	1.17374e-07	-517.187	NaN	3.6842e-12	-517.187	NaN	7.03314e-13	-517.187	NaN	4.95386e-13	-517.187	NaN	6.11512e-13	-517.187	NaN	3.44465e-13	-517.187	NaN	3.26375e-13	-517.187	NaN	3.67623e-13	-517.187	NaN	4.50679e-13	-517.187	NaN	4.41303e-13	-517.187	NaN
123.4	77.2072	-17.7277	123.4	77.2072	-16.6394	-511.968	NaN	1.33019e-10	-511.968	NaN	2.11628e-10	-511.968	NaN	6.48037e-11	-511.968	NaN	1.25502e-10	-511.968	NaN	1.1752e-07	-511.968	NaN	4.12258e-12	-511.968	NaN	7.23989e-13	-511.968	NaN	5.5185e-13	-511.968	NaN	7.574e-13	-511.968	NaN	3.96251e-13	-511.968	NaN	3.9273e-13	-511.968	NaN	3.83962e-13	-511.968	NaN	5.98856e-13	-511.968	NaN	4.26292e-13	-511.968	NaN
123.6	77.3293	-17.742	123.6	77.3293	-16.6814	-506.777	NaN	1.31188e-10	-506.777	NaN	2.06325e-10	-506.777	NaN	6.12867e-11	-506.777	NaN	1.29569e-10	-506.777	NaN	1.17365e-07	-506.777	NaN	4.3128e-12	-506.777	NaN	8.52448e-13	-506.777	NaN	5.27292e-13	-506.777	NaN	8.06246e-13	-506.777	NaN	3.72612e-13	-506.777	NaN	2.98664e-13	-506.777	NaN	3.13779e-13	-506.777	NaN	5.79246e-13	-506.777	NaN	3.88049e-13	-506.777	NaN
123.8	77.449	-17.7556	123.8	77.449	-16.7281	-501.551	NaN	1.31039e-10	-501.551	NaN	2.04918e-10	-501.551	NaN	6.10078e-11	-501.551	NaN	1.27623e-10	-501.551	NaN	1.17695e-07	-501.551	NaN	4.59549e-12	-501.551	NaN	8.48771e-13	-501.551	NaN	5.23064e-13	-501.551	NaN	4.92118e-13	-501.551	NaN	4.26911e-13	-501.551	NaN	2.90796e-13	-501.551	NaN	3.31134e-13	-501.551	NaN	4.61844e-13	-501.551	NaN	4.24005e-13	-501.551	NaN
124	77.5664	-17.7665	124	77.5664	-16.7695	-496.347	NaN	1.36658e-10	-496.347	NaN	2.09157e-10	-496.347	NaN	5.98006e-11	-496.347	NaN	1.25004e-10	-496.347	NaN	1.17463e-07	-496.347	NaN	4.33056e-12	-496.347	NaN	6.80945e-13	-496.347	NaN	6.10616e-13	-496.347	NaN	5.65248e-13	-496.347	NaN	3.8324e-13	-496.347	NaN	3.36724e-13	-496.347	NaN	3.19931e-13	-496.347	NaN	4.20582e-13	-496.347	NaN	5.18489e-13	-496.347	NaN
124.2	77.6811	-17.7782	124.2	77.6811	-16.8095	-491.13	NaN	1.31147e-10	-491.13	NaN	2.07407e-10	-491.13	NaN	5.89812e-11	-491.13	NaN	1.26694e-10	-491.13	NaN	1.17678e-07	-491.13	NaN	4.10734e-12	-491.13	NaN	8.52725e-13	-491.13	NaN	5.46088e-13	-491.13	NaN	7.20845e-13	-491.13	NaN	3.5754e-13	-491.13	NaN	3.69423e-13	-491.13	NaN	3.12019e-13	-491.13	NaN	4.74855e-13	-491.13	NaN	3.03672e-13	-491.13	NaN
124.4	77.7937	-17.7885	124.4	77.7937	-16.8456	-485.933	NaN	1.31772e-10	-485.933	NaN	2.12111e-10	-485.933	NaN	6.28781e-11	-485.933	NaN	1.25024e-10	-485.933	NaN	1.17489e-07	-485.933	NaN	4.2276e-12	-485.933	NaN	9.6714e-13	-485.933	NaN	5.14343e-13	-485.933	NaN	7.27427e-13	-485.933	NaN	3.67697e-13	-485.933	NaN	3.01563e-13	-485.933	NaN	2.91157e-13	-485.933	NaN	4.44508e-13	-485.933	NaN	3.05537e-13	-485.933	NaN
124.6	77.9044	-17.7974	124.6	77.9044	-16.8797	-480.731	NaN	1.3124e-10	-480.731	NaN	2.04989e-10	-480.731	NaN	6.26954e-11	-480.731	NaN	1.23147e-10	-480.731	NaN	1.1712e-07	-480.731	NaN	3.97769e-12	-480.731	NaN	7.65917e-13	-480.731	NaN	5.12942e-13	-480.731	NaN	5.41888e-13	-480.731	NaN	3.87501e-13	-480.731	NaN	3.14317e-13	-480.731	NaN	2.67092e-13	-480.731	NaN	5.59813e-13	-480.731	NaN	3.85826e-13	-480.731	NaN
124.8	78.0055	-17.8077	124.8	78.0055	-16.9045	-475.51	NaN	1.32014e-10	-475.51	NaN	2.11675e-10	-475.51	NaN	6.15023e-11	-475.51	NaN	1.25505e-10	-475.51	NaN	1.17669e-07	-475.51	NaN	4.20297e-12	-475.51	NaN	8.09994e-13	-475.51	NaN	5.52563e-13	-475.51	NaN	4.72016e-13	-475.51	NaN	3.74261e-13	-475.51	NaN	3.60638e-13	-475.51	NaN	2.73254e-13	-475.51	NaN	4.21623e-13	-475.51	NaN	3.34294e-13	-475.51	NaN
125	78.1122	-17.8186	125	78.1122	-16.9233	-470.296	NaN	1.30635e-10	-470.296	NaN	2.09863e-10	-470.296	NaN	6.04998e-11	-470.296	NaN	1.26659e-10	-470.296	NaN	1.1792e-07	-470.296	NaN	4.49406e-12	-470.296	NaN	7.37111e-13	-470.296	NaN	5.19308e-13	-470.296	NaN	5.41972e-13	-470.296	NaN	3.29243e-13	-470.296	NaN	4.3646e-13	-470.296	NaN	3.02775e-13	-470.296	NaN	3.93098e-13	-470.296	NaN	4.18904e-13	-470.296	NaN
125.2	78.2175	-17.8296	125.2	78.2175	-16.9362	-465.1	NaN	1.36849e-10	-465.1	NaN	2.08274e-10	-465.1	NaN	6.03995e-11	-465.1	NaN	1.28746e-10	-465.1	NaN	1.17582e-07	-465.1	NaN	4.0923e-12	-465.1	NaN	7.97633e-13	-465.1	NaN	5.205e-13	-465.1	NaN	4.65432e-13	-465.1	NaN	3.20434e-13	-465.1	NaN	2.93611e-13	-465.1	NaN	3.96186e-13	-465.1	NaN	4.28254e-13	-465.1	NaN	3.80842e-13	-465.1	NaN
125.4	78.3221	-17.8412	125.4	78.3221	-16.9465	-459.889	NaN	1.29208e-10	-459.889	NaN	2.09068e-10	-459.889	NaN	6.40451e-11	-459.889	NaN	1.22764e-10	-459.889	NaN	1.17685e-07	-459.889	NaN	4.02147e-12	-459.889	NaN	8.17182e-13	-459.889	NaN	5.27107e-13	-459.889	NaN	4.32902e-13	-459.889	NaN	4.08785e-13	-459.889	NaN	3.24604e-13	-459.889	NaN	2.99746e-13	-459.889	NaN	4.52245e-13	-459.889	NaN	4.66173e-13	-459.889	NaN
125.6	78.4267	-17.8561	125.6	78.4267	-16.9587	-454.675	NaN	1.31678e-10	-454.675	NaN	2.06289e-10	-454.675	NaN	6.26078e-11	-454.675	NaN	1.24753e-10	-454.675	NaN	1.17716e-07	-454.675	NaN	3.95765e-12	-454.675	NaN	7.37204e-13	-454.675	NaN	5.54236e-13	-454.675	NaN	5.30739e-13	-454.675	NaN	4.03463e-13	-454.675	NaN	3.5748e-13	-454.675	NaN	2.83375e-13	-454.675	NaN	5.49877e-13	-454.675	NaN	4.67551e-13	-454.675	NaN
125.8	78.5237	-17.8696	125.8	78.5237	-16.9604	-449.458	NaN	1.34714e-10	-449.458	NaN	2.0615e-10	-449.458	NaN	5.88897e-11	-449.458	NaN	1.2335e-10	-449.458	NaN	1.17494e-07	-449.458	NaN	4.45569e-12	-449.458	NaN	8.88226e-13	-449.458	NaN	5.21154e-13	-449.458	NaN	7.70723e-13	-449.458	NaN	3.84547e-13	-449.458	NaN	3.38031e-13	-449.458	NaN	3.61653e-13	-449.458	NaN	4.58641e-13	-449.458	NaN	2.66769e-13	-449.458	NaN
126	78.6303	-17.8832	126	78.6303	-16.9607	-444.257	NaN	1.32899e-10	-444.257	NaN	2.06426e-10	-444.257	NaN	5.99195e-11	-444.257	NaN	1.25931e-10	-444.257	NaN	1.17465e-07	-444.257	NaN	4.33238e-12	-444.257	NaN	7.87905e-13	-444.257	NaN	5.24318e-13	-444.257	NaN	6.19121e-13	-444.257	NaN	3.83515e-13	-444.257	NaN	2.88067e-13	-444.257	NaN	2.84311e-13	-444.257	NaN	5.36519e-13	-444.257	NaN	4.16831e-13	-444.257	NaN
126.2	78.739	-17.8962	126.2	78.739	-16.9611	-439.035	NaN	1.28791e-10	-439.035	NaN	2.07635e-10	-439.035	NaN	6.0789e-11	-439.035	NaN	1.25399e-10	-439.035	NaN	1.17417e-07	-439.035	NaN	4.13027e-12	-439.035	NaN	6.98659e-13	-439.035	NaN	5.67686e-13	-439.035	NaN	6.22343e-13	-439.035	NaN	3.89917e-13	-439.035	NaN	3.41557e-13	-439.035	NaN	3.0969e-13	-439.035	NaN	4.64985e-13	-439.035	NaN	3.49411e-13	-439.035	NaN
126.4	78.8497	-17.9085	126.4	78.8497	-16.9641	-433.839	NaN	1.30685e-10	-433.839	NaN	2.08688e-10	-433.839	NaN	6.25465e-11	-433.839	NaN	1.24732e-10	-433.839	NaN	1.17288e-07	-433.839	NaN	4.74986e-12	-433.839	NaN	7.18691e-13	-433.839	NaN	5.42152e-13	-433.839	NaN	6.85384e-13	-433.839	NaN	3.51635e-13	-433.839	NaN	3.01539e-13	-433.839	NaN	3.67185e-13	-433.839	NaN	4.18049e-13	-433.839	NaN	4.09305e-13	-433.839	NaN
126.6	78.9621	-17.9194	126.6	78.9621	-16.9658	-428.612	NaN	1.33799e-10	-428.612	NaN	2.05109e-10	-428.612	NaN	6.08378e-11	-428.612	NaN	1.28119e-10	-428.612	NaN	1.17614e-07	-428.612	NaN	4.38272e-12	-428.612	NaN	7.87152e-13	-428.612	NaN	5.03377e-13	-428.612	NaN	8.97754e-13	-428.612	NaN	3.85189e-13	-428.612	NaN	3.18121e-13	-428.612	NaN	3.1049e-13	-428.612	NaN	5.75268e-13	-428.612	NaN	4.04577e-13	-428.612	NaN
126.8	79.0753	-17.9298	126.8	79.0753	-16.9774	-423.397	NaN	1.33649e-10	-423.397	NaN	2.07498e-10	-423.397	NaN	6.14076e-11	-423.397	NaN	1.27248e-10	-423.397	NaN	1.17535e-07	-423.397	NaN	4.19236e-12	-423.397	NaN	9.48413e-13	-423.397	NaN	4.88947e-13	-423.397	NaN	6.53529e-13	-423.397	NaN	3.47168e-13	-423.397	NaN	3.13238e-13	-423.397	NaN	3.34117e-13	-423.397	NaN	4.66147e-13	-423.397	NaN	3.31519e-13	-423.397	NaN
127	79.1915	-17.9368	127	79.1915	-16.9903	-418.166	NaN	1.2917e-10	-418.166	NaN	2.09911e-10	-418.166	NaN	6.07871e-11	-418.166	NaN	1.25435e-10	-418.166	NaN	1.17453e-07	-418.166	NaN	3.82293e-12	-418.166	NaN	8.07073e-13	-418.166	NaN	5.8832e-13	-418.166	NaN	5.4475e-13	-418.166	NaN	4.05754e-13	-418.166	NaN	3.05269e-13	-418.166	NaN	2.73922e-13	-418.166	NaN	4.64363e-13	-418.166	NaN	3.37226e-13	-418.166	NaN
127.2	79.3093	-17.9445	127.2	79.3093	-17.0093	-412.954	NaN	1.33356e-10	-412.954	NaN	2.07266e-10	-412.954	NaN	5.90338e-11	-412.954	NaN	1.24442e-10	-412.954	NaN	1.17807e-07	-412.954	NaN	4.6227e-12	-412.954	NaN	6.99984e-13	-412.954	NaN	5.43354e-13	-412.954	NaN	8.49459e-13	-412.954	NaN	3.53164e-13	-412.954	NaN	3.4453e-13	-412.954	NaN	2.96062e-13	-412.954	NaN	3.35182e-13	-412.954	NaN	4.27042e-13	-412.954	NaN
127.4	79.4282	-17.9529	127.4	79.4282	-17.0355	-407.763	NaN	1.32557e-10	-407.763	NaN	2.06792e-10	-407.763	NaN	6.2384e-11	-407.763	NaN	1.21996e-10	-407.763	NaN	1.17774e-07	-407.763	NaN	4.48329e-12	-407.763	NaN	7.60186e-13	-407.763	NaN	6.04078e-13	-407.763	NaN	5.36383e-13	-407.763	NaN	3.41844e-13	-407.763	NaN	3.19447e-13	-407.763	NaN	2.73744e-13	-407.763	NaN	4.56713e-13	-407.763	NaN	3.66251e-13	-407.763	NaN
127.6	79.5478	-17.9579	127.6	79.5478	-17.0617	-402.557	NaN	1.32296e-10	-402.557	NaN	2.08025e-10	-402.557	NaN	6.05025e-11	-402.557	NaN	1.26309e-10	-402.557	NaN	1.17786e-07	-402.557	NaN	4.30782e-12	-402.557	NaN	8.66839e-13	-402.557	NaN	4.98273e-13	-402.557	NaN	5.82175e-13	-402.557	NaN	3.40527e-13	-402.557	NaN	3.25475e-13	-402.557	NaN	3.52233e-13	-402.557	NaN	4.75259e-13	-402.557	NaN	4.09357e-13	-402.557	NaN
127.8	79.6676	-17.9637	127.8	79.6676	-17.1005	-397.323	NaN	1.30898e-10	-397.323	NaN	2.08664e-10	-397.323	NaN	5.99011e-11	-397.323	NaN	1.27458e-10	-397.323	NaN	1.17501e-07	-397.323	NaN	4.31409e-12	-397.323	NaN	9.11114e-13	-397.323	NaN	5.48791e-13	-397.323	NaN	6.01648e-13	-397.323	NaN	3.78448e-13	-397.323	NaN	3.38459e-13	-397.323	NaN	3.16486e-13	-397.323	NaN	4.50697e-13	-397.323	NaN	4.74361e-13	-397.323	NaN
128	79.7865	-17.9687	128	79.7865	-17.1407	-392.125	NaN	1.3277e-10	-392.125	NaN	2.08432e-10	-392.125	NaN	5.93785e-11	-392.125	NaN	1.25002e-10	-392.125	NaN	1.17702e-07	-392.125	NaN	4.58565e-12	-392.125	NaN	7.11564e-13	-392.125	NaN	5.74354e-13	-392.125	NaN	5.82059e-13	-392.125	NaN	3.62989e-13	-392.125	NaN	3.22241e-13	-392.125	NaN	2.90319e-13	-392.125	NaN	4.51627e-13	-392.125	NaN	4.99262e-13	-392.125	NaN
128.2	79.9041	-17.9745	128.2	79.9041	-17.1808	-386.919	NaN	1.31413e-10	-386.919	NaN	2.0746e-10	-386.919	NaN	6.20654e-11	-386.919	NaN	1.26613e-10	-386.919	NaN	1.17875e-07	-386.919	NaN	4.61562e-12	-386.919	NaN	7.13976e-13	-386.919	NaN	5.61851e-13	-386.919	NaN	6.20713e-13	-386.919	NaN	3.87425e-13	-386.919	NaN	3.24743e-13	-386.919	NaN	3.21319e-13	-386.919	NaN	4.77655e-13	-386.919	NaN	3.84962e-13	-386.919	NaN
128.4	80.0202	-17.9795	128.4	80.0202	-17.2183	-381.733	NaN	1.30103e-10	-381.733	NaN	2.06038e-10	-381.733	NaN	6.11438e-11	-381.733	NaN	1.29603e-10	-381.733	NaN	1.18049e-07	-381.733	NaN	4.31766e-12	-381.733	NaN	8.0155e-13	-381.733	NaN	6.10374e-13	-381.733	NaN	4.47836e-13	-381.733	NaN	4.11801e-13	-381.733	NaN	3.84325e-13	-381.733	NaN	3.21606e-13	-381.733	NaN	3.94494e-13	-381.733	NaN	4.27921e-13	-381.733	NaN
128.6	80.1354	-17.9852	128.6	80.1354	-17.2558	-376.539	NaN	1.34467e-10	-376.539	NaN	2.06471e-10	-376.539	NaN	6.02741e-11	-376.539	NaN	1.25129e-10	-376.539	NaN	1.18018e-07	-376.539	NaN	4.2016e-12	-376.539	NaN	8.68362e-13	-376.539	NaN	5.51632e-13	-376.539	NaN	5.0467e-13	-376.539	NaN	4.30114e-13	-376.539	NaN	3.6505e-13	-376.539	NaN	3.49638e-13	-376.539	NaN	5.4304e-13	-376.539	NaN	4.62229e-13	-376.539	NaN
128.8	80.2499	-17.9916	128.8	80.2499	-17.2873	-371.308	NaN	1.31217e-10	-371.308	NaN	2.06416e-10	-371.308	NaN	5.9374e-11	-371.308	NaN	1.27489e-10	-371.308	NaN	1.17884e-07	-371.308	NaN	4.0936e-12	-371.308	NaN	8.83138e-13	-371.308	NaN	4.87568e-13	-371.308	NaN	6.54499e-13	-371.308	NaN	3.75954e-13	-371.308	NaN	3.22765e-13	-371.308	NaN	3.01791e-13	-371.308	NaN	4.69196e-13	-371.308	NaN	4.13591e-13	-371.308	NaN
129	80.363	-17.9987	129	80.363	-17.3162	-366.11	NaN	1.32095e-10	-366.11	NaN	2.09282e-10	-366.11	NaN	5.96033e-11	-366.11	NaN	1.23444e-10	-366.11	NaN	1.17525e-07	-366.11	NaN	3.8059e-12	-366.11	NaN	9.00529e-13	-366.11	NaN	5.54542e-13	-366.11	NaN	9.0187e-13	-366.11	NaN	3.557e-13	-366.11	NaN	3.19818e-13	-366.11	NaN	2.98631e-13	-366.11	NaN	4.76285e-13	-366.11	NaN	3.84035e-13	-366.11	NaN
129.2	80.4754	-18.007	129.2	80.4754	-17.3417	-360.902	NaN	1.30587e-10	-360.902	NaN	2.08066e-10	-360.902	NaN	6.09417e-11	-360.902	NaN	1.23022e-10	-360.902	NaN	1.17896e-07	-360.902	NaN	3.95518e-12	-360.902	NaN	9.77219e-13	-360.902	NaN	5.09319e-13	-360.902	NaN	7.89323e-13	-360.902	NaN	3.67774e-13	-360.902	NaN	3.7379e-13	-360.902	NaN	3.54141e-13	-360.902	NaN	4.45652e-13	-360.902	NaN	4.51481e-13	-360.902	NaN
129.4	80.5877	-18.0187	129.4	80.5877	-17.366	-355.669	NaN	1.31597e-10	-355.669	NaN	2.08666e-10	-355.669	NaN	6.13506e-11	-355.669	NaN	1.24607e-10	-355.669	NaN	1.17695e-07	-355.669	NaN	4.302e-12	-355.669	NaN	7.77254e-13	-355.669	NaN	5.10742e-13	-355.669	NaN	6.64534e-13	-355.669	NaN	3.51891e-13	-355.669	NaN	3.28077e-13	-355.669	NaN	3.42648e-13	-355.669	NaN	4.76126e-13	-355.669	NaN	4.37351e-13	-355.669	NaN
129.6	80.6999	-18.035	129.6	80.6999	-17.3915	-350.449	NaN	1.32981e-10	-350.449	NaN	2.11996e-10	-350.449	NaN	6.24434e-11	-350.449	NaN	1.25536e-10	-350.449	NaN	1.17489e-07	-350.449	NaN	3.79815e-12	-350.449	NaN	8.70984e-13	-350.449	NaN	5.47371e-13	-350.449	NaN	6.01364e-13	-350.449	NaN	3.67183e-13	-350.449	NaN	3.08156e-13	-350.449	NaN	2.70379e-13	-350.449	NaN	5.64182e-13	-350.449	NaN	4.78626e-13	-350.449	NaN
129.8	80.8122	-18.0527	129.8	80.8122	-17.4065	-345.231	NaN	1.31815e-10	-345.231	NaN	2.0711e-10	-345.231	NaN	6.29226e-11	-345.231	NaN	1.26623e-10	-345.231	NaN	1.17788e-07	-345.231	NaN	4.23665e-12	-345.231	NaN	8.92272e-13	-345.231	NaN	5.12418e-13	-345.231	NaN	9.34864e-13	-345.231	NaN	3.56248e-13	-345.231	NaN	3.1425e-13	-345.231	NaN	3.20735e-13	-345.231	NaN	4.35826e-13	-345.231	NaN	3.26603e-13	-345.231	NaN
130	80.9254	-18.0717	130	80.9254	-17.4195	-340.046	NaN	1.32883e-10	-340.046	NaN	2.03704e-10	-340.046	NaN	6.41123e-11	-340.046	NaN	1.23683e-10	-340.046	NaN	1.17695e-07	-340.046	NaN	4.37772e-12	-340.046	NaN	8.2146e-13	-340.046	NaN	5.50306e-13	-340.046	NaN	5.70034e-13	-340.046	NaN	4.51168e-13	-340.046	NaN	3.73859e-13	-340.046	NaN	3.2768e-13	-340.046	NaN	4.65788e-13	-340.046	NaN	4.23115e-13	-340.046	NaN
130.2	81.0355	-18.0906	130.2	81.0355	-17.4332	-334.853	NaN	1.31276e-10	-334.853	NaN	2.05114e-10	-334.853	NaN	6.12005e-11	-334.853	NaN	1.26276e-10	-334.853	NaN	1.17738e-07	-334.853	NaN	4.60336e-12	-334.853	NaN	9.86329e-13	-334.853	NaN	5.27797e-13	-334.853	NaN	5.27524e-13	-334.853	NaN	3.54321e-13	-334.853	NaN	3.30212e-13	-334.853	NaN	3.09549e-13	-334.853	NaN	3.36647e-13	-334.853	NaN	3.89338e-13	-334.853	NaN
130.4	81.1507	-18.1123	130.4	81.1507	-17.4442	-329.659	NaN	1.31477e-10	-329.659	NaN	2.07635e-10	-329.659	NaN	6.2379e-11	-329.659	NaN	1.27748e-10	-329.659	NaN	1.17757e-07	-329.659	NaN	4.44891e-12	-329.659	NaN	6.96075e-13	-329.659	NaN	4.77938e-13	-329.659	NaN	6.97001e-13	-329.659	NaN	4.56044e-13	-329.659	NaN	4.41116e-13	-329.659	NaN	3.25243e-13	-329.659	NaN	4.27323e-13	-329.659	NaN	2.86772e-13	-329.659	NaN
130.6	81.2667	-18.1366	130.6	81.2667	-17.4565	-324.452	NaN	1.30146e-10	-324.452	NaN	2.02486e-10	-324.452	NaN	6.34023e-11	-324.452	NaN	1.27877e-10	-324.452	NaN	1.17575e-07	-324.452	NaN	4.41568e-12	-324.452	NaN	8.56672e-13	-324.452	NaN	5.92688e-13	-324.452	NaN	6.57331e-13	-324.452	NaN	3.46837e-13	-324.452	NaN	3.68564e-13	-324.452	NaN	2.96265e-13	-324.452	NaN	3.85333e-13	-324.452	NaN	4.01824e-13	-324.452	NaN
130.8	81.3831	-18.1609	130.8	81.3831	-17.4676	-319.243	NaN	1.30855e-10	-319.243	NaN	2.07311e-10	-319.243	NaN	5.99703e-11	-319.243	NaN	1.26604e-10	-319.243	NaN	1.17762e-07	-319.243	NaN	4.02291e-12	-319.243	NaN	7.16857e-13	-319.243	NaN	5.4383e-13	-319.243	NaN	5.69198e-13	-319.243	NaN	3.75733e-13	-319.243	NaN	4.32007e-13	-319.243	NaN	2.93795e-13	-319.243	NaN	5.1599e-13	-319.243	NaN	2.82149e-13	-319.243	NaN
131	81.5008	-18.1858	131	81.5008	-17.4826	-314.039	NaN	1.30005e-10	-314.039	NaN	2.09442e-10	-314.039	NaN	6.12421e-11	-314.039	NaN	1.27185e-10	-314.039	NaN	1.17863e-07	-314.039	NaN	4.16129e-12	-314.039	NaN	7.66851e-13	-314.039	NaN	6.78788e-13	-314.039	NaN	6.07985e-13	-314.039	NaN	4.27876e-13	-314.039	NaN	3.0179e-13	-314.039	NaN	2.76593e-13	-314.039	NaN	5.0838e-13	-314.039	NaN	4.081e-13	-314.039	NaN
131.2	81.6152	-18.2075	131.2	81.6152	-17.4976	-308.841	NaN	1.33943e-10	-308.841	NaN	2.08281e-10	-308.841	NaN	6.11727e-11	-308.841	NaN	1.23963e-10	-308.841	NaN	1.17793e-07	-308.841	NaN	4.28194e-12	-308.841	NaN	7.72674e-13	-308.841	NaN	5.85904e-13	-308.841	NaN	6.22441e-13	-308.841	NaN	4.05953e-13	-308.841	NaN	4.25954e-13	-308.841	NaN	3.36547e-13	-308.841	NaN	4.74033e-13	-308.841	NaN	3.72708e-13	-308.841	NaN
131.4	81.734	-18.2285	131.4	81.734	-17.5159	-303.637	NaN	1.35806e-10	-303.637	NaN	2.07814e-10	-303.637	NaN	6.09326e-11	-303.637	NaN	1.26079e-10	-303.637	NaN	1.17652e-07	-303.637	NaN	4.40316e-12	-303.637	NaN	9.32023e-13	-303.637	NaN	6.1482e-13	-303.637	NaN	5.05519e-13	-303.637	NaN	3.68894e-13	-303.637	NaN	3.47486e-13	-303.637	NaN	3.25116e-13	-303.637	NaN	5.17312e-13	-303.637	NaN	3.7158e-13	-303.637	NaN
131.6	81.8529	-18.2502	131.6	81.8529	-17.5376	-298.426	NaN	1.33143e-10	-298.426	NaN	2.07821e-10	-298.426	NaN	6.15523e-11	-298.426	NaN	1.26515e-10	-298.426	NaN	1.17853e-07	-298.426	NaN	3.99432e-12	-298.426	NaN	1.03612e-12	-298.426	NaN	6.33412e-13	-298.426	NaN	5.89519e-13	-298.426	NaN	3.46677e-13	-298.426	NaN	3.41143e-13	-298.426	NaN	3.50096e-13	-298.426	NaN	5.35648e-13	-298.426	NaN	5.00449e-13	-298.426	NaN
131.8	81.9716	-18.2718	131.8	81.9716	-17.5659	-293.208	NaN	1.3299e-10	-293.208	NaN	2.10055e-10	-293.208	NaN	6.06676e-11	-293.208	NaN	1.27322e-10	-293.208	NaN	1.1775e-07	-293.208	NaN	4.11988e-12	-293.208	NaN	8.36139e-13	-293.208	NaN	5.31217e-13	-293.208	NaN	4.66168e-13	-293.208	NaN	3.886e-13	-293.208	NaN	2.59491e-13	-293.208	NaN	3.17168e-13	-293.208	NaN	4.70355e-13	-293.208	NaN	2.81022e-13	-293.208	NaN
132	82.09	-18.2935	132	82.09	-17.5995	-287.987	NaN	1.30151e-10	-287.987	NaN	2.08913e-10	-287.987	NaN	6.08886e-11	-287.987	NaN	1.26149e-10	-287.987	NaN	1.17985e-07	-287.987	NaN	4.24752e-12	-287.987	NaN	7.5576e-13	-287.987	NaN	6.37686e-13	-287.987	NaN	5.99384e-13	-287.987	NaN	3.56808e-13	-287.987	NaN	2.85472e-13	-287.987	NaN	2.61802e-13	-287.987	NaN	4.38231e-13	-287.987	NaN	4.17467e-13	-287.987	NaN
132.2	82.2076	-18.3152	132.2	82.2076	-17.6344	-282.788	NaN	1.34965e-10	-282.788	NaN	2.11187e-10	-282.788	NaN	6.04074e-11	-282.788	NaN	1.24978e-10	-282.788	NaN	1.17963e-07	-282.788	NaN	3.80689e-12	-282.788	NaN	7.10851e-13	-282.788	NaN	5.09563e-13	-282.788	NaN	6.2456e-13	-282.788	NaN	3.81438e-13	-282.788	NaN	3.59618e-13	-282.788	NaN	2.88072e-13	-282.788	NaN	4.52391e-13	-282.788	NaN	4.21012e-13	-282.788	NaN
132.4	82.324	-18.3355	132.4	82.324	-17.6732	-277.572	NaN	1.31494e-10	-277.572	NaN	2.09475e-10	-277.572	NaN	5.85218e-11	-277.572	NaN	1.24203e-10	-277.572	NaN	1.17867e-07	-277.572	NaN	4.18544e-12	-277.572	NaN	8.27979e-13	-277.572	NaN	5.58222e-13	-277.572	NaN	6.11418e-13	-277.572	NaN	3.64932e-13	-277.572	NaN	2.96079e-13	-277.572	NaN	3.53775e-13	-277.572	NaN	4.27229e-13	-277.572	NaN	4.31926e-13	-277.572	NaN
132.6	82.4395	-18.3539	132.6	82.4395	-17.7128	-272.361	NaN	1.29249e-10	-272.361	NaN	2.07637e-10	-272.361	NaN	5.81397e-11	-272.361	NaN	1.21452e-10	-272.361	NaN	1.1797e-07	-272.361	NaN	4.26514e-12	-272.361	NaN	8.06664e-13	-272.361	NaN	6.28766e-13	-272.361	NaN	6.53428e-13	-272.361	NaN	4.27875e-13	-272.361	NaN	3.30804e-13	-272.361	NaN	3.12548e-13	-272.361	NaN	3.72456e-13	-272.361	NaN	3.31917e-13	-272.361	NaN
132.8	82.5546	-18.3716	132.8	82.5546	-17.7583	-267.161	NaN	1.29907e-10	-267.161	NaN	2.0441e-10	-267.161	NaN	6.11651e-11	-267.161	NaN	1.24214e-10	-267.161	NaN	1.17944e-07	-267.161	NaN	4.69761e-12	-267.161	NaN	8.03537e-13	-267.161	NaN	5.29278e-13	-267.161	NaN	5.87462e-13	-267.161	NaN	3.71029e-13	-267.161	NaN	3.02518e-13	-267.161	NaN	3.22104e-13	-267.161	NaN	4.82185e-13	-267.161	NaN	4.66043e-13	-267.161	NaN
133	82.6685	-18.3893	133	82.6685	-17.8051	-261.966	NaN	1.31743e-10	-261.966	NaN	2.05566e-10	-261.966	NaN	6.37123e-11	-261.966	NaN	1.23997e-10	-261.966	NaN	1.17855e-07	-261.966	NaN	4.44989e-12	-261.966	NaN	7.58245e-13	-261.966	NaN	5.62332e-13	-261.966	NaN	5.47312e-13	-261.966	NaN	3.34148e-13	-261.966	NaN	3.12352e-13	-261.966	NaN	3.16285e-13	-261.966	NaN	4.57447e-13	-261.966	NaN	3.53701e-13	-261.966	NaN
133.2	82.7819	-18.407	133.2	82.7819	-17.8526	-256.74	NaN	1.31982e-10	-256.74	NaN	2.08856e-10	-256.74	NaN	6.20414e-11	-256.74	NaN	1.27659e-10	-256.74	NaN	1.18042e-07	-256.74	NaN	4.15603e-12	-256.74	NaN	7.79349e-13	-256.74	NaN	5.19911e-13	-256.74	NaN	7.14022e-13	-256.74	NaN	3.43637e-13	-256.74	NaN	3.1962e-13	-256.74	NaN	2.99624e-13	-256.74	NaN	4.27433e-13	-256.74	NaN	3.45978e-13	-256.74	NaN
133.4	82.895	-18.4287	133.4	82.895	-17.9068	-251.535	NaN	1.31827e-10	-251.535	NaN	2.07982e-10	-251.535	NaN	6.21034e-11	-251.535	NaN	1.25308e-10	-251.535	NaN	1.1821e-07	-251.535	NaN	4.297e-12	-251.535	NaN	8.31822e-13	-251.535	NaN	5.30465e-13	-251.535	NaN	4.27761e-13	-251.535	NaN	3.6082e-13	-251.535	NaN	3.40738e-13	-251.535	NaN	3.45723e-13	-251.535	NaN	4.27069e-13	-251.535	NaN	3.8681e-13	-251.535	NaN
133.6	83.0082	-18.4471	133.6	83.0082	-17.9583	-246.344	NaN	1.33558e-10	-246.344	NaN	2.09363e-10	-246.344	NaN	6.24285e-11	-246.344	NaN	1.18826e-10	-246.344	NaN	1.18322e-07	-246.344	NaN	3.96797e-12	-246.344	NaN	7.98283e-13	-246.344	NaN	5.34886e-13	-246.344	NaN	5.21539e-13	-246.344	NaN	3.68229e-13	-246.344	NaN	4.91943e-13	-246.344	NaN	2.66699e-13	-246.344	NaN	5.33658e-13	-246.344	NaN	3.30556e-13	-246.344	NaN
133.8	83.1214	-18.4628	133.8	83.1214	-18.0084	-241.141	NaN	1.31114e-10	-241.141	NaN	2.09578e-10	-241.141	NaN	5.90417e-11	-241.141	NaN	1.24502e-10	-241.141	NaN	1.18028e-07	-241.141	NaN	4.28582e-12	-241.141	NaN	7.0929e-13	-241.141	NaN	5.33946e-13	-241.141	NaN	7.15978e-13	-241.141	NaN	3.72064e-13	-241.141	NaN	3.43036e-13	-241.141	NaN	3.65641e-13	-241.141	NaN	5.16661e-13	-241.141	NaN	4.90359e-13	-241.141	NaN
134	83.2347	-18.4785	134	83.2347	-18.0573	-235.943	NaN	1.33383e-10	-235.943	NaN	2.08219e-10	-235.943	NaN	6.08407e-11	-235.943	NaN	1.25732e-10	-235.943	NaN	1.17863e-07	-235.943	NaN	4.38835e-12	-235.943	NaN	8.24981e-13	-235.943	NaN	5.03705e-13	-235.943	NaN	5.0223e-13	-235.943	NaN	3.41164e-13	-235.943	NaN	3.21303e-13	-235.943	NaN	3.10054e-13	-235.943	NaN	4.81586e-13	-235.943	NaN	4.81906e-13	-235.943	NaN
134.2	83.3484	-18.4949	134.2	83.3484	-18.1061	-230.74	NaN	1.31339e-10	-230.74	NaN	2.04901e-10	-230.74	NaN	6.17075e-11	-230.74	NaN	1.23202e-10	-230.74	NaN	1.17937e-07	-230.74	NaN	3.92825e-12	-230.74	NaN	6.94836e-13	-230.74	NaN	4.99918e-13	-230.74	NaN	5.62322e-13	-230.74	NaN	3.71846e-13	-230.74	NaN	3.16907e-13	-230.74	NaN	3.51965e-13	-230.74	NaN	4.9295e-13	-230.74	NaN	4.35823e-13	-230.74	NaN
134.4	83.4587	-18.5127	134.4	83.4587	-18.1563	-225.535	NaN	1.32145e-10	-225.535	NaN	2.05226e-10	-225.535	NaN	6.1859e-11	-225.535	NaN	1.22999e-10	-225.535	NaN	1.18032e-07	-225.535	NaN	3.9592e-12	-225.535	NaN	8.48073e-13	-225.535	NaN	5.38372e-13	-225.535	NaN	6.65616e-13	-225.535	NaN	3.21283e-13	-225.535	NaN	3.15208e-13	-225.535	NaN	2.8461e-13	-225.535	NaN	5.22491e-13	-225.535	NaN	3.52248e-13	-225.535	NaN
134.6	83.5735	-18.5291	134.6	83.5735	-18.2045	-220.312	NaN	1.35128e-10	-220.312	NaN	2.05317e-10	-220.312	NaN	6.1064e-11	-220.312	NaN	1.26661e-10	-220.312	NaN	1.18451e-07	-220.312	NaN	4.25757e-12	-220.312	NaN	7.34046e-13	-220.312	NaN	5.34815e-13	-220.312	NaN	7.15028e-13	-220.312	NaN	3.79602e-13	-220.312	NaN	3.56599e-13	-220.312	NaN	3.54986e-13	-220.312	NaN	4.57953e-13	-220.312	NaN	4.9119e-13	-220.312	NaN
134.8	83.6886	-18.5448	134.8	83.6886	-18.2468	-215.103	NaN	1.3137e-10	-215.103	NaN	2.0853e-10	-215.103	NaN	5.98884e-11	-215.103	NaN	1.23061e-10	-215.103	NaN	1.1826e-07	-215.103	NaN	4.0236e-12	-215.103	NaN	8.85401e-13	-215.103	NaN	5.37082e-13	-215.103	NaN	4.91291e-13	-215.103	NaN	4.00344e-13	-215.103	NaN	3.00879e-13	-215.103	NaN	3.47599e-13	-215.103	NaN	4.51342e-13	-215.103	NaN	4.07023e-13	-215.103	NaN
135	83.8049	-18.5626	135	83.8049	-18.285	-209.894	NaN	1.33498e-10	-209.894	NaN	2.10356e-10	-209.894	NaN	6.04476e-11	-209.894	NaN	1.26661e-10	-209.894	NaN	1.18092e-07	-209.894	NaN	4.27352e-12	-209.894	NaN	8.03143e-13	-209.894	NaN	5.37145e-13	-209.894	NaN	6.16962e-13	-209.894	NaN	3.93055e-13	-209.894	NaN	3.73675e-13	-209.894	NaN	3.65253e-13	-209.894	NaN	4.3938e-13	-209.894	NaN	4.90747e-13	-209.894	NaN
135.2	83.9217	-18.5803	135.2	83.9217	-18.3213	-204.685	NaN	1.34309e-10	-204.685	NaN	2.07515e-10	-204.685	NaN	5.96778e-11	-204.685	NaN	1.25167e-10	-204.685	NaN	1.18344e-07	-204.685	NaN	4.01963e-12	-204.685	NaN	7.57897e-13	-204.685	NaN	5.33169e-13	-204.685	NaN	9.14562e-13	-204.685	NaN	4.1396e-13	-204.685	NaN	3.54529e-13	-204.685	NaN	2.71836e-13	-204.685	NaN	5.42918e-13	-204.685	NaN	3.13183e-13	-204.685	NaN
135.4	84.035	-18.5961	135.4	84.035	-18.3503	-199.473	NaN	1.30082e-10	-199.473	NaN	2.07479e-10	-199.473	NaN	6.03217e-11	-199.473	NaN	1.24188e-10	-199.473	NaN	1.18274e-07	-199.473	NaN	3.96399e-12	-199.473	NaN	9.11592e-13	-199.473	NaN	4.66023e-13	-199.473	NaN	5.48408e-13	-199.473	NaN	4.40099e-13	-199.473	NaN	3.50062e-13	-199.473	NaN	2.91401e-13	-199.473	NaN	3.95602e-13	-199.473	NaN	3.68734e-13	-199.473	NaN
135.6	84.1532	-18.6119	135.6	84.1532	-18.378	-194.267	NaN	1.29943e-10	-194.267	NaN	2.09555e-10	-194.267	NaN	6.10918e-11	-194.267	NaN	1.269e-10	-194.267	NaN	1.18432e-07	-194.267	NaN	4.13609e-12	-194.267	NaN	8.69262e-13	-194.267	NaN	5.31457e-13	-194.267	NaN	4.9487e-13	-194.267	NaN	3.48159e-13	-194.267	NaN	3.30062e-13	-194.267	NaN	3.8735e-13	-194.267	NaN	5.10003e-13	-194.267	NaN	4.18195e-13	-194.267	NaN
135.8	84.2715	-18.6323	135.8	84.2715	-18.4071	-189.051	NaN	1.33203e-10	-189.051	NaN	2.066e-10	-189.051	NaN	6.08031e-11	-189.051	NaN	1.2431e-10	-189.051	NaN	1.18631e-07	-189.051	NaN	4.1015e-12	-189.051	NaN	8.23842e-13	-189.051	NaN	5.82852e-13	-189.051	NaN	5.87572e-13	-189.051	NaN	3.76413e-13	-189.051	NaN	3.14985e-13	-189.051	NaN	2.82403e-13	-189.051	NaN	5.37453e-13	-189.051	NaN	4.08079e-13	-189.051	NaN
136	84.3899	-18.6527	136	84.3899	-18.4302	-183.836	NaN	1.36816e-10	-183.836	NaN	2.06428e-10	-183.836	NaN	6.07184e-11	-183.836	NaN	1.24581e-10	-183.836	NaN	1.18305e-07	-183.836	NaN	4.17293e-12	-183.836	NaN	7.70834e-13	-183.836	NaN	5.66742e-13	-183.836	NaN	5.22225e-13	-183.836	NaN	3.69861e-13	-183.836	NaN	2.95002e-13	-183.836	NaN	3.60533e-13	-183.836	NaN	4.00208e-13	-183.836	NaN	3.14826e-13	-183.836	NaN
136.2	84.5081	-18.6718	136.2	84.5081	-18.4492	-178.626	NaN	1.32782e-10	-178.626	NaN	2.05983e-10	-178.626	NaN	5.82908e-11	-178.626	NaN	1.26817e-10	-178.626	NaN	1.18439e-07	-178.626	NaN	4.04869e-12	-178.626	NaN	8.35834e-13	-178.626	NaN	5.56551e-13	-178.626	NaN	5.17292e-13	-178.626	NaN	4.07571e-13	-178.626	NaN	3.33202e-13	-178.626	NaN	3.39649e-13	-178.626	NaN	4.58744e-13	-178.626	NaN	4.22792e-13	-178.626	NaN
136.4	84.6258	-18.6869	136.4	84.6258	-18.463	-173.416	NaN	1.32531e-10	-173.416	NaN	2.06859e-10	-173.416	NaN	6.05108e-11	-173.416	NaN	1.26773e-10	-173.416	NaN	1.18109e-07	-173.416	NaN	4.14339e-12	-173.416	NaN	7.01505e-13	-173.416	NaN	5.51093e-13	-173.416	NaN	4.71946e-13	-173.416	NaN	3.4616e-13	-173.416	NaN	2.87497e-13	-173.416	NaN	4.07109e-13	-173.416	NaN	5.11371e-13	-173.416	NaN	3.60767e-13	-173.416	NaN
136.6	84.744	-18.7034	136.6	84.744	-18.4782	-168.214	NaN	1.26982e-10	-168.214	NaN	2.08793e-10	-168.214	NaN	6.12847e-11	-168.214	NaN	1.25612e-10	-168.214	NaN	1.18406e-07	-168.214	NaN	4.54332e-12	-168.214	NaN	7.23295e-13	-168.214	NaN	5.48647e-13	-168.214	NaN	6.06783e-13	-168.214	NaN	3.72653e-13	-168.214	NaN	3.42265e-13	-168.214	NaN	3.84125e-13	-168.214	NaN	4.29602e-13	-168.214	NaN	4.82416e-13	-168.214	NaN
136.8	84.8623	-18.7212	136.8	84.8623	-18.492	-163.018	NaN	1.29799e-10	-163.018	NaN	2.05164e-10	-163.018	NaN	6.04158e-11	-163.018	NaN	1.2651e-10	-163.018	NaN	1.18423e-07	-163.018	NaN	4.04878e-12	-163.018	NaN	7.59404e-13	-163.018	NaN	5.2555e-13	-163.018	NaN	5.04959e-13	-163.018	NaN	4.04026e-13	-163.018	NaN	3.03109e-13	-163.018	NaN	2.75516e-13	-163.018	NaN	4.63517e-13	-163.018	NaN	4.84182e-13	-163.018	NaN
137	84.9807	-18.737	137	84.9807	-18.5084	-157.792	NaN	1.31181e-10	-157.792	NaN	2.05744e-10	-157.792	NaN	6.13261e-11	-157.792	NaN	1.25727e-10	-157.792	NaN	1.18471e-07	-157.792	NaN	4.32941e-12	-157.792	NaN	6.94895e-13	-157.792	NaN	5.91013e-13	-157.792	NaN	5.60221e-13	-157.792	NaN	4.3663e-13	-157.792	NaN	3.22748e-13	-157.792	NaN	2.9329e-13	-157.792	NaN	4.4667e-13	-157.792	NaN	3.41767e-13	-157.792	NaN
137.2	85.0988	-18.7522	137.2	85.0988	-18.5229	-152.589	NaN	1.34372e-10	-152.589	NaN	2.08269e-10	-152.589	NaN	5.95983e-11	-152.589	NaN	1.24602e-10	-152.589	NaN	1.18291e-07	-152.589	NaN	4.21563e-12	-152.589	NaN	7.10607e-13	-152.589	NaN	4.98806e-13	-152.589	NaN	6.69397e-13	-152.589	NaN	3.49452e-13	-152.589	NaN	3.01865e-13	-152.589	NaN	2.95433e-13	-152.589	NaN	5.11391e-13	-152.589	NaN	3.602e-13	-152.589	NaN
137.4	85.217	-18.766	137.4	85.217	-18.5354	-147.361	NaN	1.31449e-10	-147.361	NaN	2.07534e-10	-147.361	NaN	6.15112e-11	-147.361	NaN	1.24827e-10	-147.361	NaN	1.18219e-07	-147.361	NaN	4.27012e-12	-147.361	NaN	9.08155e-13	-147.361	NaN	5.54524e-13	-147.361	NaN	6.00224e-13	-147.361	NaN	3.8731e-13	-147.361	NaN	3.53217e-13	-147.361	NaN	3.20146e-13	-147.361	NaN	5.04488e-13	-147.361	NaN	3.63086e-13	-147.361	NaN
137.6	85.3342	-18.7798	137.6	85.3342	-18.5466	-142.153	NaN	1.32885e-10	-142.153	NaN	2.02591e-10	-142.153	NaN	6.15529e-11	-142.153	NaN	1.24286e-10	-142.153	NaN	1.18442e-07	-142.153	NaN	4.26394e-12	-142.153	NaN	8.04168e-13	-142.153	NaN	5.91221e-13	-142.153	NaN	6.28049e-13	-142.153	NaN	3.40123e-13	-142.153	NaN	3.08172e-13	-142.153	NaN	3.13058e-13	-142.153	NaN	4.04022e-13	-142.153	NaN	5.17429e-13	-142.153	NaN
137.8	85.4511	-18.7923	137.8	85.4511	-18.5577	-136.952	NaN	1.28751e-10	-136.952	NaN	2.06139e-10	-136.952	NaN	5.91174e-11	-136.952	NaN	1.22963e-10	-136.952	NaN	1.18037e-07	-136.952	NaN	4.10133e-12	-136.952	NaN	7.66804e-13	-136.952	NaN	4.85045e-13	-136.952	NaN	6.05437e-13	-136.952	NaN	3.41028e-13	-136.952	NaN	3.22492e-13	-136.952	NaN	3.69082e-13	-136.952	NaN	3.91942e-13	-136.952	NaN	4.23117e-13	-136.952	NaN
138	85.5685	-18.8061	138	85.5685	-18.5755	-131.745	NaN	1.33907e-10	-131.745	NaN	2.11628e-10	-131.745	NaN	6.07914e-11	-131.745	NaN	1.23954e-10	-131.745	NaN	1.18554e-07	-131.745	NaN	4.509e-12	-131.745	NaN	7.59286e-13	-131.745	NaN	4.91683e-13	-131.745	NaN	6.07454e-13	-131.745	NaN	3.95968e-13	-131.745	NaN	4.18468e-13	-131.745	NaN	3.24927e-13	-131.745	NaN	4.49172e-13	-131.745	NaN	3.11981e-13	-131.745	NaN
138.2	85.6865	-18.82	138.2	85.6865	-18.5953	-126.545	NaN	1.30175e-10	-126.545	NaN	2.05573e-10	-126.545	NaN	6.13425e-11	-126.545	NaN	1.27504e-10	-126.545	NaN	1.1843e-07	-126.545	NaN	4.70201e-12	-126.545	NaN	8.89373e-13	-126.545	NaN	4.9029e-13	-126.545	NaN	5.19762e-13	-126.545	NaN	3.8602e-13	-126.545	NaN	3.07057e-13	-126.545	NaN	3.39038e-13	-126.545	NaN	5.66998e-13	-126.545	NaN	3.75092e-13	-126.545	NaN
138.4	85.8051	-18.8378	138.4	85.8051	-18.6198	-121.325	NaN	1.33529e-10	-121.325	NaN	2.06124e-10	-121.325	NaN	5.82238e-11	-121.325	NaN	1.27109e-10	-121.325	NaN	1.18736e-07	-121.325	NaN	4.51931e-12	-121.325	NaN	7.28095e-13	-121.325	NaN	5.15123e-13	-121.325	NaN	5.97292e-13	-121.325	NaN	3.66225e-13	-121.325	NaN	3.0908e-13	-121.325	NaN	3.2323e-13	-121.325	NaN	4.04596e-13	-121.325	NaN	3.87159e-13	-121.325	NaN
138.6	85.9236	-18.853	138.6	85.9236	-18.6416	-116.112	NaN	1.31324e-10	-116.112	NaN	2.1005e-10	-116.112	NaN	6.00052e-11	-116.112	NaN	1.27903e-10	-116.112	NaN	1.18631e-07	-116.112	NaN	4.06741e-12	-116.112	NaN	7.40978e-13	-116.112	NaN	4.97972e-13	-116.112	NaN	6.10212e-13	-116.112	NaN	4.59178e-13	-116.112	NaN	3.04498e-13	-116.112	NaN	2.717e-13	-116.112	NaN	5.18525e-13	-116.112	NaN	5.05136e-13	-116.112	NaN
138.8	86.0421	-18.8642	138.8	86.0421	-18.6614	-110.903	NaN	1.28643e-10	-110.903	NaN	2.06842e-10	-110.903	NaN	6.0129e-11	-110.903	NaN	1.23008e-10	-110.903	NaN	1.18353e-07	-110.903	NaN	4.16407e-12	-110.903	NaN	8.059e-13	-110.903	NaN	5.31504e-13	-110.903	NaN	5.88995e-13	-110.903	NaN	3.68533e-13	-110.903	NaN	3.70572e-13	-110.903	NaN	3.42974e-13	-110.903	NaN	4.81667e-13	-110.903	NaN	3.01149e-13	-110.903	NaN
139	86.1609	-18.8734	139	86.1609	-18.6832	-105.704	NaN	1.31269e-10	-105.704	NaN	2.09121e-10	-105.704	NaN	5.93199e-11	-105.704	NaN	1.26896e-10	-105.704	NaN	1.18396e-07	-105.704	NaN	4.14056e-12	-105.704	NaN	8.04887e-13	-105.704	NaN	5.54663e-13	-105.704	NaN	5.28321e-13	-105.704	NaN	3.54079e-13	-105.704	NaN	2.99222e-13	-105.704	NaN	2.89608e-13	-105.704	NaN	5.03628e-13	-105.704	NaN	2.78819e-13	-105.704	NaN
139.2	86.2803	-18.8833	139.2	86.2803	-18.707	-100.499	NaN	1.31384e-10	-100.499	NaN	2.09985e-10	-100.499	NaN	6.1825e-11	-100.499	NaN	1.24705e-10	-100.499	NaN	1.1842e-07	-100.499	NaN	4.01371e-12	-100.499	NaN	7.24138e-13	-100.499	NaN	5.90488e-13	-100.499	NaN	6.60875e-13	-100.499	NaN	3.70742e-13	-100.499	NaN	3.3798e-13	-100.499	NaN	2.86237e-13	-100.499	NaN	4.50943e-13	-100.499	NaN	4.40974e-13	-100.499	NaN
139.4	86.3998	-18.8931	139.4	86.3998	-18.7301	-95.283	NaN	1.32459e-10	-95.283	NaN	2.09665e-10	-95.283	NaN	5.97419e-11	-95.283	NaN	1.26477e-10	-95.283	NaN	1.18008e-07	-95.283	NaN	4.11186e-12	-95.283	NaN	8.43997e-13	-95.283	NaN	5.15282e-13	-95.283	NaN	5.27504e-13	-95.283	NaN	3.44403e-13	-95.283	NaN	3.37906e-13	-95.283	NaN	3.07361e-13	-95.283	NaN	5.56056e-13	-95.283	NaN	4.06592e-13	-95.283	NaN
139.6	86.5202	-18.9037	139.6	86.5202	-18.754	-90.076	NaN	1.31633e-10	-90.076	NaN	2.05839e-10	-90.076	NaN	5.91274e-11	-90.076	NaN	1.22362e-10	-90.076	NaN	1.1831e-07	-90.076	NaN	4.44838e-12	-90.076	NaN	8.4386e-13	-90.076	NaN	5.16619e-13	-90.076	NaN	7.48448e-13	-90.076	NaN	3.32341e-13	-90.076	NaN	3.28908e-13	-90.076	NaN	3.38074e-13	-90.076	NaN	5.32561e-13	-90.076	NaN	4.3476e-13	-90.076	NaN
139.8	86.6407	-18.9143	139.8	86.6407	-18.7765	-84.868	NaN	1.35659e-10	-84.868	NaN	2.07527e-10	-84.868	NaN	5.99813e-11	-84.868	NaN	1.25323e-10	-84.868	NaN	1.1854e-07	-84.868	NaN	3.87865e-12	-84.868	NaN	7.82324e-13	-84.868	NaN	5.19511e-13	-84.868	NaN	5.41534e-13	-84.868	NaN	3.80685e-13	-84.868	NaN	3.86257e-13	-84.868	NaN	2.7919e-13	-84.868	NaN	3.30342e-13	-84.868	NaN	5.12651e-13	-84.868	NaN
140	86.7627	-18.9242	140	86.7627	-18.797	-79.67	NaN	1.32768e-10	-79.67	NaN	2.09231e-10	-79.67	NaN	6.18403e-11	-79.67	NaN	1.2342e-10	-79.67	NaN	1.18504e-07	-79.67	NaN	4.27873e-12	-79.67	NaN	1.01638e-12	-79.67	NaN	5.59074e-13	-79.67	NaN	5.2813e-13	-79.67	NaN	3.43568e-13	-79.67	NaN	4.02829e-13	-79.67	NaN	2.72392e-13	-79.67	NaN	5.25582e-13	-79.67	NaN	3.94578e-13	-79.67	NaN
140.2	86.8846	-18.9341	140.2	86.8846	-18.8221	-74.475	NaN	1.32296e-10	-74.475	NaN	2.07912e-10	-74.475	NaN	5.97886e-11	-74.475	NaN	1.2613e-10	-74.475	NaN	1.18255e-07	-74.475	NaN	4.26324e-12	-74.475	NaN	6.98005e-13	-74.475	NaN	6.15827e-13	-74.475	NaN	6.20219e-13	-74.475	NaN	3.99147e-13	-74.475	NaN	3.49502e-13	-74.475	NaN	3.10255e-13	-74.475	NaN	5.82319e-13	-74.475	NaN	4.6251e-13	-74.475	NaN
140.4	87.0073	-18.9427	140.4	87.0073	-18.8486	-69.265	NaN	1.33974e-10	-69.265	NaN	2.03436e-10	-69.265	NaN	5.97647e-11	-69.265	NaN	1.24236e-10	-69.265	NaN	1.18696e-07	-69.265	NaN	4.24263e-12	-69.265	NaN	8.36996e-13	-69.265	NaN	5.71084e-13	-69.265	NaN	5.43295e-13	-69.265	NaN	3.82393e-13	-69.265	NaN	3.44575e-13	-69.265	NaN	2.97809e-13	-69.265	NaN	4.20778e-13	-69.265	NaN	4.13949e-13	-69.265	NaN
140.6	87.1305	-18.9513	140.6	87.1305	-18.8785	-64.065	NaN	1.29704e-10	-64.065	NaN	2.03295e-10	-64.065	NaN	6.10059e-11	-64.065	NaN	1.26242e-10	-64.065	NaN	1.18715e-07	-64.065	NaN	4.30633e-12	-64.065	NaN	8.22946e-13	-64.065	NaN	5.25864e-13	-64.065	NaN	7.00152e-13	-64.065	NaN	3.41774e-13	-64.065	NaN	3.36161e-13	-64.065	NaN	2.77876e-13	-64.065	NaN	4.90412e-13	-64.065	NaN	4.48242e-13	-64.065	NaN
140.8	87.254	-18.9626	140.8	87.254	-18.9116	-58.846	NaN	1.29663e-10	-58.846	NaN	2.12456e-10	-58.846	NaN	6.14092e-11	-58.846	NaN	1.26369e-10	-58.846	NaN	1.18734e-07	-58.846	NaN	3.79082e-12	-58.846	NaN	7.26184e-13	-58.846	NaN	5.53664e-13	-58.846	NaN	5.7834e-13	-58.846	NaN	4.18648e-13	-58.846	NaN	3.22693e-13	-58.846	NaN	3.6483e-13	-58.846	NaN	5.58745e-13	-58.846	NaN	4.26906e-13	-58.846	NaN
141	87.3777	-18.9751	141	87.3777	-18.9441	-53.631	NaN	1.3171e-10	-53.631	NaN	2.05897e-10	-53.631	NaN	6.05843e-11	-53.631	NaN	1.28557e-10	-53.631	NaN	1.18727e-07	-53.631	NaN	4.42763e-12	-53.631	NaN	8.23938e-13	-53.631	NaN	6.15482e-13	-53.631	NaN	4.9322e-13	-53.631	NaN	4.10071e-13	-53.631	NaN	3.68516e-13	-53.631	NaN	3.04189e-13	-53.631	NaN	4.86247e-13	-53.631	NaN	3.17037e-13	-53.631	NaN
141.2	87.5008	-18.9877	141.2	87.5008	-18.9826	-48.417	NaN	1.3452e-10	-48.417	NaN	2.09588e-10	-48.417	NaN	6.37547e-11	-48.417	NaN	1.24921e-10	-48.417	NaN	1.18451e-07	-48.417	NaN	4.54584e-12	-48.417	NaN	8.1615e-13	-48.417	NaN	5.56911e-13	-48.417	NaN	6.61751e-13	-48.417	NaN	3.68123e-13	-48.417	NaN	3.39577e-13	-48.417	NaN	2.87739e-13	-48.417	NaN	4.73112e-13	-48.417	NaN	3.36061e-13	-48.417	NaN
141.4	87.623	-19.003	141.4	87.623	-19.0276	-43.209	NaN	1.34563e-10	-43.209	NaN	2.08664e-10	-43.209	NaN	6.24398e-11	-43.209	NaN	1.22204e-10	-43.209	NaN	1.1872e-07	-43.209	NaN	4.43584e-12	-43.209	NaN	7.993e-13	-43.209	NaN	5.50782e-13	-43.209	NaN	5.26152e-13	-43.209	NaN	3.8601e-13	-43.209	NaN	4.20577e-13	-43.209	NaN	2.75657e-13	-43.209	NaN	4.08859e-13	-43.209	NaN	4.61242e-13	-43.209	NaN
141.6	87.7446	-19.0189	141.6	87.7446	-19.0781	-37.988	NaN	1.3158e-10	-37.988	NaN	2.0854e-10	-37.988	NaN	5.98286e-11	-37.988	NaN	1.27655e-10	-37.988	NaN	1.18753e-07	-37.988	NaN	4.06001e-12	-37.988	NaN	7.34857e-13	-37.988	NaN	5.17106e-13	-37.988	NaN	5.38545e-13	-37.988	NaN	4.44902e-13	-37.988	NaN	3.40819e-13	-37.988	NaN	3.1431e-13	-37.988	NaN	5.73333e-13	-37.988	NaN	3.78239e-13	-37.988	NaN
141.8	87.8659	-19.0354	141.8	87.8659	-19.1311	-32.796	NaN	1.33898e-10	-32.796	NaN	2.06732e-10	-32.796	NaN	5.97161e-11	-32.796	NaN	1.2426e-10	-32.796	NaN	1.18502e-07	-32.796	NaN	4.68399e-12	-32.796	NaN	7.74051e-13	-32.796	NaN	5.88997e-13	-32.796	NaN	6.07409e-13	-32.796	NaN	3.47831e-13	-32.796	NaN	3.33181e-13	-32.796	NaN	3.36877e-13	-32.796	NaN	4.43136e-13	-32.796	NaN	3.80693e-13	-32.796	NaN
142	87.9851	-19.0533	142	87.9851	-19.1875	-27.596	NaN	1.316e-10	-27.596	NaN	2.06323e-10	-27.596	NaN	6.29832e-11	-27.596	NaN	1.26963e-10	-27.596	NaN	1.19055e-07	-27.596	NaN	4.22894e-12	-27.596	NaN	7.32031e-13	-27.596	NaN	5.05802e-13	-27.596	NaN	5.16021e-13	-27.596	NaN	4.04459e-13	-27.596	NaN	3.19845e-13	-27.596	NaN	2.96404e-13	-27.596	NaN	4.94687e-13	-27.596	NaN	3.94707e-13	-27.596	NaN
142.2	88.1036	-19.0739	142.2	88.1036	-19.2445	-22.359	NaN	1.31753e-10	-22.359	NaN	2.09109e-10	-22.359	NaN	6.27112e-11	-22.359	NaN	1.25033e-10	-22.359	NaN	1.18933e-07	-22.359	NaN	4.38401e-12	-22.359	NaN	7.39772e-13	-22.359	NaN	4.93469e-13	-22.359	NaN	5.72413e-13	-22.359	NaN	3.64901e-13	-22.359	NaN	3.72381e-13	-22.359	NaN	3.75714e-13	-22.359	NaN	4.65679e-13	-22.359	NaN	4.75175e-13	-22.359	NaN
142.4	88.2209	-19.0971	142.4	88.2209	-19.3036	-17.148	NaN	1.31765e-10	-17.148	NaN	2.10048e-10	-17.148	NaN	6.00986e-11	-17.148	NaN	1.26211e-10	-17.148	NaN	1.18842e-07	-17.148	NaN	3.97402e-12	-17.148	NaN	8.2162e-13	-17.148	NaN	5.80404e-13	-17.148	NaN	6.63197e-13	-17.148	NaN	4.65097e-13	-17.148	NaN	3.01704e-13	-17.148	NaN	3.20998e-13	-17.148	NaN	5.36905e-13	-17.148	NaN	4.23615e-13	-17.148	NaN
142.6	88.3366	-19.1229	142.6	88.3366	-19.3666	-11.942	NaN	1.32117e-10	-11.942	NaN	2.09521e-10	-11.942	NaN	6.10018e-11	-11.942	NaN	1.26711e-10	-11.942	NaN	1.18851e-07	-11.942	NaN	4.311e-12	-11.942	NaN	8.95763e-13	-11.942	NaN	5.5849e-13	-11.942	NaN	4.82349e-13	-11.942	NaN	3.64633e-13	-11.942	NaN	3.03933e-13	-11.942	NaN	3.15442e-13	-11.942	NaN	4.12352e-13	-11.942	NaN	4.31354e-13	-11.942	NaN
142.8	88.4517	-19.1488	142.8	88.4517	-19.4282	-6.729	NaN	1.34539e-10	-6.729	NaN	2.05243e-10	-6.729	NaN	5.96048e-11	-6.729	NaN	1.26836e-10	-6.729	NaN	1.18799e-07	-6.729	NaN	4.21822e-12	-6.729	NaN	7.65792e-13	-6.729	NaN	5.83003e-13	-6.729	NaN	5.05014e-13	-6.729	NaN	3.75697e-13	-6.729	NaN	3.48753e-13	-6.729	NaN	2.69407e-13	-6.729	NaN	4.76218e-13	-6.729	NaN	4.2963e-13	-6.729	NaN
143	88.5652	-19.1753	143	88.5652	-19.4879	-1.524	NaN	1.30453e-10	-1.524	NaN	2.08185e-10	-1.524	NaN	5.86951e-11	-1.524	NaN	1.27243e-10	-1.524	NaN	1.18796e-07	-1.524	NaN	4.39302e-12	-1.524	NaN	7.81237e-13	-1.524	NaN	5.14853e-13	-1.524	NaN	5.94255e-13	-1.524	NaN	3.96545e-13	-1.524	NaN	3.10296e-13	-1.524	NaN	3.42797e-13	-1.524	NaN	4.72607e-13	-1.524	NaN	4.88629e-13	-1.524	NaN
143.2	88.6786	-19.2011	143.2	88.6786	-19.5417	3.686	30.027	1.34707e-10	3.686	30.027	2.10395e-10	3.686	30.027	6.15416e-11	3.686	30.027	1.2477e-10	3.686	30.027	1.1866e-07	3.686	30.027	3.93867e-12	3.686	30.027	7.74588e-13	3.686	30.027	5.6073e-13	3.686	30.027	6.33898e-13	3.686	30.027	3.78762e-13	3.686	30.027	2.9358e-13	3.686	30.027	3.50545e-13	3.686	30.027	4.03464e-13	3.686	30.027	3.49796e-13	3.686	30.027
143.4	88.7922	-19.223	143.4	88.7922	-19.5888	8.881	30.0206	1.28566e-10	8.881	30.0206	2.06397e-10	8.881	30.0206	6.02578e-11	8.881	30.0206	1.23446e-10	8.881	30.0206	1.18856e-07	8.881	30.0206	4.22846e-12	8.881	30.0206	8.86198e-13	8.881	30.0206	5.74025e-13	8.881	30.0206	5.52415e-13	8.881	30.0206	4.28657e-13	8.881	30.0206	3.31321e-13	8.881	30.0206	2.85251e-13	8.881	30.0206	4.36448e-13	8.881	30.0206	4.46682e-13	8.881	30.0206
143.6	88.905	-19.2448	143.6	88.905	-19.6332	14.083	30.1212	1.27944e-10	14.083	30.1212	2.06349e-10	14.083	30.1212	5.89343e-11	14.083	30.1212	1.26197e-10	14.083	30.1212	1.18447e-07	14.083	30.1212	4.09501e-12	14.083	30.1212	8.2262e-13	14.083	30.1212	5.08662e-13	14.083	30.1212	6.00554e-13	14.083	30.1212	3.17281e-13	14.083	30.1212	3.03708e-13	14.083	30.1212	3.43601e-13	14.083	30.1212	4.52106e-13	14.083	30.1212	5.00403e-13	14.083	30.1212
143.8	89.0176	-19.2647	143.8	89.0176	-19.6743	19.31	30.4559	1.3024e-10	19.31	30.4559	2.11355e-10	19.31	30.4559	5.99023e-11	19.31	30.4559	1.27499e-10	19.31	30.4559	1.19184e-07	19.31	30.4559	4.21836e-12	19.31	30.4559	7.69998e-13	19.31	30.4559	4.9638e-13	19.31	30.4559	4.9701e-13	19.31	30.4559	3.17736e-13	19.31	30.4559	3.55654e-13	19.31	30.4559	2.96385e-13	19.31	30.4559	6.8357e-13	19.31	30.4559	4.35594e-13	19.31	30.4559
144	89.1302	-19.2839	144	89.1302	-19.7108	24.517	31.152	1.32933e-10	24.517	31.152	2.11113e-10	24.517	31.152	5.93465e-11	24.517	31.152	1.29041e-10	24.517	31.152	1.1871e-07	24.517	31.152	4.27033e-12	24.517	31.152	9.39306e-13	24.517	31.152	5.955e-13	24.517	31.152	7.19299e-13	24.517	31.152	4.00311e-13	24.517	31.152	4.06056e-13	24.517	31.152	3.01968e-13	24.517	31.152	5.61485e-13	24.517	31.152	3.826e-13	24.517	31.152
144.2	89.2431	-19.3018	144.2	89.2431	-19.7387	29.741	32.1324	1.34709e-10	29.741	32.1324	2.12683e-10	29.741	32.1324	6.02159e-11	29.741	32.1324	1.27128e-10	29.741	32.1324	1.18892e-07	29.741	32.1324	4.49087e-12	29.741	32.1324	9.55824e-13	29.741	32.1324	6.08487e-13	29.741	32.1324	5.34355e-13	29.741	32.1324	4.12308e-13	29.741	32.1324	3.14825e-13	29.741	32.1324	3.54857e-13	29.741	32.1324	3.81172e-13	29.741	32.1324	4.69131e-13	29.741	32.1324
144.4	89.3568	-19.3191	144.4	89.3568	-19.7606	34.951	33.5244	1.31798e-10	34.951	33.5244	2.05255e-10	34.951	33.5244	6.22557e-11	34.951	33.5244	1.27061e-10	34.951	33.5244	1.19131e-07	34.951	33.5244	4.09082e-12	34.951	33.5244	1.02069e-12	34.951	33.5244	5.33125e-13	34.951	33.5244	4.77181e-13	34.951	33.5244	4.30564e-13	34.951	33.5244	3.92177e-13	34.951	33.5244	3.37142e-13	34.951	33.5244	4.80851e-13	34.951	33.5244	5.64665e-13	34.951	33.5244
144.6	89.4716	-19.3396	144.6	89.4716	-19.7785	40.159	35.0944	1.33596e-10	40.159	35.0944	2.08049e-10	40.159	35.0944	6.04129e-11	40.159	35.0944	1.26204e-10	40.159	35.0944	1.19318e-07	40.159	35.0944	3.94195e-12	40.159	35.0944	8.52687e-13	40.159	35.0944	5.30324e-13	40.159	35.0944	7.35489e-13	40.159	35.0944	3.52363e-13	40.159	35.0944	3.42431e-13	40.159	35.0944	3.36714e-13	40.159	35.0944	4.6764e-13	40.159	35.0944	4.25015e-13	40.159	35.0944
144.8	89.5868	-19.3615	144.8	89.5868	-19.7965	45.371	37.1272	1.31844e-10	45.371	37.1272	2.09083e-10	45.371	37.1272	6.08826e-11	45.371	37.1272	1.26714e-10	45.371	37.1272	1.19378e-07	45.371	37.1272	4.08934e-12	45.371	37.1272	8.78963e-13	45.371	37.1272	5.29877e-13	45.371	37.1272	5.4598e-13	45.371	37.1272	4.83638e-13	45.371	37.1272	3.3608e-13	45.371	37.1272	3.13333e-13	45.371	37.1272	5.69346e-13	45.371	37.1272	5.70162e-13	45.371	37.1272
145	89.6985	-19.3847	145	89.6985	-19.8137	50.568	39.1422	1.34278e-10	50.568	39.1422	2.07299e-10	50.568	39.1422	6.19823e-11	50.568	39.1422	1.27343e-10	50.568	39.1422	1.19148e-07	50.568	39.1422	4.20204e-12	50.568	39.1422	8.24124e-13	50.568	39.1422	5.28975e-13	50.568	39.1422	5.14025e-13	50.568	39.1422	3.65325e-13	50.568	39.1422	3.509e-13	50.568	39.1422	3.25633e-13	50.568	39.1422	4.28305e-13	50.568	39.1422	5.03174e-13	50.568	39.1422
145.2	89.8148	-19.4106	145.2	89.8148	-19.8343	55.78	41.4526	1.34759e-10	55.78	41.4526	2.09097e-10	55.78	41.4526	6.14511e-11	55.78	41.4526	1.29957e-10	55.78	41.4526	1.19265e-07	55.78	41.4526	3.75657e-12	55.78	41.4526	7.34438e-13	55.78	41.4526	5.43392e-13	55.78	41.4526	6.36506e-13	55.78	41.4526	3.73933e-13	55.78	41.4526	3.08601e-13	55.78	41.4526	3.18942e-13	55.78	41.4526	4.44968e-13	55.78	41.4526	3.58259e-13	55.78	41.4526
145.4	89.9311	-19.4345	145.4	89.9311	-19.8529	60.972	43.6863	1.32368e-10	60.972	43.6863	2.09545e-10	60.972	43.6863	6.21389e-11	60.972	43.6863	1.24598e-10	60.972	43.6863	1.18791e-07	60.972	43.6863	4.34648e-12	60.972	43.6863	8.31335e-13	60.972	43.6863	5.92693e-13	60.972	43.6863	5.69585e-13	60.972	43.6863	3.65442e-13	60.972	43.6863	3.49052e-13	60.972	43.6863	2.95837e-13	60.972	43.6863	3.97413e-13	60.972	43.6863	3.81629e-13	60.972	43.6863
145.6	90.0476	-19.4631	145.6	90.0476	-19.8775	66.171	46.1407	1.34829e-10	66.171	46.1407	2.13148e-10	66.171	46.1407	6.12615e-11	66.171	46.1407	1.30084e-10	66.171	46.1407	1.19203e-07	66.171	46.1407	4.57425e-12	66.171	46.1407	7.9648e-13	66.171	46.1407	5.21325e-13	66.171	46.1407	4.86642e-13	66.171	46.1407	3.59154e-13	66.171	46.1407	3.40793e-13	66.171	46.1407	3.54292e-13	66.171	46.1407	5.43383e-13	66.171	46.1407	4.12519e-13	66.171	46.1407
145.8	90.164	-19.4956	145.8	90.164	-19.9054	71.381	48.6322	1.33383e-10	71.381	48.6322	2.12082e-10	71.381	48.6322	6.3117e-11	71.381	48.6322	1.24435e-10	71.381	48.6322	1.19028e-07	71.381	48.6322	4.0376e-12	71.381	48.6322	7.27682e-13	71.381	48.6322	5.60448e-13	71.381	48.6322	8.20294e-13	71.381	48.6322	3.57313e-13	71.381	48.6322	3.08828e-13	71.381	48.6322	2.94597e-13	71.381	48.6322	4.27787e-13	71.381	48.6322	5.15604e-13	71.381	48.6322
146	90.2758	-19.5335	146	90.2758	-19.9386	76.594	51.2142	1.34283e-10	76.594	51.2142	2.09593e-10	76.594	51.2142	6.18336e-11	76.594	51.2142	1.30259e-10	76.594	51.2142	1.19198e-07	76.594	51.2142	4.23581e-12	76.594	51.2142	8.55966e-13	76.594	51.2142	5.53693e-13	76.594	51.2142	7.42715e-13	76.594	51.2142	3.94599e-13	76.594	51.2142	3.55276e-13	76.594	51.2142	3.2948e-13	76.594	51.2142	5.48742e-13	76.594	51.2142	5.50798e-13	76.594	51.2142
146.2	90.3918	-19.5753	146.2	90.3918	-19.9785	81.799	53.9942	1.35176e-10	81.799	53.9942	2.10665e-10	81.799	53.9942	6.23146e-11	81.799	53.9942	1.24406e-10	81.799	53.9942	1.195e-07	81.799	53.9942	4.74376e-12	81.799	53.9942	8.14659e-13	81.799	53.9942	5.77983e-13	81.799	53.9942	4.77598e-13	81.799	53.9942	3.54661e-13	81.799	53.9942	3.79557e-13	81.799	53.9942	3.01795e-13	81.799	53.9942	6.74828e-13	81.799	53.9942	3.13548e-13	81.799	53.9942
146.4	90.5074	-19.6178	146.4	90.5074	-20.0177	86.997	56.781	1.36619e-10	86.997	56.781	2.12398e-10	86.997	56.781	6.38239e-11	86.997	56.781	1.2934e-10	86.997	56.781	1.19462e-07	86.997	56.781	4.50536e-12	86.997	56.781	7.62268e-13	86.997	56.781	5.39263e-13	86.997	56.781	5.61249e-13	86.997	56.781	3.88305e-13	86.997	56.781	3.2993e-13	86.997	56.781	3.14181e-13	86.997	56.781	4.80755e-13	86.997	56.781	3.92201e-13	86.997	56.781
146.6	90.623	-19.6616	146.6	90.623	-20.0589	92.201	59.5707	1.40181e-10	92.201	59.5707	2.16413e-10	92.201	59.5707	6.51443e-11	92.201	59.5707	1.30783e-10	92.201	59.5707	1.19639e-07	92.201	59.5707	4.39711e-12	92.201	59.5707	8.03665e-13	92.201	59.5707	4.89332e-13	92.201	59.5707	6.23993e-13	92.201	59.5707	3.50577e-13	92.201	59.5707	3.36135e-13	92.201	59.5707	2.92569e-13	92.201	59.5707	4.34631e-13	92.201	59.5707	4.73642e-13	92.201	59.5707
146.8	90.7385	-19.7082	146.8	90.7385	-20.1034	97.413	62.3494	1.38149e-10	97.413	62.3494	2.14708e-10	97.413	62.3494	6.81347e-11	97.413	62.3494	1.31851e-10	97.413	62.3494	1.19739e-07	97.413	62.3494	4.15035e-12	97.413	62.3494	9.02301e-13	97.413	62.3494	5.60582e-13	97.413	62.3494	6.97714e-13	97.413	62.3494	3.97299e-13	97.413	62.3494	3.54359e-13	97.413	62.3494	2.97647e-13	97.413	62.3494	5.19385e-13	97.413	62.3494	4.14018e-13	97.413	62.3494
147	90.8548	-19.754	147	90.8548	-20.1466	102.618	65.2768	1.38319e-10	102.618	65.2768	2.21227e-10	102.618	65.2768	6.42325e-11	102.618	65.2768	1.28475e-10	102.618	65.2768	1.19926e-07	102.618	65.2768	4.47354e-12	102.618	65.2768	7.50811e-13	102.618	65.2768	5.38832e-13	102.618	65.2768	4.94929e-13	102.618	65.2768	4.20661e-13	102.618	65.2768	3.24137e-13	102.618	65.2768	2.75518e-13	102.618	65.2768	5.48083e-13	102.618	65.2768	3.63168e-13	102.618	65.2768
147.2	90.9713	-19.7985	147.2	90.9713	-20.1898	107.834	68.1277	1.38101e-10	107.834	68.1277	2.20928e-10	107.834	68.1277	6.74718e-11	107.834	68.1277	1.32021e-10	107.834	68.1277	1.1994e-07	107.834	68.1277	4.16486e-12	107.834	68.1277	7.98234e-13	107.834	68.1277	5.48785e-13	107.834	68.1277	6.56676e-13	107.834	68.1277	3.70548e-13	107.834	68.1277	4.1014e-13	107.834	68.1277	3.15021e-13	107.834	68.1277	3.41521e-13	107.834	68.1277	3.41404e-13	107.834	68.1277
147.4	91.0888	-19.8424	147.4	91.0888	-20.2324	113.021	71.1533	1.38659e-10	113.021	71.1533	2.20968e-10	113.021	71.1533	6.62558e-11	113.021	71.1533	1.29546e-10	113.021	71.1533	1.19562e-07	113.021	71.1533	4.82876e-12	113.021	71.1533	7.5451e-13	113.021	71.1533	5.60384e-13	113.021	71.1533	4.68491e-13	113.021	71.1533	5.13383e-13	113.021	71.1533	4.01137e-13	113.021	71.1533	3.02401e-13	113.021	71.1533	4.20338e-13	113.021	71.1533	3.59692e-13	113.021	71.1533
147.6	91.2076	-19.8817	147.6	91.2076	-20.2677	118.223	74.1675	1.42309e-10	118.223	74.1675	2.2402e-10	118.223	74.1675	6.77845e-11	118.223	74.1675	1.33017e-10	118.223	74.1675	1.20022e-07	118.223	74.1675	4.53277e-12	118.223	74.1675	7.80182e-13	118.223	74.1675	5.26147e-13	118.223	74.1675	6.69322e-13	118.223	74.1675	3.46076e-13	118.223	74.1675	3.20328e-13	118.223	74.1675	2.54766e-13	118.223	74.1675	6.64795e-13	118.223	74.1675	4.24759e-13	118.223	74.1675
147.8	91.327	-19.9163	147.8	91.327	-20.299	123.421	77.22	1.46322e-10	123.421	77.22	2.238e-10	123.421	77.22	6.97189e-11	123.421	77.22	1.3186e-10	123.421	77.22	1.20125e-07	123.421	77.22	4.92547e-12	123.421	77.22	7.72908e-13	123.421	77.22	5.20624e-13	123.421	77.22	5.91249e-13	123.421	77.22	3.98365e-13	123.421	77.22	3.50821e-13	123.421	77.22	3.23053e-13	123.421	77.22	4.76536e-13	123.421	77.22	4.3799e-13	123.421	77.22
148	91.4479	-19.9416	148	91.4479	-20.321	128.622	80.148	1.43494e-10	128.622	80.148	2.2206e-10	128.622	80.148	6.984e-11	128.622	80.148	1.35652e-10	128.622	80.148	1.20491e-07	128.622	80.148	4.84322e-12	128.622	80.148	8.81699e-13	128.622	80.148	5.07234e-13	128.622	80.148	5.82256e-13	128.622	80.148	4.07239e-13	128.622	80.148	4.04493e-13	128.622	80.148	3.68463e-13	128.622	80.148	6.19807e-13	128.622	80.148	4.22085e-13	128.622	80.148
148.2	91.5691	-19.9636	148.2	91.5691	-20.3404	133.823	83.1345	1.45548e-10	133.823	83.1345	2.28102e-10	133.823	83.1345	7.13254e-11	133.823	83.1345	1.33878e-10	133.823	83.1345	1.20486e-07	133.823	83.1345	4.32754e-12	133.823	83.1345	7.96206e-13	133.823	83.1345	6.91529e-13	133.823	83.1345	5.11949e-13	133.823	83.1345	3.20101e-13	133.823	83.1345	3.99492e-13	133.823	83.1345	3.56023e-13	133.823	83.1345	5.57943e-13	133.823	83.1345	4.06125e-13	133.823	83.1345
148.4	91.6913	-19.983	148.4	91.6913	-20.3598	139.028	86.1776	1.47571e-10	139.028	86.1776	2.35844e-10	139.028	86.1776	7.40089e-11	139.028	86.1776	1.35999e-10	139.028	86.1776	1.20587e-07	139.028	86.1776	4.55979e-12	139.028	86.1776	9.34287e-13	139.028	86.1776	4.82913e-13	139.028	86.1776	7.55224e-13	139.028	86.1776	3.78585e-13	139.028	86.1776	3.16824e-13	139.028	86.1776	3.71992e-13	139.028	86.1776	5.68977e-13	139.028	86.1776	2.49006e-13	139.028	86.1776
148.6	91.8143	-19.9944	148.6	91.8143	-20.3725	144.228	89.259	1.48126e-10	144.228	89.259	2.37814e-10	144.228	89.259	7.40781e-11	144.228	89.259	1.34652e-10	144.228	89.259	1.20838e-07	144.228	89.259	4.30368e-12	144.228	89.259	9.73192e-13	144.228	89.259	5.76691e-13	144.228	89.259	5.60429e-13	144.228	89.259	3.79985e-13	144.228	89.259	3.38615e-13	144.228	89.259	3.40726e-13	144.228	89.259	7.89847e-13	144.228	89.259	4.16922e-13	144.228	89.259
148.8	91.9373	-19.9965	148.8	91.9373	-20.3773	149.453	92.3412	1.51478e-10	149.453	92.3412	2.38063e-10	149.453	92.3412	7.73255e-11	149.453	92.3412	1.36753e-10	149.453	92.3412	1.20826e-07	149.453	92.3412	4.61267e-12	149.453	92.3412	7.73399e-13	149.453	92.3412	5.29424e-13	149.453	92.3412	5.94074e-13	149.453	92.3412	3.15514e-13	149.453	92.3412	3.146e-13	149.453	92.3412	4.07945e-13	149.453	92.3412	5.80107e-13	149.453	92.3412	3.97371e-13	149.453	92.3412
149	92.0607	-19.994	149	92.0607	-20.3795	154.656	95.4315	1.54228e-10	154.656	95.4315	2.41428e-10	154.656	95.4315	7.41765e-11	154.656	95.4315	1.34223e-10	154.656	95.4315	1.2131e-07	154.656	95.4315	5.07844e-12	154.656	95.4315	8.52825e-13	154.656	95.4315	5.4451e-13	154.656	95.4315	6.35169e-13	154.656	95.4315	3.35644e-13	154.656	95.4315	3.96378e-13	154.656	95.4315	3.48788e-13	154.656	95.4315	6.50089e-13	154.656	95.4315	5.13361e-13	154.656	95.4315
149.2	92.1846	-19.9882	149.2	92.1846	-20.379	159.858	98.5412	1.52311e-10	159.858	98.5412	2.39698e-10	159.858	98.5412	7.95801e-11	159.858	98.5412	1.41565e-10	159.858	98.5412	1.21015e-07	159.858	98.5412	4.63352e-12	159.858	98.5412	7.43158e-13	159.858	98.5412	4.58977e-13	159.858	98.5412	5.85565e-13	159.858	98.5412	4.29054e-13	159.858	98.5412	3.58445e-13	159.858	98.5412	2.84244e-13	159.858	98.5412	6.60454e-13	159.858	98.5412	3.80971e-13	159.858	98.5412
149.4	92.3086	-19.9804	149.4	92.3086	-20.3758	165.055	101.585	1.53192e-10	165.055	101.585	2.43461e-10	165.055	101.585	7.80614e-11	165.055	101.585	1.41642e-10	165.055	101.585	1.21267e-07	165.055	101.585	5.38655e-12	165.055	101.585	1.02344e-12	165.055	101.585	6.19832e-13	165.055	101.585	5.94592e-13	165.055	101.585	4.15835e-13	165.055	101.585	3.98604e-13	165.055	101.585	3.29145e-13	165.055	101.585	5.13646e-13	165.055	101.585	4.90424e-13	165.055	101.585
149.6	92.4318	-19.9692	149.6	92.4318	-20.37	170.25	104.719	1.5886e-10	170.25	104.719	2.44097e-10	170.25	104.719	7.77876e-11	170.25	104.719	1.42271e-10	170.25	104.719	1.21432e-07	170.25	104.719	5.05409e-12	170.25	104.719	7.98325e-13	170.25	104.719	5.35e-13	170.25	104.719	6.10419e-13	170.25	104.719	4.07521e-13	170.25	104.719	3.27773e-13	170.25	104.719	4.04617e-13	170.25	104.719	1.03661e-12	170.25	104.719	6.06909e-13	170.25	104.719
149.8	92.5546	-19.9581	149.8	92.5546	-20.3655	175.449	107.832	1.60955e-10	175.449	107.832	2.50671e-10	175.449	107.832	7.9785e-11	175.449	107.832	1.39511e-10	175.449	107.832	1.21298e-07	175.449	107.832	4.91674e-12	175.449	107.832	8.31236e-13	175.449	107.832	6.20078e-13	175.449	107.832	6.03387e-13	175.449	107.832	3.49545e-13	175.449	107.832	3.25394e-13	175.449	107.832	3.79248e-13	175.449	107.832	8.14968e-13	175.449	107.832	4.88392e-13	175.449	107.832
150	92.6764	-19.9496	150	92.6764	-20.365	180.648	110.93	1.58513e-10	180.648	110.93	2.51214e-10	180.648	110.93	7.95309e-11	180.648	110.93	1.37575e-10	180.648	110.93	1.21532e-07	180.648	110.93	5.19061e-12	180.648	110.93	7.48321e-13	180.648	110.93	5.56202e-13	180.648	110.93	7.05128e-13	180.648	110.93	3.81409e-13	180.648	110.93	3.13894e-13	180.648	110.93	3.24587e-13	180.648	110.93	9.5825e-13	180.648	110.93	6.98087e-13	180.648	110.93
150.2	92.7971	-19.9397	150.2	92.7971	-20.3645	185.85	114.012	1.58427e-10	185.85	114.012	2.51504e-10	185.85	114.012	8.03931e-11	185.85	114.012	1.39717e-10	185.85	114.012	1.21499e-07	185.85	114.012	4.85687e-12	185.85	114.012	7.36404e-13	185.85	114.012	4.79996e-13	185.85	114.012	6.28505e-13	185.85	114.012	3.75069e-13	185.85	114.012	3.11646e-13	185.85	114.012	3.22088e-13	185.85	114.012	7.41352e-13	185.85	114.012	4.66534e-13	185.85	114.012
150.4	92.9123	-19.9305	150.4	92.9123	-20.3679	191.052	117.128	1.62645e-10	191.052	117.128	2.59035e-10	191.052	117.128	8.44842e-11	191.052	117.128	1.41462e-10	191.052	117.128	1.21633e-07	191.052	117.128	4.5585e-12	191.052	117.128	9.05748e-13	191.052	117.128	5.01658e-13	191.052	117.128	4.95368e-13	191.052	117.128	3.76911e-13	191.052	117.128	3.48697e-13	191.052	117.128	3.88514e-13	191.052	117.128	1.2032e-12	191.052	117.128	4.20402e-13	191.052	117.128
150.6	93.0303	-19.926	150.6	93.0303	-20.3767	196.257	120.286	1.61999e-10	196.257	120.286	2.54614e-10	196.257	120.286	8.41199e-11	196.257	120.286	1.39363e-10	196.257	120.286	1.21836e-07	196.257	120.286	5.29783e-12	196.257	120.286	8.66927e-13	196.257	120.286	5.95875e-13	196.257	120.286	5.97711e-13	196.257	120.286	4.72209e-13	196.257	120.286	3.53816e-13	196.257	120.286	3.4465e-13	196.257	120.286	9.86624e-13	196.257	120.286	4.7366e-13	196.257	120.286
150.8	93.1481	-19.9308	150.8	93.1481	-20.3928	201.458	123.428	1.60835e-10	201.458	123.428	2.63983e-10	201.458	123.428	8.45344e-11	201.458	123.428	1.41108e-10	201.458	123.428	1.22111e-07	201.458	123.428	5.27141e-12	201.458	123.428	8.29982e-13	201.458	123.428	5.70634e-13	201.458	123.428	6.35833e-13	201.458	123.428	4.12622e-13	201.458	123.428	4.05338e-13	201.458	123.428	3.19038e-13	201.458	123.428	8.07308e-13	201.458	123.428	4.69719e-13	201.458	123.428
151	93.2648	-19.9395	151	93.2648	-20.4142	206.656	126.615	1.6405e-10	206.656	126.615	2.52708e-10	206.656	126.615	8.3383e-11	206.656	126.615	1.39018e-10	206.656	126.615	1.22016e-07	206.656	126.615	5.23086e-12	206.656	126.615	7.26746e-13	206.656	126.615	5.49869e-13	206.656	126.615	5.81664e-13	206.656	126.615	4.07284e-13	206.656	126.615	3.78201e-13	206.656	126.615	2.90898e-13	206.656	126.615	8.21336e-13	206.656	126.615	6.41777e-13	206.656	126.615
151.2	93.3807	-19.9509	151.2	93.3807	-20.4356	211.862	129.695	1.63016e-10	211.862	129.695	2.59846e-10	211.862	129.695	8.29544e-11	211.862	129.695	1.43183e-10	211.862	129.695	1.22358e-07	211.862	129.695	4.71515e-12	211.862	129.695	8.0459e-13	211.862	129.695	5.73757e-13	211.862	129.695	5.07674e-13	211.862	129.695	3.66359e-13	211.862	129.695	4.42631e-13	211.862	129.695	3.14925e-13	211.862	129.695	1.05742e-12	211.862	129.695	3.35962e-13	211.862	129.695
151.4	93.4917	-19.9656	151.4	93.4917	-20.4623	217.082	132.912	1.64072e-10	217.082	132.912	2.58053e-10	217.082	132.912	8.43884e-11	217.082	132.912	1.41615e-10	217.082	132.912	1.22303e-07	217.082	132.912	4.75022e-12	217.082	132.912	7.81231e-13	217.082	132.912	7.31496e-13	217.082	132.912	6.53142e-13	217.082	132.912	4.18932e-13	217.082	132.912	4.21441e-13	217.082	132.912	3.59144e-13	217.082	132.912	1.09864e-12	217.082	132.912	4.68662e-13	217.082	132.912
151.6	93.6076	-19.9857	151.6	93.6076	-20.493	222.275	136.098	1.65264e-10	222.275	136.098	2.54286e-10	222.275	136.098	8.45164e-11	222.275	136.098	1.42084e-10	222.275	136.098	1.22514e-07	222.275	136.098	5.07289e-12	222.275	136.098	8.11535e-13	222.275	136.098	5.77703e-13	222.275	136.098	5.73701e-13	222.275	136.098	4.1285e-13	222.275	136.098	3.37186e-13	222.275	136.098	3.045e-13	222.275	136.098	1.05292e-12	222.275	136.098	6.07271e-13	222.275	136.098
151.8	93.7237	-20.0104	151.8	93.7237	-20.5284	227.483	139.266	1.65937e-10	227.483	139.266	2.57359e-10	227.483	139.266	8.25021e-11	227.483	139.266	1.36421e-10	227.483	139.266	1.22404e-07	227.483	139.266	4.86826e-12	227.483	139.266	7.59231e-13	227.483	139.266	6.14236e-13	227.483	139.266	5.73712e-13	227.483	139.266	4.31735e-13	227.483	139.266	3.66804e-13	227.483	139.266	3.59041e-13	227.483	139.266	7.25158e-13	227.483	139.266	3.45246e-13	227.483	139.266
152	93.8401	-20.0351	152	93.8401	-20.5637	232.686	142.457	1.60605e-10	232.686	142.457	2.50953e-10	232.686	142.457	8.14991e-11	232.686	142.457	1.42863e-10	232.686	142.457	1.22461e-07	232.686	142.457	5.03207e-12	232.686	142.457	7.61968e-13	232.686	142.457	5.94466e-13	232.686	142.457	5.25464e-13	232.686	142.457	3.36235e-13	232.686	142.457	3.83284e-13	232.686	142.457	3.35601e-13	232.686	142.457	1.01347e-12	232.686	142.457	4.89232e-13	232.686	142.457
152.2	93.9572	-20.0612	152.2	93.9572	-20.6018	237.885	145.615	1.58288e-10	237.885	145.615	2.51786e-10	237.885	145.615	8.345e-11	237.885	145.615	1.38666e-10	237.885	145.615	1.22394e-07	237.885	145.615	4.8291e-12	237.885	145.615	7.68963e-13	237.885	145.615	6.65747e-13	237.885	145.615	6.22128e-13	237.885	145.615	3.89179e-13	237.885	145.615	4.18901e-13	237.885	145.615	3.68954e-13	237.885	145.615	1.01885e-12	237.885	145.615	4.96582e-13	237.885	145.615
152.4	94.0748	-20.0866	152.4	94.0748	-20.6405	243.093	148.863	1.61728e-10	243.093	148.863	2.49946e-10	243.093	148.863	8.13828e-11	243.093	148.863	1.42879e-10	243.093	148.863	1.22013e-07	243.093	148.863	5.08304e-12	243.093	148.863	7.47248e-13	243.093	148.863	6.15057e-13	243.093	148.863	6.14556e-13	243.093	148.863	4.1578e-13	243.093	148.863	3.68207e-13	243.093	148.863	2.89462e-13	243.093	148.863	8.499e-13	243.093	148.863	5.64379e-13	243.093	148.863
152.6	94.1936	-20.1106	152.6	94.1936	-20.6785	248.292	152.062	1.58164e-10	248.292	152.062	2.50568e-10	248.292	152.062	7.97603e-11	248.292	152.062	1.39719e-10	248.292	152.062	1.22238e-07	248.292	152.062	5.07796e-12	248.292	152.062	8.77819e-13	248.292	152.062	6.00143e-13	248.292	152.062	5.88518e-13	248.292	152.062	3.81352e-13	248.292	152.062	3.41174e-13	248.292	152.062	2.92352e-13	248.292	152.062	9.93543e-13	248.292	152.062	3.9752e-13	248.292	152.062
152.8	94.3126	-20.1307	152.8	94.3126	-20.7133	253.503	155.359	1.61139e-10	253.503	155.359	2.48231e-10	253.503	155.359	8.07537e-11	253.503	155.359	1.38364e-10	253.503	155.359	1.21796e-07	253.503	155.359	5.16531e-12	253.503	155.359	8.31682e-13	253.503	155.359	6.35743e-13	253.503	155.359	6.88227e-13	253.503	155.359	4.84129e-13	253.503	155.359	3.14605e-13	253.503	155.359	3.85057e-13	253.503	155.359	1.06821e-12	253.503	155.359	4.23888e-13	253.503	155.359
153	94.4323	-20.1488	153	94.4323	-20.7447	258.701	158.496	1.55033e-10	258.701	158.496	2.42831e-10	258.701	158.496	7.8645e-11	258.701	158.496	1.38137e-10	258.701	158.496	1.2193e-07	258.701	158.496	4.67781e-12	258.701	158.496	9.17615e-13	258.701	158.496	6.58041e-13	258.701	158.496	6.63755e-13	258.701	158.496	3.71891e-13	258.701	158.496	3.56848e-13	258.701	158.496	3.09958e-13	258.701	158.496	8.10025e-13	258.701	158.496	5.25865e-13	258.701	158.496
153.2	94.5528	-20.1656	153.2	94.5528	-20.7742	263.903	161.663	1.55219e-10	263.903	161.663	2.4286e-10	263.903	161.663	8.07101e-11	263.903	161.663	1.40521e-10	263.903	161.663	1.21779e-07	263.903	161.663	4.73871e-12	263.903	161.663	7.26034e-13	263.903	161.663	4.84001e-13	263.903	161.663	7.2782e-13	263.903	161.663	4.12354e-13	263.903	161.663	3.00234e-13	263.903	161.663	3.43637e-13	263.903	161.663	1.22677e-12	263.903	161.663	4.73562e-13	263.903	161.663
153.4	94.6736	-20.1811	153.4	94.6736	-20.803	269.106	164.838	1.56167e-10	269.106	164.838	2.42687e-10	269.106	164.838	8.18629e-11	269.106	164.838	1.40299e-10	269.106	164.838	1.2159e-07	269.106	164.838	4.98017e-12	269.106	164.838	8.49607e-13	269.106	164.838	5.60932e-13	269.106	164.838	8.74512e-13	269.106	164.838	3.76193e-13	269.106	164.838	2.72387e-13	269.106	164.838	3.28271e-13	269.106	164.838	8.91985e-13	269.106	164.838	4.87295e-13	269.106	164.838
153.6	94.7944	-20.1946	153.6	94.7944	-20.8325	274.312	168.115	1.56806e-10	274.312	168.115	2.44521e-10	274.312	168.115	7.75401e-11	274.312	168.115	1.37297e-10	274.312	168.115	1.2158e-07	274.312	168.115	4.43345e-12	274.312	168.115	7.78663e-13	274.312	168.115	5.63694e-13	274.312	168.115	5.68032e-13	274.312	168.115	4.04526e-13	274.312	168.115	3.07418e-13	274.312	168.115	3.78398e-13	274.312	168.115	1.16943e-12	274.312	168.115	4.53973e-13	274.312	168.115
153.8	94.9152	-20.2041	153.8	94.9152	-20.8593	279.505	171.331	1.55428e-10	279.505	171.331	2.44066e-10	279.505	171.331	7.92321e-11	279.505	171.331	1.36919e-10	279.505	171.331	1.2158e-07	279.505	171.331	4.92985e-12	279.505	171.331	7.08288e-13	279.505	171.331	5.25869e-13	279.505	171.331	6.81296e-13	279.505	171.331	3.64461e-13	279.505	171.331	3.41992e-13	279.505	171.331	3.34143e-13	279.505	171.331	9.21621e-13	279.505	171.331	5.01189e-13	279.505	171.331
154	95.037	-20.2123	154	95.037	-20.8868	284.71	174.484	1.56426e-10	284.71	174.484	2.40523e-10	284.71	174.484	7.95829e-11	284.71	174.484	1.39348e-10	284.71	174.484	1.21602e-07	284.71	174.484	5.01053e-12	284.71	174.484	8.24162e-13	284.71	174.484	6.30065e-13	284.71	174.484	6.60737e-13	284.71	174.484	3.5191e-13	284.71	174.484	3.2232e-13	284.71	174.484	3.12505e-13	284.71	174.484	1.15479e-12	284.71	174.484	5.03715e-13	284.71	174.484
154.2	95.1588	-20.2185	154.2	95.1588	-20.9129	289.923	177.642	1.52091e-10	289.923	177.642	2.36626e-10	289.923	177.642	7.75458e-11	289.923	177.642	1.36931e-10	289.923	177.642	1.21511e-07	289.923	177.642	4.39855e-12	289.923	177.642	7.94084e-13	289.923	177.642	6.13863e-13	289.923	177.642	5.2419e-13	289.923	177.642	3.62981e-13	289.923	177.642	3.48176e-13	289.923	177.642	2.87674e-13	289.923	177.642	1.04045e-12	289.923	177.642	3.75125e-13	289.923	177.642
154.4	95.2804	-20.226	154.4	95.2804	-20.9431	295.126	180.901	1.50808e-10	295.126	180.901	2.38369e-10	295.126	180.901	7.46485e-11	295.126	180.901	1.36619e-10	295.126	180.901	1.21269e-07	295.126	180.901	4.87726e-12	295.126	180.901	7.88279e-13	295.126	180.901	5.45427e-13	295.126	180.901	4.92832e-13	295.126	180.901	4.14133e-13	295.126	180.901	3.47972e-13	295.126	180.901	3.7993e-13	295.126	180.901	1.03532e-12	295.126	180.901	4.12457e-13	295.126	180.901
154.6	95.3976	-20.2355	154.6	95.3976	-20.9772	300.336	184.071	1.53881e-10	300.336	184.071	2.35992e-10	300.336	184.071	7.75716e-11	300.336	184.071	1.37158e-10	300.336	184.071	1.21204e-07	300.336	184.071	4.69806e-12	300.336	184.071	7.39191e-13	300.336	184.071	7.64243e-13	300.336	184.071	8.27373e-13	300.336	184.071	3.64585e-13	300.336	184.071	3.47115e-13	300.336	184.071	3.1358e-13	300.336	184.071	9.98999e-13	300.336	184.071	4.70954e-13	300.336	184.071
154.8	95.5187	-20.247	154.8	95.5187	-21.0141	305.536	187.259	1.50195e-10	305.536	187.259	2.37495e-10	305.536	187.259	7.87853e-11	305.536	187.259	1.34168e-10	305.536	187.259	1.20972e-07	305.536	187.259	4.815e-12	305.536	187.259	7.98535e-13	305.536	187.259	5.47646e-13	305.536	187.259	5.45013e-13	305.536	187.259	3.98753e-13	305.536	187.259	3.07811e-13	305.536	187.259	2.87667e-13	305.536	187.259	1.03426e-12	305.536	187.259	5.29078e-13	305.536	187.259
155	95.6388	-20.2631	155	95.6388	-21.0608	310.745	190.457	1.49417e-10	310.745	190.457	2.34139e-10	310.745	190.457	7.57631e-11	310.745	190.457	1.33926e-10	310.745	190.457	1.21085e-07	310.745	190.457	4.78582e-12	310.745	190.457	7.87361e-13	310.745	190.457	5.51392e-13	310.745	190.457	7.36781e-13	310.745	190.457	4.08601e-13	310.745	190.457	3.82082e-13	310.745	190.457	3.66132e-13	310.745	190.457	1.15315e-12	310.745	190.457	5.16701e-13	310.745	190.457
155.2	95.7588	-20.284	155.2	95.7588	-21.1136	315.951	193.653	1.50322e-10	315.951	193.653	2.35006e-10	315.951	193.653	7.64846e-11	315.951	193.653	1.34874e-10	315.951	193.653	1.20862e-07	315.951	193.653	4.65832e-12	315.951	193.653	8.32513e-13	315.951	193.653	5.7276e-13	315.951	193.653	5.42727e-13	315.951	193.653	3.29114e-13	315.951	193.653	3.93024e-13	315.951	193.653	3.57002e-13	315.951	193.653	1.10171e-12	315.951	193.653	4.45813e-13	315.951	193.653
155.4	95.8788	-20.3055	155.4	95.8788	-21.1671	321.144	196.868	1.47368e-10	321.144	196.868	2.36712e-10	321.144	196.868	7.48183e-11	321.144	196.868	1.40615e-10	321.144	196.868	1.20702e-07	321.144	196.868	5.39318e-12	321.144	196.868	7.34736e-13	321.144	196.868	6.10968e-13	321.144	196.868	7.54208e-13	321.144	196.868	4.1668e-13	321.144	196.868	3.60944e-13	321.144	196.868	3.40006e-13	321.144	196.868	9.8596e-13	321.144	196.868	5.48547e-13	321.144	196.868
155.6	95.9948	-20.3276	155.6	95.9948	-21.2245	326.343	200.017	1.50058e-10	326.343	200.017	2.37455e-10	326.343	200.017	7.54895e-11	326.343	200.017	1.35288e-10	326.343	200.017	1.20977e-07	326.343	200.017	4.82836e-12	326.343	200.017	7.75597e-13	326.343	200.017	5.36025e-13	326.343	200.017	5.96213e-13	326.343	200.017	4.3178e-13	326.343	200.017	3.23715e-13	326.343	200.017	3.09673e-13	326.343	200.017	8.74127e-13	326.343	200.017	3.81467e-13	326.343	200.017
155.8	96.1157	-20.3537	155.8	96.1157	-21.2867	331.559	203.216	1.50209e-10	331.559	203.216	2.31121e-10	331.559	203.216	7.49868e-11	331.559	203.216	1.36184e-10	331.559	203.216	1.2091e-07	331.559	203.216	4.50284e-12	331.559	203.216	7.60672e-13	331.559	203.216	6.12404e-13	331.559	203.216	5.62578e-13	331.559	203.216	3.99198e-13	331.559	203.216	3.54431e-13	331.559	203.216	3.96136e-13	331.559	203.216	1.15727e-12	331.559	203.216	5.10836e-13	331.559	203.216
156	96.2361	-20.3852	156	96.2361	-21.3534	336.776	206.421	1.50334e-10	336.776	206.421	2.3237e-10	336.776	206.421	7.41528e-11	336.776	206.421	1.34587e-10	336.776	206.421	1.21142e-07	336.776	206.421	4.43764e-12	336.776	206.421	6.84669e-13	336.776	206.421	6.02685e-13	336.776	206.421	7.67416e-13	336.776	206.421	3.49387e-13	336.776	206.421	3.60968e-13	336.776	206.421	2.99914e-13	336.776	206.421	1.24329e-12	336.776	206.421	4.32699e-13	336.776	206.421
156.2	96.357	-20.4187	156.2	96.357	-21.4209	341.975	209.623	1.49221e-10	341.975	209.623	2.28523e-10	341.975	209.623	7.18063e-11	341.975	209.623	1.35698e-10	341.975	209.623	1.20946e-07	341.975	209.623	4.6137e-12	341.975	209.623	9.24046e-13	341.975	209.623	5.41305e-13	341.975	209.623	5.16462e-13	341.975	209.623	3.66232e-13	341.975	209.623	3.07385e-13	341.975	209.623	4.84871e-13	341.975	209.623	1.06798e-12	341.975	209.623	4.68006e-13	341.975	209.623
156.4	96.4782	-20.4515	156.4	96.4782	-21.4831	347.179	212.867	1.45982e-10	347.179	212.867	2.3063e-10	347.179	212.867	7.56587e-11	347.179	212.867	1.38446e-10	347.179	212.867	1.20716e-07	347.179	212.867	4.43747e-12	347.179	212.867	7.49183e-13	347.179	212.867	6.49509e-13	347.179	212.867	5.75156e-13	347.179	212.867	3.5106e-13	347.179	212.867	3.55919e-13	347.179	212.867	3.30567e-13	347.179	212.867	1.0716e-12	347.179	212.867	4.79404e-13	347.179	212.867
156.6	96.5998	-20.483	156.6	96.5998	-21.5426	352.395	216.008	1.47365e-10	352.395	216.008	2.33854e-10	352.395	216.008	7.44497e-11	352.395	216.008	1.3728e-10	352.395	216.008	1.20886e-07	352.395	216.008	4.76521e-12	352.395	216.008	7.42869e-13	352.395	216.008	5.02799e-13	352.395	216.008	5.68216e-13	352.395	216.008	3.5434e-13	352.395	216.008	3.4761e-13	352.395	216.008	2.86302e-13	352.395	216.008	1.05453e-12	352.395	216.008	6.54723e-13	352.395	216.008
156.8	96.7215	-20.5132	156.8	96.7215	-21.5994	357.603	219.215	1.50492e-10	357.603	219.215	2.30125e-10	357.603	219.215	7.32508e-11	357.603	219.215	1.38669e-10	357.603	219.215	1.20757e-07	357.603	219.215	4.75381e-12	357.603	219.215	7.10156e-13	357.603	219.215	5.12612e-13	357.603	219.215	5.4095e-13	357.603	219.215	3.58776e-13	357.603	219.215	2.84078e-13	357.603	219.215	3.65517e-13	357.603	219.215	1.40385e-12	357.603	219.215	6.21109e-13	357.603	219.215
157	96.8436	-20.5421	157	96.8436	-21.649	362.807	222.42	1.46702e-10	362.807	222.42	2.31891e-10	362.807	222.42	7.5196e-11	362.807	222.42	1.35176e-10	362.807	222.42	1.20771e-07	362.807	222.42	4.5574e-12	362.807	222.42	9.64648e-13	362.807	222.42	5.57047e-13	362.807	222.42	5.284e-13	362.807	222.42	3.35007e-13	362.807	222.42	3.52152e-13	362.807	222.42	3.15349e-13	362.807	222.42	1.25464e-12	362.807	222.42	3.69887e-13	362.807	222.42
157.2	96.9653	-20.569	157.2	96.9653	-21.6952	368.02	225.575	1.48318e-10	368.02	225.575	2.29967e-10	368.02	225.575	7.55094e-11	368.02	225.575	1.38838e-10	368.02	225.575	1.20632e-07	368.02	225.575	5.10396e-12	368.02	225.575	8.38453e-13	368.02	225.575	5.6008e-13	368.02	225.575	6.25821e-13	368.02	225.575	3.55139e-13	368.02	225.575	3.55822e-13	368.02	225.575	2.92514e-13	368.02	225.575	1.09639e-12	368.02	225.575	4.51833e-13	368.02	225.575
157.4	97.0865	-20.5932	157.4	97.0865	-21.7341	373.21	228.76	1.46025e-10	373.21	228.76	2.27575e-10	373.21	228.76	7.46284e-11	373.21	228.76	1.36473e-10	373.21	228.76	1.20433e-07	373.21	228.76	4.25087e-12	373.21	228.76	9.21684e-13	373.21	228.76	5.64455e-13	373.21	228.76	6.06355e-13	373.21	228.76	4.11588e-13	373.21	228.76	3.56078e-13	373.21	228.76	3.7085e-13	373.21	228.76	1.17222e-12	373.21	228.76	5.45258e-13	373.21	228.76
157.6	97.2077	-20.62	157.6	97.2077	-21.7703	378.423	231.991	1.48246e-10	378.423	231.991	2.27932e-10	378.423	231.991	7.51163e-11	378.423	231.991	1.35966e-10	378.423	231.991	1.20184e-07	378.423	231.991	4.87157e-12	378.423	231.991	9.31236e-13	378.423	231.991	5.42279e-13	378.423	231.991	5.47152e-13	378.423	231.991	3.91837e-13	378.423	231.991	4.20096e-13	378.423	231.991	3.19146e-13	378.423	231.991	1.32156e-12	378.423	231.991	5.1287e-13	378.423	231.991
157.8	97.3291	-20.6449	157.8	97.3291	-21.8032	383.617	235.166	1.43514e-10	383.617	235.166	2.31769e-10	383.617	235.166	7.32196e-11	383.617	235.166	1.33311e-10	383.617	235.166	1.20376e-07	383.617	235.166	4.67364e-12	383.617	235.166	8.73464e-13	383.617	235.166	5.33623e-13	383.617	235.166	5.97195e-13	383.617	235.166	4.02516e-13	383.617	235.166	3.2751e-13	383.617	235.166	3.75583e-13	383.617	235.166	1.34637e-12	383.617	235.166	4.08273e-13	383.617	235.166
158	97.4506	-20.6658	158	97.4506	-21.8282	388.839	238.365	1.46334e-10	388.839	238.365	2.26335e-10	388.839	238.365	7.50361e-11	388.839	238.365	1.34352e-10	388.839	238.365	1.20264e-07	388.839	238.365	4.99398e-12	388.839	238.365	7.71247e-13	388.839	238.365	5.24053e-13	388.839	238.365	7.80743e-13	388.839	238.365	3.45452e-13	388.839	238.365	3.64147e-13	388.839	238.365	3.32482e-13	388.839	238.365	1.4667e-12	388.839	238.365	5.19385e-13	388.839	238.365
158.2	97.5714	-20.6847	158.2	97.5714	-21.8492	394.027	241.575	1.43391e-10	394.027	241.575	2.27937e-10	394.027	241.575	7.45257e-11	394.027	241.575	1.33759e-10	394.027	241.575	1.20249e-07	394.027	241.575	4.3838e-12	394.027	241.575	9.65311e-13	394.027	241.575	5.76817e-13	394.027	241.575	5.06216e-13	394.027	241.575	4.59161e-13	394.027	241.575	3.77167e-13	394.027	241.575	4.15703e-13	394.027	241.575	1.51908e-12	394.027	241.575	6.36824e-13	394.027	241.575
158.4	97.6915	-20.703	158.4	97.6915	-21.8648	399.237	244.766	1.45366e-10	399.237	244.766	2.27626e-10	399.237	244.766	7.34744e-11	399.237	244.766	1.3136e-10	399.237	244.766	1.20165e-07	399.237	244.766	4.85251e-12	399.237	244.766	7.24447e-13	399.237	244.766	5.48341e-13	399.237	244.766	7.28112e-13	399.237	244.766	3.79092e-13	399.237	244.766	3.66807e-13	399.237	244.766	3.41181e-13	399.237	244.766	1.51058e-12	399.237	244.766	5.32817e-13	399.237	244.766
158.6	97.8104	-20.7219	158.6	97.8104	-21.8784	404.439	247.938	1.4223e-10	404.439	247.938	2.30615e-10	404.439	247.938	7.16613e-11	404.439	247.938	1.34314e-10	404.439	247.938	1.1978e-07	404.439	247.938	4.70711e-12	404.439	247.938	7.76556e-13	404.439	247.938	5.40946e-13	404.439	247.938	8.14017e-13	404.439	247.938	4.22916e-13	404.439	247.938	3.07739e-13	404.439	247.938	3.04077e-13	404.439	247.938	2.22926e-12	404.439	247.938	5.08869e-13	404.439	247.938
158.8	97.9292	-20.7401	158.8	97.9292	-21.8914	409.639	251.138	1.48493e-10	409.639	251.138	2.30163e-10	409.639	251.138	7.21338e-11	409.639	251.138	1.357e-10	409.639	251.138	1.2035e-07	409.639	251.138	4.10185e-12	409.639	251.138	7.664e-13	409.639	251.138	5.46016e-13	409.639	251.138	5.42569e-13	409.639	251.138	3.21159e-13	409.639	251.138	4.09525e-13	409.639	251.138	3.20922e-13	409.639	251.138	1.75287e-12	409.639	251.138	6.46316e-13	409.639	251.138
159	98.0479	-20.7543	159	98.0479	-21.899	414.851	254.313	1.40378e-10	414.851	254.313	2.25897e-10	414.851	254.313	7.03069e-11	414.851	254.313	1.33306e-10	414.851	254.313	1.19723e-07	414.851	254.313	4.59707e-12	414.851	254.313	9.01216e-13	414.851	254.313	5.40326e-13	414.851	254.313	4.77028e-13	414.851	254.313	3.67772e-13	414.851	254.313	4.23878e-13	414.851	254.313	3.3719e-13	414.851	254.313	1.8337e-12	414.851	254.313	6.88852e-13	414.851	254.313
159.2	98.1656	-20.7659	159.2	98.1656	-21.904	420.062	257.534	1.43861e-10	420.062	257.534	2.25727e-10	420.062	257.534	7.25834e-11	420.062	257.534	1.3485e-10	420.062	257.534	1.19909e-07	420.062	257.534	5.17266e-12	420.062	257.534	9.22091e-13	420.062	257.534	5.03334e-13	420.062	257.534	7.87335e-13	420.062	257.534	4.15689e-13	420.062	257.534	3.23919e-13	420.062	257.534	3.48159e-13	420.062	257.534	1.63351e-12	420.062	257.534	5.00593e-13	420.062	257.534
159.4	98.2823	-20.7762	159.4	98.2823	-21.9096	425.275	260.752	1.45003e-10	425.275	260.752	2.25009e-10	425.275	260.752	7.17561e-11	425.275	260.752	1.34857e-10	425.275	260.752	1.19897e-07	425.275	260.752	4.40905e-12	425.275	260.752	8.45063e-13	425.275	260.752	5.17417e-13	425.275	260.752	4.70962e-13	425.275	260.752	3.2638e-13	425.275	260.752	3.06822e-13	425.275	260.752	3.51371e-13	425.275	260.752	1.72993e-12	425.275	260.752	5.93516e-13	425.275	260.752
159.6	98.3976	-20.7838	159.6	98.3976	-21.9159	430.491	263.911	1.476e-10	430.491	263.911	2.27491e-10	430.491	263.911	7.04395e-11	430.491	263.911	1.33512e-10	430.491	263.911	1.19821e-07	430.491	263.911	5.01809e-12	430.491	263.911	7.82978e-13	430.491	263.911	5.29357e-13	430.491	263.911	5.62615e-13	430.491	263.911	3.95803e-13	430.491	263.911	3.87767e-13	430.491	263.911	3.07244e-13	430.491	263.911	2.18148e-12	430.491	263.911	6.58406e-13	430.491	263.911
159.8	98.5111	-20.7933	159.8	98.5111	-21.9242	435.691	267.11	1.45168e-10	435.691	267.11	2.28109e-10	435.691	267.11	7.27796e-11	435.691	267.11	1.3327e-10	435.691	267.11	1.19866e-07	435.691	267.11	4.19998e-12	435.691	267.11	9.00448e-13	435.691	267.11	6.51566e-13	435.691	267.11	5.6278e-13	435.691	267.11	3.57282e-13	435.691	267.11	3.49775e-13	435.691	267.11	3.37042e-13	435.691	267.11	1.89589e-12	435.691	267.11	5.33789e-13	435.691	267.11
160	98.6151	-20.8095	160	98.6151	-21.9417	440.884	270.294	1.44438e-10	440.884	270.294	2.27259e-10	440.884	270.294	6.94673e-11	440.884	270.294	1.37065e-10	440.884	270.294	1.19533e-07	440.884	270.294	4.69531e-12	440.884	270.294	7.23363e-13	440.884	270.294	5.95515e-13	440.884	270.294	6.66933e-13	440.884	270.294	4.02871e-13	440.884	270.294	3.00565e-13	440.884	270.294	3.59913e-13	440.884	270.294	2.09384e-12	440.884	270.294	5.99989e-13	440.884	270.294
160.2	98.7266	-20.829	160.2	98.7266	-21.962	446.082	273.475	1.44093e-10	446.082	273.475	2.26754e-10	446.082	273.475	7.21858e-11	446.082	273.475	1.32356e-10	446.082	273.475	1.19804e-07	446.082	273.475	4.62388e-12	446.082	273.475	8.22003e-13	446.082	273.475	5.19684e-13	446.082	273.475	5.60887e-13	446.082	273.475	3.3787e-13	446.082	273.475	3.28721e-13	446.082	273.475	3.72753e-13	446.082	273.475	2.24956e-12	446.082	273.475	5.9507e-13	446.082	273.475
160.4	98.8375	-20.8499	160.4	98.8375	-21.9862	451.317	276.721	1.43317e-10	451.317	276.721	2.21665e-10	451.317	276.721	7.21884e-11	451.317	276.721	1.32471e-10	451.317	276.721	1.19739e-07	451.317	276.721	4.66366e-12	451.317	276.721	8.41898e-13	451.317	276.721	5.54504e-13	451.317	276.721	5.71517e-13	451.317	276.721	4.06099e-13	451.317	276.721	3.77435e-13	451.317	276.721	3.30852e-13	451.317	276.721	2.15764e-12	451.317	276.721	7.04247e-13	451.317	276.721
160.6	98.9479	-20.8754	160.6	98.9479	-22.0158	456.531	279.892	1.4437e-10	456.531	279.892	2.26512e-10	456.531	279.892	7.52099e-11	456.531	279.892	1.32581e-10	456.531	279.892	1.19663e-07	456.531	279.892	4.70089e-12	456.531	279.892	6.84719e-13	456.531	279.892	5.70581e-13	456.531	279.892	6.89397e-13	456.531	279.892	3.72784e-13	456.531	279.892	2.97319e-13	456.531	279.892	3.81565e-13	456.531	279.892	1.74518e-12	456.531	279.892	5.936e-13	456.531	279.892
160.8	99.058	-20.9022	160.8	99.058	-22.0467	461.754	283.109	1.4342e-10	461.754	283.109	2.27853e-10	461.754	283.109	7.08713e-11	461.754	283.109	1.31468e-10	461.754	283.109	1.19433e-07	461.754	283.109	4.35443e-12	461.754	283.109	9.24271e-13	461.754	283.109	5.37096e-13	461.754	283.109	5.67116e-13	461.754	283.109	3.82595e-13	461.754	283.109	3.60521e-13	461.754	283.109	3.43879e-13	461.754	283.109	2.55413e-12	461.754	283.109	6.18485e-13	461.754	283.109
161	99.1589	-20.9357	161	99.1589	-22.0856	466.981	286.321	1.44569e-10	466.981	286.321	2.2628e-10	466.981	286.321	7.00428e-11	466.981	286.321	1.30857e-10	466.981	286.321	1.19452e-07	466.981	286.321	4.65016e-12	466.981	286.321	6.74722e-13	466.981	286.321	6.11703e-13	466.981	286.321	6.4185e-13	466.981	286.321	4.14085e-13	466.981	286.321	3.6973e-13	466.981	286.321	3.31014e-13	466.981	286.321	2.46488e-12	466.981	286.321	5.81154e-13	466.981	286.321
161.2	99.2685	-20.9739	161.2	99.2685	-22.1311	472.18	289.525	1.47006e-10	472.18	289.525	2.27934e-10	472.18	289.525	7.01644e-11	472.18	289.525	1.3169e-10	472.18	289.525	1.19567e-07	472.18	289.525	4.83365e-12	472.18	289.525	7.99748e-13	472.18	289.525	4.96964e-13	472.18	289.525	8.05454e-13	472.18	289.525	3.72387e-13	472.18	289.525	3.07308e-13	472.18	289.525	2.90262e-13	472.18	289.525	2.85424e-12	472.18	289.525	5.42837e-13	472.18	289.525
161.4	99.3789	-21.0147	161.4	99.3789	-22.18	477.394	292.761	1.40473e-10	477.394	292.761	2.24399e-10	477.394	292.761	7.09927e-11	477.394	292.761	1.36744e-10	477.394	292.761	1.19423e-07	477.394	292.761	4.4205e-12	477.394	292.761	8.77799e-13	477.394	292.761	5.25005e-13	477.394	292.761	5.77205e-13	477.394	292.761	3.47218e-13	477.394	292.761	3.25875e-13	477.394	292.761	2.84028e-13	477.394	292.761	2.53983e-12	477.394	292.761	5.18948e-13	477.394	292.761
161.6	99.4903	-21.0589	161.6	99.4903	-22.2303	482.586	295.881	1.42116e-10	482.586	295.881	2.22232e-10	482.586	295.881	7.01373e-11	482.586	295.881	1.3631e-10	482.586	295.881	1.19567e-07	482.586	295.881	4.45995e-12	482.586	295.881	7.75411e-13	482.586	295.881	5.92468e-13	482.586	295.881	5.22393e-13	482.586	295.881	3.46835e-13	482.586	295.881	3.88354e-13	482.586	295.881	3.13243e-13	482.586	295.881	2.45564e-12	482.586	295.881	7.51308e-13	482.586	295.881
161.8	99.6022	-21.1011	161.8	99.6022	-22.2806	487.798	299.079	1.42104e-10	487.798	299.079	2.2284e-10	487.798	299.079	7.11693e-11	487.798	299.079	1.32775e-10	487.798	299.079	1.19524e-07	487.798	299.079	4.89969e-12	487.798	299.079	8.43172e-13	487.798	299.079	5.03211e-13	487.798	299.079	4.69133e-13	487.798	299.079	3.9904e-13	487.798	299.079	3.68906e-13	487.798	299.079	3.13178e-13	487.798	299.079	3.0096e-12	487.798	299.079	6.67831e-13	487.798	299.079
162	99.7146	-21.14	162	99.7146	-22.3262	493.011	302.274	1.42355e-10	493.011	302.274	2.25294e-10	493.011	302.274	6.92624e-11	493.011	302.274	1.34055e-10	493.011	302.274	1.19629e-07	493.011	302.274	4.61906e-12	493.011	302.274	7.16311e-13	493.011	302.274	5.48158e-13	493.011	302.274	5.55047e-13	493.011	302.274	4.57107e-13	493.011	302.274	3.57502e-13	493.011	302.274	3.13623e-13	493.011	302.274	3.09367e-12	493.011	302.274	7.36537e-13	493.011	302.274
162.2	99.8293	-21.1816	162.2	99.8293	-22.3758	498.223	305.462	1.46831e-10	498.223	305.462	2.20523e-10	498.223	305.462	7.05702e-11	498.223	305.462	1.32971e-10	498.223	305.462	1.1939e-07	498.223	305.462	4.40999e-12	498.223	305.462	7.37888e-13	498.223	305.462	5.23452e-13	498.223	305.462	5.22424e-13	498.223	305.462	3.58299e-13	498.223	305.462	3.55113e-13	498.223	305.462	3.50502e-13	498.223	305.462	3.34935e-12	498.223	305.462	9.30667e-13	498.223	305.462
162.4	99.9456	-21.2239	162.4	99.9456	-22.4268	503.454	308.674	1.46231e-10	503.454	308.674	2.27142e-10	503.454	308.674	7.09134e-11	503.454	308.674	1.32947e-10	503.454	308.674	1.19265e-07	503.454	308.674	4.19648e-12	503.454	308.674	8.3064e-13	503.454	308.674	5.39785e-13	503.454	308.674	6.37753e-13	503.454	308.674	3.55568e-13	503.454	308.674	3.50481e-13	503.454	308.674	3.92957e-13	503.454	308.674	3.42945e-12	503.454	308.674	8.21377e-13	503.454	308.674
162.6	100.065	-21.2635	162.6	100.065	-22.4758	508.678	311.858	1.42563e-10	508.678	311.858	2.2595e-10	508.678	311.858	7.11485e-11	508.678	311.858	1.34408e-10	508.678	311.858	1.19445e-07	508.678	311.858	4.39275e-12	508.678	311.858	7.84052e-13	508.678	311.858	6.07351e-13	508.678	311.858	5.44003e-13	508.678	311.858	3.51795e-13	508.678	311.858	3.21353e-13	508.678	311.858	2.93742e-13	508.678	311.858	3.25872e-12	508.678	311.858	6.11135e-13	508.678	311.858
162.8	100.185	-21.3012	162.8	100.185	-22.5202	513.89	315.074	1.42958e-10	513.89	315.074	2.23623e-10	513.89	315.074	6.91133e-11	513.89	315.074	1.36018e-10	513.89	315.074	1.19531e-07	513.89	315.074	4.63309e-12	513.89	315.074	9.94294e-13	513.89	315.074	5.32314e-13	513.89	315.074	5.82577e-13	513.89	315.074	3.47934e-13	513.89	315.074	3.69153e-13	513.89	315.074	3.82094e-13	513.89	315.074	3.19692e-12	513.89	315.074	9.28173e-13	513.89	315.074
163	100.306	-21.3322	163	100.306	-22.558	519.111	318.228	1.44184e-10	519.111	318.228	2.23479e-10	519.111	318.228	6.85371e-11	519.111	318.228	1.36069e-10	519.111	318.228	1.19313e-07	519.111	318.228	4.37362e-12	519.111	318.228	8.37946e-13	519.111	318.228	5.39768e-13	519.111	318.228	5.37813e-13	519.111	318.228	3.34931e-13	519.111	318.228	3.51984e-13	519.111	318.228	3.25801e-13	519.111	318.228	3.354e-12	519.111	318.228	5.92232e-13	519.111	318.228
163.2	100.43	-21.3586	163.2	100.43	-22.5971	524.328	321.43	1.42053e-10	524.328	321.43	2.25794e-10	524.328	321.43	7.16732e-11	524.328	321.43	1.32545e-10	524.328	321.43	1.19924e-07	524.328	321.43	4.36838e-12	524.328	321.43	8.07737e-13	524.328	321.43	5.30693e-13	524.328	321.43	6.34265e-13	524.328	321.43	3.66491e-13	524.328	321.43	3.48074e-13	524.328	321.43	3.22789e-13	524.328	321.43	4.20218e-12	524.328	321.43	7.66926e-13	524.328	321.43
163.4	100.555	-21.3823	163.4	100.555	-22.6349	529.536	324.585	1.46039e-10	529.536	324.585	2.21471e-10	529.536	324.585	6.93629e-11	529.536	324.585	1.28983e-10	529.536	324.585	1.19679e-07	529.536	324.585	4.68705e-12	529.536	324.585	8.61629e-13	529.536	324.585	5.96693e-13	529.536	324.585	6.22072e-13	529.536	324.585	3.57258e-13	529.536	324.585	3.41035e-13	529.536	324.585	2.90046e-13	529.536	324.585	3.32415e-12	529.536	324.585	7.09168e-13	529.536	324.585
163.6	100.679	-21.4007	163.6	100.679	-22.6693	534.742	327.816	1.45433e-10	534.742	327.816	2.1986e-10	534.742	327.816	6.96057e-11	534.742	327.816	1.33005e-10	534.742	327.816	1.19756e-07	534.742	327.816	4.62847e-12	534.742	327.816	7.30224e-13	534.742	327.816	5.25436e-13	534.742	327.816	5.17473e-13	534.742	327.816	3.32989e-13	534.742	327.816	3.68571e-13	534.742	327.816	3.26258e-13	534.742	327.816	4.11794e-12	534.742	327.816	1.06843e-12	534.742	327.816
163.8	100.805	-21.4158	163.8	100.805	-22.6991	539.948	330.981	1.47961e-10	539.948	330.981	2.2426e-10	539.948	330.981	6.9711e-11	539.948	330.981	1.29115e-10	539.948	330.981	1.19387e-07	539.948	330.981	4.23577e-12	539.948	330.981	7.79117e-13	539.948	330.981	5.31722e-13	539.948	330.981	4.89481e-13	539.948	330.981	3.94946e-13	539.948	330.981	4.20285e-13	539.948	330.981	2.92232e-13	539.948	330.981	4.58122e-12	539.948	330.981	6.14184e-13	539.948	330.981
164	100.931	-21.4275	164	100.931	-22.7263	545.185	334.198	1.42874e-10	545.185	334.198	2.26656e-10	545.185	334.198	6.99468e-11	545.185	334.198	1.3103e-10	545.185	334.198	1.19507e-07	545.185	334.198	4.59137e-12	545.185	334.198	7.95403e-13	545.185	334.198	5.37575e-13	545.185	334.198	5.41249e-13	545.185	334.198	3.41291e-13	545.185	334.198	3.88454e-13	545.185	334.198	3.59084e-13	545.185	334.198	3.79975e-12	545.185	334.198	7.96649e-13	545.185	334.198
164.2	101.057	-21.4326	164.2	101.057	-22.7441	550.424	337.365	1.45244e-10	550.424	337.365	2.31903e-10	550.424	337.365	6.91638e-11	550.424	337.365	1.31367e-10	550.424	337.365	1.19512e-07	550.424	337.365	4.68135e-12	550.424	337.365	9.65381e-13	550.424	337.365	5.55738e-13	550.424	337.365	5.94175e-13	550.424	337.365	4.05001e-13	550.424	337.365	3.60856e-13	550.424	337.365	3.61171e-13	550.424	337.365	4.18422e-12	550.424	337.365	7.95225e-13	550.424	337.365
164.4	101.182	-21.4364	164.4	101.182	-22.7613	555.633	340.549	1.45536e-10	555.633	340.549	2.22524e-10	555.633	340.549	6.94534e-11	555.633	340.549	1.35279e-10	555.633	340.549	1.19612e-07	555.633	340.549	4.1999e-12	555.633	340.549	7.71907e-13	555.633	340.549	5.38892e-13	555.633	340.549	4.77577e-13	555.633	340.549	4.50352e-13	555.633	340.549	3.87997e-13	555.633	340.549	3.31783e-13	555.633	340.549	4.7817e-12	555.633	340.549	8.77339e-13	555.633	340.549
164.6	101.306	-21.4382	164.6	101.306	-22.7765	560.847	343.741	1.43276e-10	560.847	343.741	2.22718e-10	560.847	343.741	6.9549e-11	560.847	343.741	1.3164e-10	560.847	343.741	1.19574e-07	560.847	343.741	4.29592e-12	560.847	343.741	8.46142e-13	560.847	343.741	5.44929e-13	560.847	343.741	5.71013e-13	560.847	343.741	4.94501e-13	560.847	343.741	3.46811e-13	560.847	343.741	3.78201e-13	560.847	343.741	4.18109e-12	560.847	343.741	1.03849e-12	560.847	343.741
164.8	101.429	-21.4426	164.8	101.429	-22.797	566.059	346.988	1.44316e-10	566.059	346.988	2.23451e-10	566.059	346.988	7.02566e-11	566.059	346.988	1.33886e-10	566.059	346.988	1.19579e-07	566.059	346.988	5.04651e-12	566.059	346.988	8.57527e-13	566.059	346.988	5.86656e-13	566.059	346.988	5.20544e-13	566.059	346.988	3.31009e-13	566.059	346.988	3.1207e-13	566.059	346.988	3.2237e-13	566.059	346.988	5.02118e-12	566.059	346.988	8.72171e-13	566.059	346.988
165	101.553	-21.4503	165	101.553	-22.8195	571.263	350.098	1.42063e-10	571.263	350.098	2.21114e-10	571.263	350.098	7.19653e-11	571.263	350.098	1.33088e-10	571.263	350.098	1.1932e-07	571.263	350.098	4.44436e-12	571.263	350.098	8.244e-13	571.263	350.098	5.30973e-13	571.263	350.098	6.33316e-13	571.263	350.098	3.8749e-13	571.263	350.098	3.02911e-13	571.263	350.098	3.29382e-13	571.263	350.098	4.92691e-12	571.263	350.098	7.98058e-13	571.263	350.098
165.2	101.67	-21.4581	165.2	101.67	-22.8372	576.475	353.307	1.44871e-10	576.475	353.307	2.25035e-10	576.475	353.307	6.95356e-11	576.475	353.307	1.35106e-10	576.475	353.307	1.19366e-07	576.475	353.307	4.81014e-12	576.475	353.307	7.4099e-13	576.475	353.307	5.39866e-13	576.475	353.307	9.2873e-13	576.475	353.307	3.34564e-13	576.475	353.307	3.68976e-13	576.475	353.307	2.92115e-13	576.475	353.307	4.96215e-12	576.475	353.307	7.61634e-13	576.475	353.307
165.4	101.791	-21.4671	165.4	101.791	-22.8537	581.693	356.498	1.45321e-10	581.693	356.498	2.29447e-10	581.693	356.498	6.9672e-11	581.693	356.498	1.36816e-10	581.693	356.498	1.19189e-07	581.693	356.498	4.56214e-12	581.693	356.498	9.80768e-13	581.693	356.498	5.15128e-13	581.693	356.498	7.20417e-13	581.693	356.498	3.17781e-13	581.693	356.498	2.96349e-13	581.693	356.498	3.5512e-13	581.693	356.498	5.22858e-12	581.693	356.498	1.0891e-12	581.693	356.498
165.6	101.91	-21.4775	165.6	101.91	-22.8682	586.934	359.699	1.4246e-10	586.934	359.699	2.22936e-10	586.934	359.699	7.16424e-11	586.934	359.699	1.3119e-10	586.934	359.699	1.19371e-07	586.934	359.699	4.41102e-12	586.934	359.699	7.23746e-13	586.934	359.699	5.42693e-13	586.934	359.699	6.42884e-13	586.934	359.699	3.65737e-13	586.934	359.699	3.04498e-13	586.934	359.699	2.75365e-13	586.934	359.699	5.89179e-12	586.934	359.699	8.72516e-13	586.934	359.699
165.8	102.029	-21.4899	165.8	102.029	-22.8833	592.15	362.867	1.45074e-10	592.15	362.867	2.2566e-10	592.15	362.867	6.96495e-11	592.15	362.867	1.34616e-10	592.15	362.867	1.19306e-07	592.15	362.867	4.38588e-12	592.15	362.867	7.79755e-13	592.15	362.867	5.56934e-13	592.15	362.867	4.43728e-13	592.15	362.867	3.75889e-13	592.15	362.867	3.56339e-13	592.15	362.867	3.34232e-13	592.15	362.867	6.29589e-12	592.15	362.867	1.26673e-12	592.15	362.867
166	102.148	-21.503	166	102.148	-22.8991	597.363	366.058	1.39822e-10	597.363	366.058	2.26433e-10	597.363	366.058	6.90903e-11	597.363	366.058	1.34915e-10	597.363	366.058	1.19354e-07	597.363	366.058	4.67611e-12	597.363	366.058	7.96883e-13	597.363	366.058	5.47763e-13	597.363	366.058	8.83674e-13	597.363	366.058	3.29123e-13	597.363	366.058	3.18997e-13	597.363	366.058	2.71123e-13	597.363	366.058	5.96504e-12	597.363	366.058	1.06064e-12	597.363	366.058
166.2	102.261	-21.5194	166.2	102.261	-22.9182	602.575	369.271	1.43415e-10	602.575	369.271	2.21308e-10	602.575	369.271	6.99916e-11	602.575	369.271	1.33184e-10	602.575	369.271	1.1945e-07	602.575	369.271	4.34569e-12	602.575	369.271	8.16172e-13	602.575	369.271	5.85603e-13	602.575	369.271	6.21974e-13	602.575	369.271	3.45583e-13	602.575	369.271	3.08196e-13	602.575	369.271	3.19498e-13	602.575	369.271	7.13582e-12	602.575	369.271	9.20354e-13	602.575	369.271
166.4	102.378	-21.5351	166.4	102.378	-22.934	607.806	372.467	1.40473e-10	607.806	372.467	2.26268e-10	607.806	372.467	7.0657e-11	607.806	372.467	1.3222e-10	607.806	372.467	1.19378e-07	607.806	372.467	4.26511e-12	607.806	372.467	8.00789e-13	607.806	372.467	5.27025e-13	607.806	372.467	5.0073e-13	607.806	372.467	3.17489e-13	607.806	372.467	3.56133e-13	607.806	372.467	3.45995e-13	607.806	372.467	6.57008e-12	607.806	372.467	7.31456e-13	607.806	372.467
166.6	102.495	-21.5515	166.6	102.495	-22.9518	613.023	375.668	1.48263e-10	613.023	375.668	2.28703e-10	613.023	375.668	7.16831e-11	613.023	375.668	1.32478e-10	613.023	375.668	1.19538e-07	613.023	375.668	4.51311e-12	613.023	375.668	8.73284e-13	613.023	375.668	5.02398e-13	613.023	375.668	6.24926e-13	613.023	375.668	4.29445e-13	613.023	375.668	3.23383e-13	613.023	375.668	3.37013e-13	613.023	375.668	6.84968e-12	613.023	375.668	9.52527e-13	613.023	375.668
166.8	102.611	-21.5659	166.8	102.611	-22.969	618.262	378.782	1.42987e-10	618.262	378.782	2.23568e-10	618.262	378.782	7.18533e-11	618.262	378.782	1.33852e-10	618.262	378.782	1.19265e-07	618.262	378.782	4.44506e-12	618.262	378.782	8.01504e-13	618.262	378.782	5.15811e-13	618.262	378.782	8.40546e-13	618.262	378.782	3.15069e-13	618.262	378.782	3.40475e-13	618.262	378.782	4.23555e-13	618.262	378.782	6.74112e-12	618.262	378.782	8.71746e-13	618.262	378.782
167	102.727	-21.5776	167	102.727	-22.9841	623.5	382.027	1.44746e-10	623.5	382.027	2.28011e-10	623.5	382.027	7.06851e-11	623.5	382.027	1.31994e-10	623.5	382.027	1.19497e-07	623.5	382.027	4.39194e-12	623.5	382.027	9.03341e-13	623.5	382.027	5.71699e-13	623.5	382.027	7.85274e-13	623.5	382.027	4.68185e-13	623.5	382.027	2.80727e-13	623.5	382.027	2.99605e-13	623.5	382.027	7.20792e-12	623.5	382.027	1.06299e-12	623.5	382.027
167.2	102.843	-21.5913	167.2	102.843	-23.0033	628.74	385.273	1.46719e-10	628.74	385.273	2.25902e-10	628.74	385.273	7.2055e-11	628.74	385.273	1.35042e-10	628.74	385.273	1.19732e-07	628.74	385.273	4.36903e-12	628.74	385.273	7.36764e-13	628.74	385.273	5.45147e-13	628.74	385.273	5.32831e-13	628.74	385.273	3.9893e-13	628.74	385.273	3.26638e-13	628.74	385.273	3.51391e-13	628.74	385.273	7.81696e-12	628.74	385.273	9.23631e-13	628.74	385.273
167.4	102.96	-21.6057	167.4	102.96	-23.0251	633.954	388.394	1.4332e-10	633.954	388.394	2.24389e-10	633.954	388.394	7.06841e-11	633.954	388.394	1.33582e-10	633.954	388.394	1.1971e-07	633.954	388.394	4.39512e-12	633.954	388.394	7.87289e-13	633.954	388.394	5.33276e-13	633.954	388.394	8.59065e-13	633.954	388.394	4.12126e-13	633.954	388.394	3.19833e-13	633.954	388.394	2.97218e-13	633.954	388.394	7.49121e-12	633.954	388.394	9.67504e-13	633.954	388.394
167.6	103.077	-21.6175	167.6	103.077	-23.0443	639.179	391.578	1.48947e-10	639.179	391.578	2.28703e-10	639.179	391.578	7.25602e-11	639.179	391.578	1.34439e-10	639.179	391.578	1.19864e-07	639.179	391.578	4.15421e-12	639.179	391.578	7.88635e-13	639.179	391.578	5.31823e-13	639.179	391.578	6.32773e-13	639.179	391.578	3.37978e-13	639.179	391.578	2.96864e-13	639.179	391.578	4.18949e-13	639.179	391.578	7.75464e-12	639.179	391.578	8.35866e-13	639.179	391.578
167.8	103.193	-21.6319	167.8	103.193	-23.0681	644.397	394.81	1.44763e-10	644.397	394.81	2.27506e-10	644.397	394.81	7.11335e-11	644.397	394.81	1.35667e-10	644.397	394.81	1.19943e-07	644.397	394.81	4.55711e-12	644.397	394.81	8.9072e-13	644.397	394.81	5.18681e-13	644.397	394.81	5.96758e-13	644.397	394.81	3.6053e-13	644.397	394.81	3.61296e-13	644.397	394.81	4.35045e-13	644.397	394.81	8.02858e-12	644.397	394.81	9.21771e-13	644.397	394.81
168	103.311	-21.6477	168	103.311	-23.0959	649.605	397.967	1.44971e-10	649.605	397.967	2.29454e-10	649.605	397.967	7.11981e-11	649.605	397.967	1.35293e-10	649.605	397.967	1.19739e-07	649.605	397.967	4.91827e-12	649.605	397.967	7.94084e-13	649.605	397.967	5.92808e-13	649.605	397.967	5.67077e-13	649.605	397.967	4.17508e-13	649.605	397.967	3.06016e-13	649.605	397.967	3.23507e-13	649.605	397.967	8.20911e-12	649.605	397.967	1.0313e-12	649.605	397.967
168.2	103.431	-21.6655	168.2	103.431	-23.1298	654.807	401.132	1.44459e-10	654.807	401.132	2.30553e-10	654.807	401.132	7.34313e-11	654.807	401.132	1.36603e-10	654.807	401.132	1.19643e-07	654.807	401.132	4.4751e-12	654.807	401.132	7.14003e-13	654.807	401.132	5.30002e-13	654.807	401.132	4.97752e-13	654.807	401.132	3.59735e-13	654.807	401.132	2.98267e-13	654.807	401.132	3.28357e-13	654.807	401.132	7.93424e-12	654.807	401.132	1.25325e-12	654.807	401.132
168.4	103.553	-21.6839	168.4	103.553	-23.1657	660.038	404.307	1.43904e-10	660.038	404.307	2.32839e-10	660.038	404.307	7.38907e-11	660.038	404.307	1.37302e-10	660.038	404.307	1.19749e-07	660.038	404.307	4.64291e-12	660.038	404.307	8.25559e-13	660.038	404.307	5.2017e-13	660.038	404.307	5.35125e-13	660.038	404.307	3.74756e-13	660.038	404.307	3.62881e-13	660.038	404.307	4.07102e-13	660.038	404.307	8.03606e-12	660.038	404.307	9.63153e-13	660.038	404.307
168.6	103.676	-21.7024	168.6	103.676	-23.201	665.267	407.483	1.50097e-10	665.267	407.483	2.33775e-10	665.267	407.483	7.44084e-11	665.267	407.483	1.3564e-10	665.267	407.483	1.19962e-07	665.267	407.483	4.25865e-12	665.267	407.483	8.13182e-13	665.267	407.483	4.72446e-13	665.267	407.483	7.16884e-13	665.267	407.483	3.91755e-13	665.267	407.483	3.11514e-13	665.267	407.483	3.53265e-13	665.267	407.483	7.98713e-12	665.267	407.483	9.86353e-13	665.267	407.483
168.8	103.8	-21.723	168.8	103.8	-23.2376	670.496	410.703	1.47933e-10	670.496	410.703	2.32641e-10	670.496	410.703	7.51862e-11	670.496	410.703	1.36083e-10	670.496	410.703	1.19701e-07	670.496	410.703	4.53035e-12	670.496	410.703	7.57756e-13	670.496	410.703	5.3368e-13	670.496	410.703	6.02078e-13	670.496	410.703	3.49205e-13	670.496	410.703	3.3484e-13	670.496	410.703	3.61098e-13	670.496	410.703	7.70859e-12	670.496	410.703	1.01639e-12	670.496	410.703
169	103.925	-21.7448	169	103.925	-23.2742	675.735	413.848	1.46365e-10	675.735	413.848	2.30541e-10	675.735	413.848	7.34842e-11	675.735	413.848	1.34517e-10	675.735	413.848	1.19794e-07	675.735	413.848	4.51438e-12	675.735	413.848	8.35486e-13	675.735	413.848	5.02056e-13	675.735	413.848	5.15881e-13	675.735	413.848	3.47994e-13	675.735	413.848	3.48499e-13	675.735	413.848	3.41509e-13	675.735	413.848	7.30739e-12	675.735	413.848	1.1193e-12	675.735	413.848
169.2	104.051	-21.7687	169.2	104.051	-23.3075	680.959	417.068	1.48682e-10	680.959	417.068	2.32308e-10	680.959	417.068	7.48252e-11	680.959	417.068	1.35583e-10	680.959	417.068	1.20129e-07	680.959	417.068	4.72169e-12	680.959	417.068	7.89554e-13	680.959	417.068	5.25793e-13	680.959	417.068	5.52686e-13	680.959	417.068	3.79647e-13	680.959	417.068	3.42438e-13	680.959	417.068	3.60109e-13	680.959	417.068	7.53085e-12	680.959	417.068	9.19908e-13	680.959	417.068
169.4	104.178	-21.7953	169.4	104.178	-23.3409	686.159	420.211	1.43262e-10	686.159	420.211	2.31413e-10	686.159	420.211	7.49621e-11	686.159	420.211	1.35312e-10	686.159	420.211	1.19964e-07	686.159	420.211	5.25573e-12	686.159	420.211	8.09331e-13	686.159	420.211	5.4655e-13	686.159	420.211	5.64891e-13	686.159	420.211	3.67793e-13	686.159	420.211	3.61119e-13	686.159	420.211	3.10743e-13	686.159	420.211	8.04283e-12	686.159	420.211	8.75717e-13	686.159	420.211
169.6	104.305	-21.8245	169.6	104.305	-23.3762	691.381	423.377	1.49201e-10	691.381	423.377	2.3817e-10	691.381	423.377	7.44412e-11	691.381	423.377	1.34558e-10	691.381	423.377	1.2024e-07	691.381	423.377	4.58885e-12	691.381	423.377	8.29958e-13	691.381	423.377	5.29176e-13	691.381	423.377	5.21366e-13	691.381	423.377	3.91901e-13	691.381	423.377	3.71925e-13	691.381	423.377	3.08893e-13	691.381	423.377	7.88714e-12	691.381	423.377	8.61149e-13	691.381	423.377
169.8	104.433	-21.8544	169.8	104.433	-23.4102	696.58	426.53	1.48126e-10	696.58	426.53	2.38244e-10	696.58	426.53	7.76305e-11	696.58	426.53	1.3712e-10	696.58	426.53	1.19905e-07	696.58	426.53	3.90977e-12	696.58	426.53	8.61104e-13	696.58	426.53	5.493e-13	696.58	426.53	5.62574e-13	696.58	426.53	3.87738e-13	696.58	426.53	3.97302e-13	696.58	426.53	3.72195e-13	696.58	426.53	7.57073e-12	696.58	426.53	6.91026e-13	696.58	426.53
170	104.561	-21.8843	170	104.561	-23.4415	701.788	429.673	1.4862e-10	701.788	429.673	2.34091e-10	701.788	429.673	7.558e-11	701.788	429.673	1.3524e-10	701.788	429.673	1.19974e-07	701.788	429.673	4.5562e-12	701.788	429.673	9.16185e-13	701.788	429.673	6.01826e-13	701.788	429.673	5.82786e-13	701.788	429.673	4.14825e-13	701.788	429.673	2.93994e-13	701.788	429.673	2.77491e-13	701.788	429.673	7.76276e-12	701.788	429.673	7.12455e-13	701.788	429.673
170.2	104.687	-21.9142	170.2	104.687	-23.4689	707.02	432.904	1.49469e-10	707.02	432.904	2.34517e-10	707.02	432.904	7.32113e-11	707.02	432.904	1.35947e-10	707.02	432.904	1.20072e-07	707.02	432.904	5.10477e-12	707.02	432.904	7.2307e-13	707.02	432.904	5.47058e-13	707.02	432.904	7.67023e-13	707.02	432.904	4.1821e-13	707.02	432.904	3.17858e-13	707.02	432.904	3.13858e-13	707.02	432.904	7.63869e-12	707.02	432.904	9.54828e-13	707.02	432.904
170.4	104.813	-21.9475	170.4	104.813	-23.5029	712.252	436.07	1.47224e-10	712.252	436.07	2.3603e-10	712.252	436.07	7.53712e-11	712.252	436.07	1.37452e-10	712.252	436.07	1.20082e-07	712.252	436.07	4.60769e-12	712.252	436.07	8.41004e-13	712.252	436.07	5.20705e-13	712.252	436.07	8.89224e-13	712.252	436.07	4.59407e-13	712.252	436.07	3.59948e-13	712.252	436.07	3.47098e-13	712.252	436.07	7.2071e-12	712.252	436.07	1.00582e-12	712.252	436.07
170.6	104.933	-21.9794	170.6	104.933	-23.5362	717.474	439.267	1.48881e-10	717.474	439.267	2.3644e-10	717.474	439.267	7.47361e-11	717.474	439.267	1.34948e-10	717.474	439.267	1.2001e-07	717.474	439.267	5.44901e-12	717.474	439.267	8.63556e-13	717.474	439.267	5.26611e-13	717.474	439.267	6.11154e-13	717.474	439.267	3.73574e-13	717.474	439.267	3.38517e-13	717.474	439.267	3.46382e-13	717.474	439.267	7.35953e-12	717.474	439.267	1.04304e-12	717.474	439.267
170.8	105.056	-22.0086	170.8	105.056	-23.5668	722.704	442.414	1.52885e-10	722.704	442.414	2.38608e-10	722.704	442.414	7.58009e-11	722.704	442.414	1.38465e-10	722.704	442.414	1.19924e-07	722.704	442.414	4.70955e-12	722.704	442.414	1.05555e-12	722.704	442.414	5.08038e-13	722.704	442.414	7.14072e-13	722.704	442.414	3.33772e-13	722.704	442.414	3.2126e-13	722.704	442.414	3.91454e-13	722.704	442.414	7.32399e-12	722.704	442.414	1.1878e-12	722.704	442.414
171	105.178	-22.0372	171	105.178	-23.5988	727.93	445.574	1.52426e-10	727.93	445.574	2.3339e-10	727.93	445.574	7.72941e-11	727.93	445.574	1.35537e-10	727.93	445.574	1.20156e-07	727.93	445.574	4.47809e-12	727.93	445.574	1.03539e-12	727.93	445.574	4.86331e-13	727.93	445.574	6.93126e-13	727.93	445.574	3.69926e-13	727.93	445.574	4.13568e-13	727.93	445.574	3.32738e-13	727.93	445.574	7.68015e-12	727.93	445.574	9.92009e-13	727.93	445.574
171.2	105.298	-22.065	171.2	105.298	-23.6335	733.157	448.732	1.53838e-10	733.157	448.732	2.36071e-10	733.157	448.732	7.22925e-11	733.157	448.732	1.34944e-10	733.157	448.732	1.19919e-07	733.157	448.732	4.96744e-12	733.157	448.732	7.58058e-13	733.157	448.732	5.46427e-13	733.157	448.732	6.21671e-13	733.157	448.732	3.84904e-13	733.157	448.732	3.1527e-13	733.157	448.732	4.33543e-13	733.157	448.732	7.32675e-12	733.157	448.732	1.26041e-12	733.157	448.732
171.4	105.415	-22.0902	171.4	105.415	-23.6734	738.381	451.891	1.5176e-10	738.381	451.891	2.39578e-10	738.381	451.891	7.41178e-11	738.381	451.891	1.36899e-10	738.381	451.891	1.20465e-07	738.381	451.891	4.82874e-12	738.381	451.891	8.49697e-13	738.381	451.891	6.81588e-13	738.381	451.891	5.3123e-13	738.381	451.891	3.46153e-13	738.381	451.891	3.39189e-13	738.381	451.891	3.27144e-13	738.381	451.891	6.28383e-12	738.381	451.891	6.84945e-13	738.381	451.891
171.6	105.527	-22.1127	171.6	105.527	-23.714	743.601	455.063	1.50652e-10	743.601	455.063	2.36296e-10	743.601	455.063	7.7491e-11	743.601	455.063	1.39011e-10	743.601	455.063	1.20364e-07	743.601	455.063	4.61567e-12	743.601	455.063	8.02505e-13	743.601	455.063	5.93612e-13	743.601	455.063	5.9379e-13	743.601	455.063	3.84875e-13	743.601	455.063	3.17686e-13	743.601	455.063	3.47326e-13	743.601	455.063	6.72393e-12	743.601	455.063	1.10763e-12	743.601	455.063
171.8	105.643	-22.1346	171.8	105.643	-23.7587	748.829	458.2	1.53627e-10	748.829	458.2	2.37052e-10	748.829	458.2	7.54811e-11	748.829	458.2	1.39214e-10	748.829	458.2	1.20208e-07	748.829	458.2	4.18707e-12	748.829	458.2	9.07368e-13	748.829	458.2	5.45683e-13	748.829	458.2	5.91103e-13	748.829	458.2	3.46605e-13	748.829	458.2	3.5863e-13	748.829	458.2	3.6832e-13	748.829	458.2	6.73423e-12	748.829	458.2	8.80021e-13	748.829	458.2
172	105.758	-22.1551	172	105.758	-23.8054	754.036	461.35	1.49759e-10	754.036	461.35	2.4235e-10	754.036	461.35	7.99734e-11	754.036	461.35	1.35683e-10	754.036	461.35	1.20515e-07	754.036	461.35	5.21879e-12	754.036	461.35	7.4001e-13	754.036	461.35	5.66899e-13	754.036	461.35	5.96471e-13	754.036	461.35	4.41389e-13	754.036	461.35	3.22234e-13	754.036	461.35	3.33159e-13	754.036	461.35	6.42344e-12	754.036	461.35	6.33137e-13	754.036	461.35
172.2	105.874	-22.1736	172.2	105.874	-23.8554	759.236	464.475	1.54216e-10	759.236	464.475	2.38776e-10	759.236	464.475	7.93005e-11	759.236	464.475	1.37213e-10	759.236	464.475	1.20472e-07	759.236	464.475	4.32204e-12	759.236	464.475	8.3291e-13	759.236	464.475	5.73684e-13	759.236	464.475	7.13962e-13	759.236	464.475	3.44168e-13	759.236	464.475	3.85409e-13	759.236	464.475	3.04172e-13	759.236	464.475	7.14532e-12	759.236	464.475	9.76687e-13	759.236	464.475
172.4	105.989	-22.1908	172.4	105.989	-23.9034	764.486	467.675	1.57225e-10	764.486	467.675	2.41562e-10	764.486	467.675	7.85282e-11	764.486	467.675	1.38793e-10	764.486	467.675	1.20639e-07	764.486	467.675	5.05137e-12	764.486	467.675	8.0656e-13	764.486	467.675	5.5912e-13	764.486	467.675	7.27862e-13	764.486	467.675	3.95708e-13	764.486	467.675	3.94056e-13	764.486	467.675	3.18566e-13	764.486	467.675	6.68803e-12	764.486	467.675	8.7686e-13	764.486	467.675
172.6	106.104	-22.2106	172.6	106.104	-23.9548	769.714	470.828	1.53544e-10	769.714	470.828	2.41158e-10	769.714	470.828	7.82385e-11	769.714	470.828	1.37031e-10	769.714	470.828	1.20544e-07	769.714	470.828	4.73229e-12	769.714	470.828	7.91728e-13	769.714	470.828	5.28151e-13	769.714	470.828	9.12815e-13	769.714	470.828	4.10834e-13	769.714	470.828	3.42572e-13	769.714	470.828	3.50625e-13	769.714	470.828	6.65909e-12	769.714	470.828	9.27815e-13	769.714	470.828
172.8	106.219	-22.2345	172.8	106.219	-24.0135	774.936	473.93	1.50259e-10	774.936	473.93	2.42187e-10	774.936	473.93	7.79889e-11	774.936	473.93	1.37938e-10	774.936	473.93	1.20606e-07	774.936	473.93	4.88023e-12	774.936	473.93	7.42107e-13	774.936	473.93	5.5817e-13	774.936	473.93	6.91719e-13	774.936	473.93	4.04031e-13	774.936	473.93	3.49487e-13	774.936	473.93	4.23208e-13	774.936	473.93	6.55189e-12	774.936	473.93	1.03364e-12	774.936	473.93
173	106.334	-22.2604	173	106.334	-24.0742	780.155	477.072	1.5595e-10	780.155	477.072	2.37711e-10	780.155	477.072	7.91991e-11	780.155	477.072	1.38084e-10	780.155	477.072	1.20702e-07	780.155	477.072	4.68178e-12	780.155	477.072	9.10298e-13	780.155	477.072	5.39679e-13	780.155	477.072	4.98911e-13	780.155	477.072	3.12536e-13	780.155	477.072	3.14597e-13	780.155	477.072	3.36273e-13	780.155	477.072	6.34394e-12	780.155	477.072	5.61409e-13	780.155	477.072
173.2	106.45	-22.2869	173.2	106.45	-24.1343	785.378	480.245	1.55945e-10	785.378	480.245	2.44198e-10	785.378	480.245	7.8038e-11	785.378	480.245	1.36804e-10	785.378	480.245	1.20752e-07	785.378	480.245	4.93067e-12	785.378	480.245	1.02236e-12	785.378	480.245	5.5332e-13	785.378	480.245	6.05339e-13	785.378	480.245	4.09259e-13	785.378	480.245	4.14443e-13	785.378	480.245	3.55e-13	785.378	480.245	6.35026e-12	785.378	480.245	7.04586e-13	785.378	480.245
173.4	106.568	-22.3149	173.4	106.568	-24.1891	790.599	483.395	1.57269e-10	790.599	483.395	2.45474e-10	790.599	483.395	7.89654e-11	790.599	483.395	1.40569e-10	790.599	483.395	1.20781e-07	790.599	483.395	5.07772e-12	790.599	483.395	6.68225e-13	790.599	483.395	5.77059e-13	790.599	483.395	5.77267e-13	790.599	483.395	3.82599e-13	790.599	483.395	4.33657e-13	790.599	483.395	2.94267e-13	790.599	483.395	6.49188e-12	790.599	483.395	6.5271e-13	790.599	483.395
173.6	106.687	-22.3455	173.6	106.687	-24.2446	795.821	486.503	1.53304e-10	795.821	486.503	2.43128e-10	795.821	486.503	8.08719e-11	795.821	486.503	1.34654e-10	795.821	486.503	1.20666e-07	795.821	486.503	5.28991e-12	795.821	486.503	8.34071e-13	795.821	486.503	5.2863e-13	795.821	486.503	5.94254e-13	795.821	486.503	3.70763e-13	795.821	486.503	3.09345e-13	795.821	486.503	3.37461e-13	795.821	486.503	6.25936e-12	795.821	486.503	8.93838e-13	795.821	486.503
173.8	106.807	-22.3781	173.8	106.807	-24.2973	801.064	489.675	1.57991e-10	801.064	489.675	2.45321e-10	801.064	489.675	8.06514e-11	801.064	489.675	1.37012e-10	801.064	489.675	1.20773e-07	801.064	489.675	4.77502e-12	801.064	489.675	8.00749e-13	801.064	489.675	5.81177e-13	801.064	489.675	6.56818e-13	801.064	489.675	3.5952e-13	801.064	489.675	3.27967e-13	801.064	489.675	3.18332e-13	801.064	489.675	7.15477e-12	801.064	489.675	7.31714e-13	801.064	489.675
174	106.927	-22.4134	174	106.927	-24.3502	806.292	492.793	1.56388e-10	806.292	492.793	2.48045e-10	806.292	492.793	7.70234e-11	806.292	492.793	1.38228e-10	806.292	492.793	1.2084e-07	806.292	492.793	4.25077e-12	806.292	492.793	7.84012e-13	806.292	492.793	5.79438e-13	806.292	492.793	6.455e-13	806.292	492.793	3.84531e-13	806.292	492.793	3.86592e-13	806.292	492.793	3.76416e-13	806.292	492.793	6.85385e-12	806.292	492.793	8.97944e-13	806.292	492.793
174.2	107.049	-22.4481	174.2	107.049	-24.3983	811.509	495.946	1.58824e-10	811.509	495.946	2.4386e-10	811.509	495.946	7.88193e-11	811.509	495.946	1.41211e-10	811.509	495.946	1.20611e-07	811.509	495.946	4.87164e-12	811.509	495.946	7.62854e-13	811.509	495.946	5.55603e-13	811.509	495.946	5.85797e-13	811.509	495.946	3.88495e-13	811.509	495.946	3.31493e-13	811.509	495.946	3.57397e-13	811.509	495.946	6.807e-12	811.509	495.946	8.87874e-13	811.509	495.946
174.4	107.172	-22.4854	174.4	107.172	-24.4458	816.722	499.091	1.61711e-10	816.722	499.091	2.4484e-10	816.722	499.091	7.97701e-11	816.722	499.091	1.37515e-10	816.722	499.091	1.2084e-07	816.722	499.091	4.58251e-12	816.722	499.091	7.84243e-13	816.722	499.091	6.32993e-13	816.722	499.091	6.04328e-13	816.722	499.091	4.45841e-13	816.722	499.091	3.52669e-13	816.722	499.091	3.8431e-13	816.722	499.091	6.28495e-12	816.722	499.091	9.8035e-13	816.722	499.091
174.6	107.296	-22.5228	174.6	107.296	-24.4906	821.927	502.254	1.5898e-10	821.927	502.254	2.42745e-10	821.927	502.254	8.00325e-11	821.927	502.254	1.37615e-10	821.927	502.254	1.20702e-07	821.927	502.254	4.97957e-12	821.927	502.254	8.40929e-13	821.927	502.254	5.6796e-13	821.927	502.254	6.64822e-13	821.927	502.254	3.88248e-13	821.927	502.254	4.24589e-13	821.927	502.254	3.11804e-13	821.927	502.254	6.81456e-12	821.927	502.254	9.35344e-13	821.927	502.254
174.8	107.421	-22.5602	174.8	107.421	-24.5328	827.145	505.354	1.58391e-10	827.145	505.354	2.39118e-10	827.145	505.354	8.18116e-11	827.145	505.354	1.35154e-10	827.145	505.354	1.2067e-07	827.145	505.354	5.16991e-12	827.145	505.354	7.64904e-13	827.145	505.354	5.4038e-13	827.145	505.354	6.19741e-13	827.145	505.354	3.83552e-13	827.145	505.354	3.51991e-13	827.145	505.354	3.68605e-13	827.145	505.354	6.16471e-12	827.145	505.354	6.23446e-13	827.145	505.354
175	107.547	-22.6003	175	107.547	-24.5784	832.35	508.461	1.5634e-10	832.35	508.461	2.43681e-10	832.35	508.461	7.84275e-11	832.35	508.461	1.38963e-10	832.35	508.461	1.20881e-07	832.35	508.461	4.98424e-12	832.35	508.461	9.57631e-13	832.35	508.461	5.88729e-13	832.35	508.461	6.66088e-13	832.35	508.461	4.04931e-13	832.35	508.461	3.43039e-13	832.35	508.461	3.66532e-13	832.35	508.461	6.68582e-12	832.35	508.461	9.14573e-13	832.35	508.461
175.2	107.674	-22.6404	175.2	107.674	-24.6259	837.553	511.625	1.55779e-10	837.553	511.625	2.45665e-10	837.553	511.625	7.95553e-11	837.553	511.625	1.35753e-10	837.553	511.625	1.20728e-07	837.553	511.625	4.33523e-12	837.553	511.625	9.63916e-13	837.553	511.625	5.94893e-13	837.553	511.625	6.09163e-13	837.553	511.625	3.75496e-13	837.553	511.625	3.40951e-13	837.553	511.625	2.92524e-13	837.553	511.625	6.56668e-12	837.553	511.625	1.03612e-12	837.553	511.625
175.4	107.801	-22.6818	175.4	107.801	-24.6795	842.774	514.792	1.5565e-10	842.774	514.792	2.46754e-10	842.774	514.792	7.97714e-11	842.774	514.792	1.39485e-10	842.774	514.792	1.20807e-07	842.774	514.792	4.52381e-12	842.774	514.792	8.5901e-13	842.774	514.792	5.69439e-13	842.774	514.792	6.27063e-13	842.774	514.792	3.99339e-13	842.774	514.792	3.67398e-13	842.774	514.792	4.00081e-13	842.774	514.792	6.36764e-12	842.774	514.792	8.89201e-13	842.774	514.792
175.6	107.928	-22.7239	175.6	107.928	-24.7338	848.001	517.884	1.53536e-10	848.001	517.884	2.45912e-10	848.001	517.884	8.1997e-11	848.001	517.884	1.38965e-10	848.001	517.884	1.21137e-07	848.001	517.884	5.04782e-12	848.001	517.884	7.71201e-13	848.001	517.884	5.8498e-13	848.001	517.884	7.08474e-13	848.001	517.884	3.58436e-13	848.001	517.884	4.00139e-13	848.001	517.884	3.48398e-13	848.001	517.884	6.85964e-12	848.001	517.884	9.6396e-13	848.001	517.884
175.8	108.055	-22.764	175.8	108.055	-24.7861	853.219	521.083	1.53058e-10	853.219	521.083	2.44327e-10	853.219	521.083	8.30311e-11	853.219	521.083	1.40806e-10	853.219	521.083	1.21154e-07	853.219	521.083	4.6009e-12	853.219	521.083	8.92608e-13	853.219	521.083	5.67065e-13	853.219	521.083	5.73815e-13	853.219	521.083	4.23773e-13	853.219	521.083	2.94863e-13	853.219	521.083	3.7796e-13	853.219	521.083	6.59565e-12	853.219	521.083	8.8914e-13	853.219	521.083
176	108.181	-22.8002	176	108.181	-24.835	858.432	524.2	1.57261e-10	858.432	524.2	2.46187e-10	858.432	524.2	7.96452e-11	858.432	524.2	1.34314e-10	858.432	524.2	1.20984e-07	858.432	524.2	5.19341e-12	858.432	524.2	7.64364e-13	858.432	524.2	5.64731e-13	858.432	524.2	5.38271e-13	858.432	524.2	4.32565e-13	858.432	524.2	3.28328e-13	858.432	524.2	3.11117e-13	858.432	524.2	6.55356e-12	858.432	524.2	6.42145e-13	858.432	524.2
176.2	108.307	-22.8349	176.2	108.307	-24.8833	863.64	527.337	1.58879e-10	863.64	527.337	2.45177e-10	863.64	527.337	8.42089e-11	863.64	527.337	1.3745e-10	863.64	527.337	1.21185e-07	863.64	527.337	4.46347e-12	863.64	527.337	7.72482e-13	863.64	527.337	5.5574e-13	863.64	527.337	6.13069e-13	863.64	527.337	3.7586e-13	863.64	527.337	3.55046e-13	863.64	527.337	3.59745e-13	863.64	527.337	7.00463e-12	863.64	527.337	9.92971e-13	863.64	527.337
176.4	108.431	-22.867	176.4	108.431	-24.9302	868.861	530.45	1.54518e-10	868.861	530.45	2.45699e-10	868.861	530.45	8.11113e-11	868.861	530.45	1.3847e-10	868.861	530.45	1.21161e-07	868.861	530.45	4.8037e-12	868.861	530.45	8.23616e-13	868.861	530.45	5.50379e-13	868.861	530.45	5.68302e-13	868.861	530.45	3.40049e-13	868.861	530.45	3.06442e-13	868.861	530.45	3.13223e-13	868.861	530.45	7.36764e-12	868.861	530.45	6.99022e-13	868.861	530.45
176.6	108.554	-22.8971	176.6	108.554	-24.9758	874.091	533.615	1.56213e-10	874.091	533.615	2.45354e-10	874.091	533.615	8.39312e-11	874.091	533.615	1.3998e-10	874.091	533.615	1.20874e-07	874.091	533.615	5.12344e-12	874.091	533.615	8.29575e-13	874.091	533.615	5.50804e-13	874.091	533.615	6.04249e-13	874.091	533.615	3.85419e-13	874.091	533.615	4.69372e-13	874.091	533.615	3.36041e-13	874.091	533.615	7.41826e-12	874.091	533.615	9.87733e-13	874.091	533.615
176.8	108.676	-22.9238	176.8	108.676	-25.0167	879.334	536.773	1.5554e-10	879.334	536.773	2.40519e-10	879.334	536.773	7.77741e-11	879.334	536.773	1.41297e-10	879.334	536.773	1.21118e-07	879.334	536.773	4.4504e-12	879.334	536.773	7.46645e-13	879.334	536.773	6.09524e-13	879.334	536.773	8.81319e-13	879.334	536.773	3.74134e-13	879.334	536.773	3.86611e-13	879.334	536.773	3.39551e-13	879.334	536.773	7.19399e-12	879.334	536.773	5.58831e-13	879.334	536.773
177	108.797	-22.9452	177	108.797	-25.0489	884.547	539.879	1.57594e-10	884.547	539.879	2.47928e-10	884.547	539.879	8.22771e-11	884.547	539.879	1.38163e-10	884.547	539.879	1.20893e-07	884.547	539.879	4.34586e-12	884.547	539.879	8.15537e-13	884.547	539.879	5.8483e-13	884.547	539.879	6.50025e-13	884.547	539.879	3.84466e-13	884.547	539.879	3.61198e-13	884.547	539.879	3.80885e-13	884.547	539.879	6.87379e-12	884.547	539.879	8.10593e-13	884.547	539.879
177.2	108.915	-22.9619	177.2	108.915	-25.0738	889.763	543.006	1.55962e-10	889.763	543.006	2.45158e-10	889.763	543.006	8.10465e-11	889.763	543.006	1.36648e-10	889.763	543.006	1.20869e-07	889.763	543.006	5.35447e-12	889.763	543.006	8.6946e-13	889.763	543.006	5.67228e-13	889.763	543.006	5.81598e-13	889.763	543.006	4.10817e-13	889.763	543.006	3.31567e-13	889.763	543.006	3.54986e-13	889.763	543.006	7.39167e-12	889.763	543.006	4.80527e-13	889.763	543.006
177.4	109.033	-22.9712	177.4	109.033	-25.0886	894.978	546.18	1.57486e-10	894.978	546.18	2.50996e-10	894.978	546.18	7.76609e-11	894.978	546.18	1.42166e-10	894.978	546.18	1.21025e-07	894.978	546.18	4.92634e-12	894.978	546.18	7.69805e-13	894.978	546.18	5.44108e-13	894.978	546.18	5.08082e-13	894.978	546.18	3.44697e-13	894.978	546.18	3.44918e-13	894.978	546.18	3.19007e-13	894.978	546.18	7.45685e-12	894.978	546.18	9.80447e-13	894.978	546.18
177.6	109.15	-22.9772	177.6	109.15	-25.0993	900.18	549.314	1.56254e-10	900.18	549.314	2.44617e-10	900.18	549.314	7.78365e-11	900.18	549.314	1.3966e-10	900.18	549.314	1.20984e-07	900.18	549.314	4.92052e-12	900.18	549.314	9.55872e-13	900.18	549.314	6.28994e-13	900.18	549.314	6.48419e-13	900.18	549.314	3.81661e-13	900.18	549.314	3.76057e-13	900.18	549.314	4.03122e-13	900.18	549.314	6.9592e-12	900.18	549.314	6.4515e-13	900.18	549.314
177.8	109.265	-22.9798	177.8	109.265	-25.1061	905.375	552.416	1.56876e-10	905.375	552.416	2.42426e-10	905.375	552.416	8.10993e-11	905.375	552.416	1.39856e-10	905.375	552.416	1.21159e-07	905.375	552.416	4.99197e-12	905.375	552.416	1.0179e-12	905.375	552.416	6.15808e-13	905.375	552.416	5.42926e-13	905.375	552.416	4.05908e-13	905.375	552.416	3.46057e-13	905.375	552.416	3.58388e-13	905.375	552.416	7.25793e-12	905.375	552.416	8.21041e-13	905.375	552.416
178	109.379	-22.9798	178	109.379	-25.1095	910.593	555.491	1.54949e-10	910.593	555.491	2.49785e-10	910.593	555.491	8.26649e-11	910.593	555.491	1.38819e-10	910.593	555.491	1.21197e-07	910.593	555.491	4.57102e-12	910.593	555.491	7.94674e-13	910.593	555.491	5.4046e-13	910.593	555.491	6.72485e-13	910.593	555.491	3.7627e-13	910.593	555.491	3.55652e-13	910.593	555.491	4.11188e-13	910.593	555.491	7.37534e-12	910.593	555.491	8.35025e-13	910.593	555.491
178.2	109.493	-22.9777	178.2	109.493	-25.1049	915.815	558.688	1.52208e-10	915.815	558.688	2.47904e-10	915.815	558.688	8.00043e-11	915.815	558.688	1.37421e-10	915.815	558.688	1.21216e-07	915.815	558.688	4.82527e-12	915.815	558.688	8.74907e-13	915.815	558.688	5.65255e-13	915.815	558.688	5.35041e-13	915.815	558.688	3.54282e-13	915.815	558.688	3.53311e-13	915.815	558.688	4.07459e-13	915.815	558.688	7.97868e-12	915.815	558.688	8.16581e-13	915.815	558.688
178.4	109.608	-22.9696	178.4	109.608	-25.0929	921.041	561.774	1.54544e-10	921.041	561.774	2.40617e-10	921.041	561.774	8.08963e-11	921.041	561.774	1.38209e-10	921.041	561.774	1.21123e-07	921.041	561.774	4.46722e-12	921.041	561.774	9.33886e-13	921.041	561.774	5.63167e-13	921.041	561.774	5.41445e-13	921.041	561.774	3.76234e-13	921.041	561.774	3.07643e-13	921.041	561.774	4.43053e-13	921.041	561.774	8.69752e-12	921.041	561.774	5.58524e-13	921.041	561.774
178.6	109.723	-22.9616	178.6	109.723	-25.081	926.248	564.933	1.54279e-10	926.248	564.933	2.43832e-10	926.248	564.933	8.20496e-11	926.248	564.933	1.3852e-10	926.248	564.933	1.21013e-07	926.248	564.933	5.11387e-12	926.248	564.933	7.9198e-13	926.248	564.933	5.60592e-13	926.248	564.933	7.31045e-13	926.248	564.933	4.35177e-13	926.248	564.933	3.18164e-13	926.248	564.933	2.97407e-13	926.248	564.933	7.48012e-12	926.248	564.933	8.76097e-13	926.248	564.933
178.8	109.839	-22.9548	178.8	109.839	-25.0703	931.484	568.046	1.53814e-10	931.484	568.046	2.4657e-10	931.484	568.046	8.24351e-11	931.484	568.046	1.38609e-10	931.484	568.046	1.21097e-07	931.484	568.046	4.58909e-12	931.484	568.046	7.63338e-13	931.484	568.046	6.07659e-13	931.484	568.046	6.93834e-13	931.484	568.046	3.8765e-13	931.484	568.046	3.53107e-13	931.484	568.046	2.71118e-13	931.484	568.046	8.47209e-12	931.484	568.046	7.60763e-13	931.484	568.046
179	109.955	-22.9488	179	109.955	-25.0604	936.721	571.182	1.56062e-10	936.721	571.182	2.43137e-10	936.721	571.182	7.90047e-11	936.721	571.182	1.3847e-10	936.721	571.182	1.21121e-07	936.721	571.182	5.00026e-12	936.721	571.182	7.72645e-13	936.721	571.182	5.57551e-13	936.721	571.182	6.1386e-13	936.721	571.182	4.0997e-13	936.721	571.182	4.23244e-13	936.721	571.182	3.40791e-13	936.721	571.182	8.58353e-12	936.721	571.182	1.09222e-12	936.721	571.182
179.2	110.072	-22.9441	179.2	110.072	-25.0525	941.931	574.291	1.55329e-10	941.931	574.291	2.47896e-10	941.931	574.291	8.13291e-11	941.931	574.291	1.38027e-10	941.931	574.291	1.20919e-07	941.931	574.291	4.92138e-12	941.931	574.291	8.62549e-13	941.931	574.291	5.67237e-13	941.931	574.291	6.25135e-13	941.931	574.291	4.12843e-13	941.931	574.291	3.06236e-13	941.931	574.291	3.68363e-13	941.931	574.291	9.01162e-12	941.931	574.291	7.21958e-13	941.931	574.291
179.4	110.19	-22.9441	179.4	110.19	-25.0479	947.157	577.398	1.56304e-10	947.157	577.398	2.43422e-10	947.157	577.398	8.03644e-11	947.157	577.398	1.40212e-10	947.157	577.398	1.20843e-07	947.157	577.398	4.91231e-12	947.157	577.398	7.63342e-13	947.157	577.398	5.20311e-13	947.157	577.398	4.8425e-13	947.157	577.398	4.45501e-13	947.157	577.398	3.25561e-13	947.157	577.398	3.30658e-13	947.157	577.398	9.79662e-12	947.157	577.398	6.16141e-13	947.157	577.398
179.6	110.309	-22.9441	179.6	110.309	-25.0447	952.368	580.54	1.52639e-10	952.368	580.54	2.4303e-10	952.368	580.54	7.94691e-11	952.368	580.54	1.39968e-10	952.368	580.54	1.2097e-07	952.368	580.54	4.94822e-12	952.368	580.54	8.20855e-13	952.368	580.54	6.3366e-13	952.368	580.54	5.05092e-13	952.368	580.54	3.43979e-13	952.368	580.54	2.80971e-13	952.368	580.54	3.55728e-13	952.368	580.54	1.06846e-11	952.368	580.54	5.10389e-13	952.368	580.54
179.8	110.428	-22.9448	179.8	110.428	-25.0429	957.584	583.655	1.5848e-10	957.584	583.655	2.41732e-10	957.584	583.655	8.2775e-11	957.584	583.655	1.34575e-10	957.584	583.655	1.2107e-07	957.584	583.655	5.1193e-12	957.584	583.655	8.44991e-13	957.584	583.655	5.71675e-13	957.584	583.655	5.58268e-13	957.584	583.655	3.89403e-13	957.584	583.655	3.79935e-13	957.584	583.655	3.31735e-13	957.584	583.655	1.02732e-11	957.584	583.655	5.12882e-13	957.584	583.655
180	110.548	-22.9535	180	110.548	-25.0504	962.798	586.795	1.52955e-10	962.798	586.795	2.44796e-10	962.798	586.795	8.16116e-11	962.798	586.795	1.34541e-10	962.798	586.795	1.20891e-07	962.798	586.795	5.31277e-12	962.798	586.795	8.00772e-13	962.798	586.795	6.51315e-13	962.798	586.795	7.15873e-13	962.798	586.795	5.49017e-13	962.798	586.795	3.6532e-13	962.798	586.795	3.25628e-13	962.798	586.795	1.09852e-11	962.798	586.795	8.37147e-13	962.798	586.795
180.2	110.663	-22.9668	180.2	110.663	-25.0679	968.01	589.903	1.5233e-10	968.01	589.903	2.42922e-10	968.01	589.903	7.96876e-11	968.01	589.903	1.3836e-10	968.01	589.903	1.20893e-07	968.01	589.903	5.28888e-12	968.01	589.903	8.11741e-13	968.01	589.903	5.49437e-13	968.01	589.903	5.05153e-13	968.01	589.903	3.83233e-13	968.01	589.903	4.09458e-13	968.01	589.903	4.48604e-13	968.01	589.903	1.08139e-11	968.01	589.903	5.20666e-13	968.01	589.903
180.4	110.782	-22.9883	180.4	110.782	-25.0948	973.218	592.989	1.5746e-10	973.218	592.989	2.46216e-10	973.218	592.989	7.86604e-11	973.218	592.989	1.38283e-10	973.218	592.989	1.20833e-07	973.218	592.989	4.70041e-12	973.218	592.989	7.06767e-13	973.218	592.989	5.10185e-13	973.218	592.989	5.01658e-13	973.218	592.989	4.25956e-13	973.218	592.989	3.95509e-13	973.218	592.989	3.79106e-13	973.218	592.989	9.08143e-12	973.218	592.989	6.69687e-13	973.218	592.989
180.6	110.902	-23.0091	180.6	110.902	-25.1197	978.438	596.152	1.56095e-10	978.438	596.152	2.4467e-10	978.438	596.152	7.99135e-11	978.438	596.152	1.40619e-10	978.438	596.152	1.21104e-07	978.438	596.152	5.01713e-12	978.438	596.152	8.71448e-13	978.438	596.152	5.37973e-13	978.438	596.152	5.96753e-13	978.438	596.152	3.77002e-13	978.438	596.152	3.66402e-13	978.438	596.152	3.34268e-13	978.438	596.152	1.28536e-11	978.438	596.152	6.17228e-13	978.438	596.152
180.8	111.02	-23.0292	180.8	111.02	-25.1447	983.645	599.261	1.56191e-10	983.645	599.261	2.44538e-10	983.645	599.261	8.08767e-11	983.645	599.261	1.40162e-10	983.645	599.261	1.21018e-07	983.645	599.261	4.33875e-12	983.645	599.261	8.75876e-13	983.645	599.261	5.91593e-13	983.645	599.261	6.54664e-13	983.645	599.261	3.97098e-13	983.645	599.261	4.86007e-13	983.645	599.261	3.40884e-13	983.645	599.261	1.14121e-11	983.645	599.261	6.51172e-13	983.645	599.261
181	111.14	-23.0493	181	111.14	-25.1703	988.849	602.368	1.57348e-10	988.849	602.368	2.45033e-10	988.849	602.368	7.78131e-11	988.849	602.368	1.39279e-10	988.849	602.368	1.20752e-07	988.849	602.368	4.84942e-12	988.849	602.368	7.42431e-13	988.849	602.368	6.67871e-13	988.849	602.368	5.01512e-13	988.849	602.368	3.61236e-13	988.849	602.368	3.42203e-13	988.849	602.368	3.77151e-13	988.849	602.368	1.43644e-11	988.849	602.368	5.81204e-13	988.849	602.368
181.2	111.254	-23.072	181.2	111.254	-25.1998	994.074	605.464	1.5837e-10	994.074	605.464	2.43903e-10	994.074	605.464	8.05894e-11	994.074	605.464	1.40643e-10	994.074	605.464	1.20809e-07	994.074	605.464	4.78448e-12	994.074	605.464	8.11155e-13	994.074	605.464	5.66955e-13	994.074	605.464	6.23205e-13	994.074	605.464	4.42737e-13	994.074	605.464	3.65497e-13	994.074	605.464	3.53066e-13	994.074	605.464	1.23661e-11	994.074	605.464	8.00718e-13	994.074	605.464
181.4	111.373	-23.0962	181.4	111.373	-25.2308	999.271	608.584	1.48478e-10	999.271	608.584	2.45584e-10	999.271	608.584	7.90614e-11	999.271	608.584	1.36835e-10	999.271	608.584	1.2095e-07	999.271	608.584	4.97764e-12	999.271	608.584	7.41541e-13	999.271	608.584	6.29855e-13	999.271	608.584	6.39272e-13	999.271	608.584	4.24962e-13	999.271	608.584	3.35567e-13	999.271	608.584	4.22427e-13	999.271	608.584	1.35027e-11	999.271	608.584	5.69419e-13	999.271	608.584
181.6	111.492	-23.1223	181.6	111.492	-25.2638	1004.48	611.682	1.58887e-10	1004.48	611.682	2.40746e-10	1004.48	611.682	8.00822e-11	1004.48	611.682	1.34331e-10	1004.48	611.682	1.20795e-07	1004.48	611.682	4.7191e-12	1004.48	611.682	8.7562e-13	1004.48	611.682	5.70771e-13	1004.48	611.682	4.88101e-13	1004.48	611.682	3.66117e-13	1004.48	611.682	3.50294e-13	1004.48	611.682	3.14909e-13	1004.48	611.682	1.3062e-11	1004.48	611.682	1.06189e-12	1004.48	611.682
181.8	111.611	-23.1525	181.8	111.611	-25.3021	1009.68	614.782	1.57331e-10	1009.68	614.782	2.4077e-10	1009.68	614.782	7.95376e-11	1009.68	614.782	1.37268e-10	1009.68	614.782	1.20874e-07	1009.68	614.782	4.77205e-12	1009.68	614.782	7.75899e-13	1009.68	614.782	6.15202e-13	1009.68	614.782	5.52106e-13	1009.68	614.782	3.54558e-13	1009.68	614.782	4.05726e-13	1009.68	614.782	2.87906e-13	1009.68	614.782	1.38957e-11	1009.68	614.782	6.01811e-13	1009.68	614.782
182	111.729	-23.1833	182	111.729	-25.3412	1014.91	617.938	1.48079e-10	1014.91	617.938	2.42383e-10	1014.91	617.938	8.01777e-11	1014.91	617.938	1.35698e-10	1014.91	617.938	1.20927e-07	1014.91	617.938	5.04529e-12	1014.91	617.938	7.53681e-13	1014.91	617.938	5.51589e-13	1014.91	617.938	4.32745e-13	1014.91	617.938	3.3397e-13	1014.91	617.938	4.5248e-13	1014.91	617.938	3.26746e-13	1014.91	617.938	1.22435e-11	1014.91	617.938	6.10968e-13	1014.91	617.938
182.2	111.848	-23.2142	182.2	111.848	-25.3795	1020.13	621.022	1.54817e-10	1020.13	621.022	2.39355e-10	1020.13	621.022	8.17002e-11	1020.13	621.022	1.36976e-10	1020.13	621.022	1.20781e-07	1020.13	621.022	5.05376e-12	1020.13	621.022	8.87435e-13	1020.13	621.022	6.01345e-13	1020.13	621.022	5.56642e-13	1020.13	621.022	4.31723e-13	1020.13	621.022	3.91882e-13	1020.13	621.022	3.27986e-13	1020.13	621.022	1.23765e-11	1020.13	621.022	8.16353e-13	1020.13	621.022
182.4	111.966	-23.2464	182.4	111.966	-25.4192	1025.37	624.168	1.54051e-10	1025.37	624.168	2.48016e-10	1025.37	624.168	8.02996e-11	1025.37	624.168	1.38795e-10	1025.37	624.168	1.20838e-07	1025.37	624.168	4.72138e-12	1025.37	624.168	8.23198e-13	1025.37	624.168	5.39714e-13	1025.37	624.168	6.55001e-13	1025.37	624.168	3.42232e-13	1025.37	624.168	3.38907e-13	1025.37	624.168	4.17633e-13	1025.37	624.168	1.27292e-11	1025.37	624.168	7.40141e-13	1025.37	624.168
182.6	112.085	-23.2813	182.6	112.085	-25.4623	1030.58	627.271	1.52555e-10	1030.58	627.271	2.41778e-10	1030.58	627.271	7.70033e-11	1030.58	627.271	1.36083e-10	1030.58	627.271	1.21008e-07	1030.58	627.271	4.63357e-12	1030.58	627.271	9.10197e-13	1030.58	627.271	5.84008e-13	1030.58	627.271	8.18308e-13	1030.58	627.271	3.6945e-13	1030.58	627.271	3.31579e-13	1030.58	627.271	3.78091e-13	1030.58	627.271	1.35105e-11	1030.58	627.271	5.64859e-13	1030.58	627.271
182.8	112.204	-23.3195	182.8	112.204	-25.5087	1035.79	630.368	1.52505e-10	1035.79	630.368	2.35235e-10	1035.79	630.368	7.6697e-11	1035.79	630.368	1.36088e-10	1035.79	630.368	1.20891e-07	1035.79	630.368	4.96303e-12	1035.79	630.368	7.4668e-13	1035.79	630.368	5.23437e-13	1035.79	630.368	7.44239e-13	1035.79	630.368	4.37351e-13	1035.79	630.368	3.48609e-13	1035.79	630.368	4.28151e-13	1035.79	630.368	1.04083e-11	1035.79	630.368	8.51562e-13	1035.79	630.368
183	112.323	-23.3598	183	112.323	-25.5558	1041.01	633.529	1.54135e-10	1041.01	633.529	2.40298e-10	1041.01	633.529	8.22842e-11	1041.01	633.529	1.36964e-10	1041.01	633.529	1.20907e-07	1041.01	633.529	5.11538e-12	1041.01	633.529	7.88268e-13	1041.01	633.529	5.48788e-13	1041.01	633.529	7.63273e-13	1041.01	633.529	3.70761e-13	1041.01	633.529	3.07263e-13	1041.01	633.529	3.31287e-13	1041.01	633.529	1.14929e-11	1041.01	633.529	9.59547e-13	1041.01	633.529
183.2	112.441	-23.3994	183.2	112.441	-25.6029	1046.24	636.617	1.52864e-10	1046.24	636.617	2.39908e-10	1046.24	636.617	7.9126e-11	1046.24	636.617	1.37886e-10	1046.24	636.617	1.20682e-07	1046.24	636.617	4.77883e-12	1046.24	636.617	8.58674e-13	1046.24	636.617	6.35571e-13	1046.24	636.617	5.4243e-13	1046.24	636.617	4.38313e-13	1046.24	636.617	3.37362e-13	1046.24	636.617	4.46093e-13	1046.24	636.617	1.09505e-11	1046.24	636.617	6.19081e-13	1046.24	636.617
183.4	112.56	-23.439	183.4	112.56	-25.6507	1051.45	639.717	1.54841e-10	1051.45	639.717	2.43271e-10	1051.45	639.717	7.91845e-11	1051.45	639.717	1.41579e-10	1051.45	639.717	1.21015e-07	1051.45	639.717	4.40994e-12	1051.45	639.717	7.96652e-13	1051.45	639.717	5.35637e-13	1051.45	639.717	6.3922e-13	1051.45	639.717	3.14315e-13	1051.45	639.717	4.44601e-13	1051.45	639.717	3.45808e-13	1051.45	639.717	1.24433e-11	1051.45	639.717	5.9936e-13	1051.45	639.717
183.6	112.679	-23.4826	183.6	112.679	-25.7026	1056.65	642.807	1.55538e-10	1056.65	642.807	2.38573e-10	1056.65	642.807	8.16954e-11	1056.65	642.807	1.35983e-10	1056.65	642.807	1.20785e-07	1056.65	642.807	4.70187e-12	1056.65	642.807	8.74454e-13	1056.65	642.807	5.4554e-13	1056.65	642.807	5.97758e-13	1056.65	642.807	3.84512e-13	1056.65	642.807	2.99466e-13	1056.65	642.807	3.07138e-13	1056.65	642.807	1.37064e-11	1056.65	642.807	6.18636e-13	1056.65	642.807
183.8	112.798	-23.5269	183.8	112.798	-25.7557	1061.87	645.964	1.56052e-10	1061.87	645.964	2.41167e-10	1061.87	645.964	7.92036e-11	1061.87	645.964	1.39557e-10	1061.87	645.964	1.20532e-07	1061.87	645.964	4.50098e-12	1061.87	645.964	7.14987e-13	1061.87	645.964	5.70742e-13	1061.87	645.964	6.24298e-13	1061.87	645.964	4.43555e-13	1061.87	645.964	3.48403e-13	1061.87	645.964	3.91363e-13	1061.87	645.964	1.10678e-11	1061.87	645.964	5.88601e-13	1061.87	645.964
184	112.916	-23.5699	184	112.916	-25.8082	1067.08	649.041	1.51483e-10	1067.08	649.041	2.38671e-10	1067.08	649.041	8.02303e-11	1067.08	649.041	1.34539e-10	1067.08	649.041	1.20577e-07	1067.08	649.041	4.60326e-12	1067.08	649.041	7.82892e-13	1067.08	649.041	5.20261e-13	1067.08	649.041	9.51649e-13	1067.08	649.041	3.87762e-13	1067.08	649.041	3.7281e-13	1067.08	649.041	4.65452e-13	1067.08	649.041	1.24689e-11	1067.08	649.041	1.16884e-12	1067.08	649.041
184.2	113.035	-23.6115	184.2	113.035	-25.8587	1072.29	652.154	1.5402e-10	1072.29	652.154	2.39465e-10	1072.29	652.154	7.81234e-11	1072.29	652.154	1.38388e-10	1072.29	652.154	1.2079e-07	1072.29	652.154	4.65686e-12	1072.29	652.154	9.42074e-13	1072.29	652.154	5.73025e-13	1072.29	652.154	5.36973e-13	1072.29	652.154	3.7587e-13	1072.29	652.154	3.89151e-13	1072.29	652.154	3.58797e-13	1072.29	652.154	1.36963e-11	1072.29	652.154	5.2806e-13	1072.29	652.154
184.4	113.152	-23.6485	184.4	113.152	-25.9032	1077.49	655.264	1.52612e-10	1077.49	655.264	2.39236e-10	1077.49	655.264	7.77009e-11	1077.49	655.264	1.35877e-10	1077.49	655.264	1.20706e-07	1077.49	655.264	4.92303e-12	1077.49	655.264	8.26215e-13	1077.49	655.264	6.12684e-13	1077.49	655.264	5.84272e-13	1077.49	655.264	4.57468e-13	1077.49	655.264	4.18973e-13	1077.49	655.264	3.49267e-13	1077.49	655.264	1.19105e-11	1077.49	655.264	5.18132e-13	1077.49	655.264
184.6	113.27	-23.6828	184.6	113.27	-25.9443	1082.7	658.379	1.50238e-10	1082.7	658.379	2.40011e-10	1082.7	658.379	7.76435e-11	1082.7	658.379	1.38542e-10	1082.7	658.379	1.20546e-07	1082.7	658.379	4.5669e-12	1082.7	658.379	7.4196e-13	1082.7	658.379	5.67414e-13	1082.7	658.379	6.06037e-13	1082.7	658.379	3.58455e-13	1082.7	658.379	3.22516e-13	1082.7	658.379	3.73407e-13	1082.7	658.379	1.19939e-11	1082.7	658.379	6.94157e-13	1082.7	658.379
184.8	113.388	-23.7124	184.8	113.388	-25.9835	1087.9	661.474	1.52775e-10	1087.9	661.474	2.35365e-10	1087.9	661.474	7.86372e-11	1087.9	661.474	1.36117e-10	1087.9	661.474	1.20974e-07	1087.9	661.474	4.74304e-12	1087.9	661.474	7.95452e-13	1087.9	661.474	5.22378e-13	1087.9	661.474	6.36575e-13	1087.9	661.474	3.77421e-13	1087.9	661.474	2.99863e-13	1087.9	661.474	3.5987e-13	1087.9	661.474	1.19859e-11	1087.9	661.474	7.87486e-13	1087.9	661.474
185	113.506	-23.7406	185	113.506	-26.0226	1093.11	664.588	1.52605e-10	1093.11	664.588	2.36222e-10	1093.11	664.588	7.4988e-11	1093.11	664.588	1.33364e-10	1093.11	664.588	1.20584e-07	1093.11	664.588	4.79238e-12	1093.11	664.588	9.52446e-13	1093.11	664.588	5.58999e-13	1093.11	664.588	7.6444e-13	1093.11	664.588	3.69622e-13	1093.11	664.588	3.51886e-13	1093.11	664.588	2.9178e-13	1093.11	664.588	1.39762e-11	1093.11	664.588	9.05695e-13	1093.11	664.588
185.2	113.625	-23.7662	185.2	113.625	-26.0598	1098.32	667.696	1.5109e-10	1098.32	667.696	2.40176e-10	1098.32	667.696	7.64269e-11	1098.32	667.696	1.35832e-10	1098.32	667.696	1.2062e-07	1098.32	667.696	4.45466e-12	1098.32	667.696	9.39076e-13	1098.32	667.696	6.59704e-13	1098.32	667.696	4.9445e-13	1098.32	667.696	4.77344e-13	1098.32	667.696	3.75178e-13	1098.32	667.696	4.39871e-13	1098.32	667.696	1.40091e-11	1098.32	667.696	5.96867e-13	1098.32	667.696
185.4	113.74	-23.7884	185.4	113.74	-26.0949	1103.55	670.826	1.53197e-10	1103.55	670.826	2.35762e-10	1103.55	670.826	7.74455e-11	1103.55	670.826	1.37445e-10	1103.55	670.826	1.20646e-07	1103.55	670.826	4.63082e-12	1103.55	670.826	8.07684e-13	1103.55	670.826	5.3138e-13	1103.55	670.826	8.4836e-13	1103.55	670.826	4.3121e-13	1103.55	670.826	3.55313e-13	1103.55	670.826	3.52232e-13	1103.55	670.826	1.52957e-11	1103.55	670.826	1.05572e-12	1103.55	670.826
185.6	113.86	-23.8033	185.6	113.86	-26.126	1108.76	673.902	1.55782e-10	1108.76	673.902	2.37629e-10	1108.76	673.902	8.01063e-11	1108.76	673.902	1.35173e-10	1108.76	673.902	1.20524e-07	1108.76	673.902	4.96409e-12	1108.76	673.902	9.29971e-13	1108.76	673.902	5.59771e-13	1108.76	673.902	5.65625e-13	1108.76	673.902	3.57938e-13	1108.76	673.902	3.27182e-13	1108.76	673.902	3.76815e-13	1108.76	673.902	1.68875e-11	1108.76	673.902	6.85318e-13	1108.76	673.902
185.8	113.981	-23.8142	185.8	113.981	-26.1545	1113.96	677.01	1.53908e-10	1113.96	677.01	2.36928e-10	1113.96	677.01	7.66771e-11	1113.96	677.01	1.36727e-10	1113.96	677.01	1.20603e-07	1113.96	677.01	5.41209e-12	1113.96	677.01	9.73362e-13	1113.96	677.01	5.82698e-13	1113.96	677.01	7.31943e-13	1113.96	677.01	3.25244e-13	1113.96	677.01	3.2192e-13	1113.96	677.01	2.96665e-13	1113.96	677.01	1.71844e-11	1113.96	677.01	8.34684e-13	1113.96	677.01
186	114.103	-23.8225	186	114.103	-26.1803	1119.17	680.122	1.47365e-10	1119.17	680.122	2.31784e-10	1119.17	680.122	7.87031e-11	1119.17	680.122	1.40332e-10	1119.17	680.122	1.2035e-07	1119.17	680.122	4.17345e-12	1119.17	680.122	7.96643e-13	1119.17	680.122	5.74783e-13	1119.17	680.122	6.1149e-13	1119.17	680.122	3.42986e-13	1119.17	680.122	3.57583e-13	1119.17	680.122	4.96866e-13	1119.17	680.122	1.68304e-11	1119.17	680.122	4.53254e-13	1119.17	680.122
186.2	114.227	-23.8314	186.2	114.227	-26.2102	1124.37	683.248	1.4783e-10	1124.37	683.248	2.32703e-10	1124.37	683.248	7.66586e-11	1124.37	683.248	1.35782e-10	1124.37	683.248	1.20613e-07	1124.37	683.248	4.83458e-12	1124.37	683.248	8.18747e-13	1124.37	683.248	5.43364e-13	1124.37	683.248	5.82213e-13	1124.37	683.248	3.37669e-13	1124.37	683.248	3.93802e-13	1124.37	683.248	3.79283e-13	1124.37	683.248	1.89549e-11	1124.37	683.248	7.1305e-13	1124.37	683.248
186.4	114.346	-23.8383	186.4	114.346	-26.2387	1129.58	686.347	1.51748e-10	1129.58	686.347	2.33766e-10	1129.58	686.347	7.70127e-11	1129.58	686.347	1.34898e-10	1129.58	686.347	1.20426e-07	1129.58	686.347	4.68106e-12	1129.58	686.347	7.22636e-13	1129.58	686.347	6.30322e-13	1129.58	686.347	5.46391e-13	1129.58	686.347	3.44147e-13	1129.58	686.347	3.37804e-13	1129.58	686.347	3.73017e-13	1129.58	686.347	1.9698e-11	1129.58	686.347	5.64065e-13	1129.58	686.347
186.6	114.471	-23.8445	186.6	114.471	-26.2686	1134.77	689.471	1.48639e-10	1134.77	689.471	2.32289e-10	1134.77	689.471	7.53458e-11	1134.77	689.471	1.33529e-10	1134.77	689.471	1.20311e-07	1134.77	689.471	4.79733e-12	1134.77	689.471	7.30184e-13	1134.77	689.471	6.07588e-13	1134.77	689.471	6.68584e-13	1134.77	689.471	3.92682e-13	1134.77	689.471	3.12893e-13	1134.77	689.471	3.99451e-13	1134.77	689.471	1.73147e-11	1134.77	689.471	6.84103e-13	1134.77	689.471
186.8	114.598	-23.8495	186.8	114.598	-26.2946	1139.96	692.558	1.46144e-10	1139.96	692.558	2.36619e-10	1139.96	692.558	7.42451e-11	1139.96	692.558	1.33208e-10	1139.96	692.558	1.20254e-07	1139.96	692.558	4.96196e-12	1139.96	692.558	8.0767e-13	1139.96	692.558	6.18255e-13	1139.96	692.558	4.95994e-13	1139.96	692.558	4.17843e-13	1139.96	692.558	3.90314e-13	1139.96	692.558	3.65179e-13	1139.96	692.558	1.73327e-11	1139.96	692.558	8.20063e-13	1139.96	692.558
187	114.724	-23.8531	187	114.724	-26.3185	1145.16	695.686	1.46319e-10	1145.16	695.686	2.35235e-10	1145.16	695.686	7.35256e-11	1145.16	695.686	1.32361e-10	1145.16	695.686	1.20129e-07	1145.16	695.686	4.77725e-12	1145.16	695.686	9.02389e-13	1145.16	695.686	5.64822e-13	1145.16	695.686	1.04885e-12	1145.16	695.686	3.79118e-13	1145.16	695.686	3.2948e-13	1145.16	695.686	4.95226e-13	1145.16	695.686	1.92805e-11	1145.16	695.686	5.36012e-13	1145.16	695.686
187.2	114.852	-23.8588	187.2	114.852	-26.3418	1150.37	698.747	1.44833e-10	1150.37	698.747	2.33483e-10	1150.37	698.747	7.57698e-11	1150.37	698.747	1.35315e-10	1150.37	698.747	1.20086e-07	1150.37	698.747	4.61567e-12	1150.37	698.747	8.16737e-13	1150.37	698.747	5.58093e-13	1150.37	698.747	5.34578e-13	1150.37	698.747	4.10327e-13	1150.37	698.747	3.87391e-13	1150.37	698.747	4.12977e-13	1150.37	698.747	1.8796e-11	1150.37	698.747	7.33675e-13	1150.37	698.747
187.4	114.98	-23.8664	187.4	114.98	-26.3684	1155.58	701.883	1.44715e-10	1155.58	701.883	2.29452e-10	1155.58	701.883	7.30679e-11	1155.58	701.883	1.30079e-10	1155.58	701.883	1.19976e-07	1155.58	701.883	4.83968e-12	1155.58	701.883	7.60279e-13	1155.58	701.883	4.9939e-13	1155.58	701.883	6.46562e-13	1155.58	701.883	3.71807e-13	1155.58	701.883	3.7638e-13	1155.58	701.883	4.17228e-13	1155.58	701.883	1.97063e-11	1155.58	701.883	9.87797e-13	1155.58	701.883
187.6	115.107	-23.8748	187.6	115.107	-26.3923	1160.78	704.961	1.46815e-10	1160.78	704.961	2.27846e-10	1160.78	704.961	7.17582e-11	1160.78	704.961	1.34386e-10	1160.78	704.961	1.20118e-07	1160.78	704.961	4.72023e-12	1160.78	704.961	6.99669e-13	1160.78	704.961	6.04901e-13	1160.78	704.961	5.79159e-13	1160.78	704.961	3.68332e-13	1160.78	704.961	4.85957e-13	1160.78	704.961	3.8601e-13	1160.78	704.961	1.95089e-11	1160.78	704.961	5.91329e-13	1160.78	704.961
187.8	115.233	-23.8878	187.8	115.233	-26.4203	1165.97	708.057	1.46163e-10	1165.97	708.057	2.28427e-10	1165.97	708.057	7.24967e-11	1165.97	708.057	1.34089e-10	1165.97	708.057	1.19763e-07	1165.97	708.057	4.79252e-12	1165.97	708.057	7.49452e-13	1165.97	708.057	5.59618e-13	1165.97	708.057	6.56008e-13	1165.97	708.057	3.87987e-13	1165.97	708.057	4.00569e-13	1165.97	708.057	3.78285e-13	1165.97	708.057	1.85992e-11	1165.97	708.057	6.89145e-13	1165.97	708.057
188	115.358	-23.9001	188	115.358	-26.4476	1171.18	711.183	1.44665e-10	1171.18	711.183	2.25897e-10	1171.18	711.183	7.29664e-11	1171.18	711.183	1.31128e-10	1171.18	711.183	1.19605e-07	1171.18	711.183	4.34308e-12	1171.18	711.183	7.16987e-13	1171.18	711.183	5.45042e-13	1171.18	711.183	5.65142e-13	1171.18	711.183	3.38038e-13	1171.18	711.183	3.44999e-13	1171.18	711.183	4.15137e-13	1171.18	711.183	1.75105e-11	1171.18	711.183	4.68784e-13	1171.18	711.183
188.2	115.482	-23.9165	188.2	115.482	-26.4789	1176.38	714.278	1.45175e-10	1176.38	714.278	2.22421e-10	1176.38	714.278	7.36489e-11	1176.38	714.278	1.33613e-10	1176.38	714.278	1.19608e-07	1176.38	714.278	4.16912e-12	1176.38	714.278	9.44116e-13	1176.38	714.278	5.74986e-13	1176.38	714.278	5.42768e-13	1176.38	714.278	4.00924e-13	1176.38	714.278	4.39428e-13	1176.38	714.278	3.51027e-13	1176.38	714.278	1.67911e-11	1176.38	714.278	8.38121e-13	1176.38	714.278
188.4	115.605	-23.9369	188.4	115.605	-26.5142	1181.59	717.353	1.45105e-10	1181.59	717.353	2.2059e-10	1181.59	717.353	7.45729e-11	1181.59	717.353	1.30994e-10	1181.59	717.353	1.196e-07	1181.59	717.353	4.4414e-12	1181.59	717.353	8.03114e-13	1181.59	717.353	5.8392e-13	1181.59	717.353	5.96863e-13	1181.59	717.353	3.72935e-13	1181.59	717.353	3.23256e-13	1181.59	717.353	3.15258e-13	1181.59	717.353	1.79644e-11	1181.59	717.353	5.78254e-13	1181.59	717.353
188.6	115.725	-23.9599	188.6	115.725	-26.5495	1186.79	720.472	1.43143e-10	1186.79	720.472	2.2234e-10	1186.79	720.472	7.04928e-11	1186.79	720.472	1.33725e-10	1186.79	720.472	1.19371e-07	1186.79	720.472	4.30083e-12	1186.79	720.472	9.0228e-13	1186.79	720.472	5.66438e-13	1186.79	720.472	6.73784e-13	1186.79	720.472	3.44729e-13	1186.79	720.472	3.54096e-13	1186.79	720.472	3.24668e-13	1186.79	720.472	1.73822e-11	1186.79	720.472	6.87932e-13	1186.79	720.472
188.8	115.844	-23.9916	188.8	115.844	-26.5922	1192	723.554	1.41725e-10	1192	723.554	2.23463e-10	1192	723.554	7.28213e-11	1192	723.554	1.32746e-10	1192	723.554	1.19521e-07	1192	723.554	4.41609e-12	1192	723.554	8.24637e-13	1192	723.554	5.7236e-13	1192	723.554	7.82634e-13	1192	723.554	3.92447e-13	1192	723.554	3.24958e-13	1192	723.554	3.30981e-13	1192	723.554	1.53954e-11	1192	723.554	6.71807e-13	1192	723.554
189	115.961	-24.0254	189	115.961	-26.6341	1197.2	726.657	1.41242e-10	1197.2	726.657	2.20942e-10	1197.2	726.657	6.91837e-11	1197.2	726.657	1.37958e-10	1197.2	726.657	1.19529e-07	1197.2	726.657	5.13089e-12	1197.2	726.657	8.41035e-13	1197.2	726.657	5.70668e-13	1197.2	726.657	5.65374e-13	1197.2	726.657	3.51297e-13	1197.2	726.657	3.43807e-13	1197.2	726.657	3.8268e-13	1197.2	726.657	1.66243e-11	1197.2	726.657	6.52942e-13	1197.2	726.657
189.2	116.076	-24.0624	189.2	116.076	-26.6768	1202.39	729.772	1.41134e-10	1202.39	729.772	2.23781e-10	1202.39	729.772	6.89579e-11	1202.39	729.772	1.34714e-10	1202.39	729.772	1.19179e-07	1202.39	729.772	4.64367e-12	1202.39	729.772	7.50791e-13	1202.39	729.772	5.14384e-13	1202.39	729.772	4.7135e-13	1202.39	729.772	4.11299e-13	1202.39	729.772	3.74232e-13	1202.39	729.772	3.42454e-13	1202.39	729.772	1.6547e-11	1202.39	729.772	5.43252e-13	1202.39	729.772
189.4	116.191	-24.1015	189.4	116.191	-26.7167	1207.62	732.823	1.42927e-10	1207.62	732.823	2.24971e-10	1207.62	732.823	6.91549e-11	1207.62	732.823	1.33361e-10	1207.62	732.823	1.19318e-07	1207.62	732.823	4.7665e-12	1207.62	732.823	9.05793e-13	1207.62	732.823	5.84194e-13	1207.62	732.823	8.14589e-13	1207.62	732.823	4.04986e-13	1207.62	732.823	3.12383e-13	1207.62	732.823	3.2069e-13	1207.62	732.823	1.61765e-11	1207.62	732.823	8.41856e-13	1207.62	732.823
189.6	116.304	-24.1419	189.6	116.304	-26.7553	1212.84	735.937	1.40967e-10	1212.84	735.937	2.22438e-10	1212.84	735.937	7.02082e-11	1212.84	735.937	1.29792e-10	1212.84	735.937	1.191e-07	1212.84	735.937	4.77761e-12	1212.84	735.937	8.05212e-13	1212.84	735.937	6.03617e-13	1212.84	735.937	5.21254e-13	1212.84	735.937	3.81024e-13	1212.84	735.937	4.39931e-13	1212.84	735.937	3.67587e-13	1212.84	735.937	1.50403e-11	1212.84	735.937	6.35557e-13	1212.84	735.937
189.8	116.417	-24.185	189.8	116.417	-26.7952	1218.04	739.026	1.36729e-10	1218.04	739.026	2.21758e-10	1218.04	739.026	6.86149e-11	1218.04	739.026	1.31329e-10	1218.04	739.026	1.18916e-07	1218.04	739.026	4.88746e-12	1218.04	739.026	7.90978e-13	1218.04	739.026	5.76226e-13	1218.04	739.026	5.86262e-13	1218.04	739.026	4.49499e-13	1218.04	739.026	3.64001e-13	1218.04	739.026	3.39864e-13	1218.04	739.026	1.59813e-11	1218.04	739.026	5.75452e-13	1218.04	739.026
190	116.529	-24.2295	190	116.529	-26.8358	1223.25	742.102	1.423e-10	1223.25	742.102	2.21382e-10	1223.25	742.102	6.99205e-11	1223.25	742.102	1.31123e-10	1223.25	742.102	1.18844e-07	1223.25	742.102	4.66335e-12	1223.25	742.102	8.24333e-13	1223.25	742.102	5.8335e-13	1223.25	742.102	4.55439e-13	1223.25	742.102	3.27699e-13	1223.25	742.102	3.4942e-13	1223.25	742.102	3.63817e-13	1223.25	742.102	1.63109e-11	1223.25	742.102	8.93926e-13	1223.25	742.102
190.2	116.641	-24.2712	190.2	116.641	-26.8697	1228.46	745.22	1.34518e-10	1228.46	745.22	2.19903e-10	1228.46	745.22	6.94226e-11	1228.46	745.22	1.30118e-10	1228.46	745.22	1.18952e-07	1228.46	745.22	4.34981e-12	1228.46	745.22	7.85566e-13	1228.46	745.22	5.17637e-13	1228.46	745.22	6.12846e-13	1228.46	745.22	3.97024e-13	1228.46	745.22	3.29669e-13	1228.46	745.22	3.00653e-13	1228.46	745.22	1.7201e-11	1228.46	745.22	5.87314e-13	1228.46	745.22
190.4	116.754	-24.3124	190.4	116.754	-26.9029	1233.68	748.296	1.39489e-10	1233.68	748.296	2.21356e-10	1233.68	748.296	6.94216e-11	1233.68	748.296	1.30747e-10	1233.68	748.296	1.18865e-07	1233.68	748.296	4.4778e-12	1233.68	748.296	7.28807e-13	1233.68	748.296	5.61103e-13	1233.68	748.296	7.13046e-13	1233.68	748.296	4.94039e-13	1233.68	748.296	3.65402e-13	1233.68	748.296	4.12981e-13	1233.68	748.296	1.6808e-11	1233.68	748.296	4.90349e-13	1233.68	748.296
190.6	116.869	-24.3515	190.6	116.869	-26.9362	1238.9	751.398	1.37826e-10	1238.9	751.398	2.1613e-10	1238.9	751.398	6.76035e-11	1238.9	751.398	1.30984e-10	1238.9	751.398	1.18763e-07	1238.9	751.398	4.51031e-12	1238.9	751.398	8.96938e-13	1238.9	751.398	5.75115e-13	1238.9	751.398	6.01304e-13	1238.9	751.398	4.6909e-13	1238.9	751.398	3.20127e-13	1238.9	751.398	3.23759e-13	1238.9	751.398	1.49537e-11	1238.9	751.398	4.1397e-13	1238.9	751.398
190.8	116.981	-24.3852	190.8	116.981	-26.9647	1244.11	754.45	1.37503e-10	1244.11	754.45	2.16997e-10	1244.11	754.45	6.59965e-11	1244.11	754.45	1.32816e-10	1244.11	754.45	1.18731e-07	1244.11	754.45	4.61397e-12	1244.11	754.45	7.82792e-13	1244.11	754.45	5.55984e-13	1244.11	754.45	6.68099e-13	1244.11	754.45	4.08893e-13	1244.11	754.45	3.43117e-13	1244.11	754.45	3.67568e-13	1244.11	754.45	1.60005e-11	1244.11	754.45	9.24461e-13	1244.11	754.45
[truncated: 7,360 more rows]
[truncated: 259 more columns]

## Sheet: EGA_Kskus Paleosol
Supplementary data for thermal and evolved gas analysis of the Kskus paleosol profile. Data can also be downloaded in text file format from the following Mendeley Data Repository: https://data.mendeley.com/datasets/gb24kz2xpz DOI:10.17632/gb24kz2xpz.1
[truncated: 8,316 more rows]
[truncated: 261 more columns]
