# Supplementary material for: Accumulation of radiocarbon in ancient landscapes: A small but significant input of unknown origin
Source: Sci Rep. 2023 May 8;13:7476. doi: 10.1038/s41598-023-34080-4 (PMC10167333; doi:10.1038/s41598-023-34080-4)
Supplement: Supplementary file 2 — Supplementary Tables. [file 41598_2023_34080_MOESM2_ESM.xls]

## Sheet: Yields and Sample Information
UCIT#		Sample ID	Wt Combusted (mg)	mg C extracted	mg C in graphite	C% (UCI Vac line yield)	Comments	TOC (wt. %) from Sender	Difference
42636		Lakim 0cm	178.8	0.470085	0.470085	0.262911		0.30184	-0.038929
42637		Lakim 25cm	440.7	0.393162	0.393162	0.0892132		0.115803	-0.0265899
42638		Lakim 50cm	404.8	0.57265	0.57265	0.141465		0.12754	0.0139252
42639		Lakim 75cm	198.9	0.470085	0.470085	0.236343		0.2512	-0.0148578
42640		Lakim 100 cm	395.7	0.128205	0.128205	0.0323996	Low yield - redo	0.13154	-0.09914
42640	R	Lakim 100 cm	704.2	0.25641	0.25641	0.0364116		0.13154	-0.0951281
42641		Luca 22cm	118.8	0.017094		0.0143889	Not graphitized	0.688775	-0.674386
42641	R	Luca 22cm	299.9	0.034188	0.034188	0.0113998		0.688775	-0.677375
42641	R2	Luca 22cm	1499.5	0.213675	0.213675	0.0142498		0.688775	-0.674525
42642		Turtle cove 0 cm	297.6	0.495726	0.495726	0.166575		0.170416	-0.00384121
42643		Turtle cove 25 cm	255.7	0			Not graphitized	0.196289
42643	R	Turtle cove 25 cm	627.3	0.923077	0.905983	0.147151		0.196289	-0.0491381
42644		Turtle cove 50 cm	200.7	0.461538	0.461538	0.229964		0.261196	-0.0312321
42645		Turtle cove 100 cm	540.7	0.457265	0.457265	0.0845691		0.0930699	-0.00850083
42646	1	Silva Anthracite coal processed	4.1	3.4188	0.709402	83.3854		N/A
42646	2	Silva Anthracite coal processed	4.1		0.435897
Information from sender
Sample	Description	Age	TOC (wt. %)	Estimated clay content (wt. %)
Lakim 0cm	Reduced paleosol	~33 Ma	0.30184	>80
Lakim 25cm	Reduced paleosol	~33 Ma	0.115803	>80
Lakim 50cm	Reduced paleosol	~33 Ma	0.12754	>80
Lakim 75cm	Reduced paleosol	~33 Ma	0.2512	>80
Lakim 100 cm	Reduced paleosol	~33 Ma	0.13154	>80
Luca 22cm	Oxidized paleosol	~33 Ma	0.688775	>85
Turtle cove 0 cm	Reduced paleosol	~28 Ma	0.170416	~45
Turtle cove 25 cm	Reduced paleosol	~28 Ma	0.196289	~45
Turtle cove 50 cm	Reduced paleosol	~28 Ma	0.261196	~45
Turtle cove 100 cm	Reduced paleosol	~28 Ma	0.0930699	~45
Anthracite coal	Cretaceous-age coal	~90 Ma	N/A	N/A
	Samples from Silva Lab, University of Oregon

## Sheet: Table S1
Table S1. Radiocarbon dates of two ~33 Ma paleosol profiles (from Broz et al ., 2022) from the Middle Big Basin Member of the John Day Formation, eastern Oregon, USA
Sample ID	Depth (cm)	TOC (%)	TOC ±	FM	D14C	±	14C age	±	Modern carbon (%)	±
Alfisol	32	0.0152131	0.001	0.163279	-836.721	3.36795	14560	170	0.487325	0.0657375
Alfisol	14	0.00953755	0.001	0.460869	-539.131	3.85364	6220	70	3.14145	0.104862
Inceptisol	20	0.0310849	0.001	0.458526	-541.474	1.3327	6265	25	0.915968	0.0321745
Inceptisol	22	0.0179356	0.001	0.436654	-563.346	1.83446	6655	35	0.87218	0.0557608
Broz, A. P. et al. 2022. Detection of organic carbon in Mars-analog paleosols with thermal and evolved gas analysis. J. Geophys. Res. Planets (2022) doi:https://doi.org/10.1029/2022JE007340.

## Sheet: Table S2
		Table S2. Raw 14C data and conventional radiocarbon ages for three paleosol profiles		KECK CARBON CYCLE AMS FACILITY
					EARTH SYSTEM SCIENCE DEPT, UC IRVINE
14C results					Silva/Broz_University of Oregon					Nov19_21
UCIAMS	Sample name	Sample name	d13C	±	Fraction	±	∆14C	±	14C age	±	mgC in Graphite
#			(‰)		Modern		(‰)		(BP)
Nov19_21
254429	UCIT42636	Lakim 0cm			0.0569515	0.00090042	-943.536	0.90042	23020	130	0.470085
254430	UCIT42637	Lakim 25cm			0.135774	0.00101813	-865.387	1.01813	16040	70	0.393162
254431	UCIT42638	Lakim 50cm			0.0795415	0.000878602	-921.139	0.878602	20340	90	0.57265
254432	UCIT42639	Lakim 75cm			0.0547054	0.000918341	-945.762	0.918341	23340	140	0.470085
254433	UCIT42640R	Lakim 100 cm			0.180848	0.0012273	-820.699	1.2273	13740	60	0.25641
254434	UCIT42641R2	Luca 22cm			0.231657	0.00133311	-770.324	1.33311	11750	50	0.21
254435	UCIT42642	Turtle cove 0 cm			0.0280649	0.000902961	-972.175	0.902961	28700	260	0.495726
254436	UCIT42643R	Turtle cove 25 cm			0.0284509	0.000800533	-971.792	0.800533	28590	230	0.905983
254437	UCIT42644	Turtle cove 50 cm			0.0235588	0.000921265	-976.643	0.921265	30110	320	0.461538
254439	UCIT42645	Turtle cove 100 cm			0.0620769	0.000897437	-938.454	0.897437	22330	120	0.457265
254453	UCIT42646_1_COA	Processed Silva_Coal			0.00240215	9.45178e-05	-997.618	0.0945178	48450	320	0.71
Radiocarbon concentrations are given as fractions of the Modern standard, ∆14C, and conventional radiocarbon age, following the conventions of
Stuiver and Polach (Radiocarbon, v. 19, p.355, 1977).
Sample preparation backgrounds have been subtracted, based on measurements acid washed 14C-free coal from sender, with matching C sizes to the samples.
No preparation background was subtracted for coal.
All results have been corrected for isotopic fractionation according to the conventions of Stuiver and Polach (1977), with d13C values measured on
prepared graphite using the AMS spectrometer. These can differ from d13C of the original material, if fractionation ocurred during sample graphitization
or the AMS measurement, and are not shown.
UCI Graphitization protocol: Hydrogen reduction method (organic samples); SOP can be viewed at: https://sites.ps.uci.edu/kccams/education/protocols/
Comments:
Samples Lakim 100 cm and Luca 22cm had much lower C% than indicated by sender. Second or third combustions were needed in order to obtain enough C for graphitization.

## Sheet: Table S3
Table S3. Calibrated radicoarbon ages. Calibrations performed with OxCal 4.4.4 (Bronk Ramsey and Lee, 2013)
Name	Unmodelled (BC/AD)
	from	to	%
R_Date Lakim 0cm	-25696	-25195	95.45
R_Date Lakim 25cm	-17583	-17211	95.45
R_Date Lakim 50cm	-22781	-22214	95.45
R_Date Lakim 75cm	-25821	-25362	95.45
R_Date Lakim 100 cm	-14962	-14460	95.45
R_Date Luca 22cm	-11803	-11550	95.45
R_Date Turtle cove 0 cm	-31887	-30117	95.45
R_Date Turtle cove 25 cm	-31696	-30073	95.45
R_Date Turtle cove 50 cm	-33322	-32132	95.45
R_Date Turtle cove 100 cm	-25074	-24396	95.45
Bronk, C. & Lee, S. Recent and planned developments of the program OXCAL. Radiocarbon 55, 720–730 (2013).

## Sheet: Table S4 Mixing model
			Table S4. Application of a two-endmember isotopic mixing model to measured 14C values for two paleosol profiles (Luca and Lakim).
			Sample name	Paleosol	Depth (horizontal depth into profile, cm)	TOC (wt. %)	TOC ±	Fraction modern (FM)	∆14C	±	14C age	±	TOC (UCI Vac line yield, wt. %)	1/TOC(UCI)	Mixing model "modern" carbon (Modern = 0 permil)	% Modern carbon (Modern = 0 permil)	Mixing model "modern" carbon (modern = 600 permil)	% Modern carbon (modern = 600 permil)	Mixing model "modern" carbon (Modern = 300 permil)	% Modern carbon (Modern = 300 permil)	St. dev of models	propagated error	Mixing model percent "modern" carbon (Young carbon= -776 permil)	Mixing model percent "modern" carbon (Young carbon= -930 permil)
			Lakim 0cm	Lakim	0	0.30184	0.001	0.0569515	-943.536	0.90042	23020	130	0.262911	3.80356	0.0170433	1.70433	0.010652	1.0652	0.0131102	1.31102	0.322385	0.189188	7.6086	24.3475
			Lakim 25cm	Lakim	25	0.115803	0.001	0.135774	-865.387	1.01813	16040	70	0.0892132	11.2091	0.0155885	1.55885	0.00974284	0.974284	0.0119912	1.19912	0.294868	0.189358	6.95917	22.2694
			Lakim 50cm	Lakim	50	0.12754	0.001	0.0795415	-921.139	0.878602	20340	90	0.141465	7.0689	0.0100579	1.00579	0.00628621	0.628621	0.00773688	0.773688	0.190253	0.189322	4.49015	14.3685
			Lakim 75cm	Lakim	75	0.2512	0.001	0.0547054	-945.762	0.918341	23340	140	0.236343	4.23115	0.0136245	1.36245	0.00851532	0.851532	0.0104804	1.04804	0.257717	0.189201	6.08237	19.4636
			Lakim 100 cm	Lakim	100	0.13154	0.001	0.180848	-820.699	1.2273	13740	60	0.0344056	29.0651	0.0235852	2.35852	0.0147407	1.47407	0.0181425	1.81425	0.44613	0.189315	10.5291	33.6931
			Luca 0 cm	Luca	0	0.063	0.025666
			Luca 22cm	Luca	22	0.014	0.025666	0.231657	-770.324	1.33311	11750	50	0.0133462	74.9279	0.00321546	0.321546	0.00200966	0.200966	0.00247343	0.247343	0.0608226	1.84302	1.43547	4.59351
			Luca 50 cm	Luca	50	0.005	0.00254674
			Luca 75 cm	Luca	75	0	0.001
			Luca 100 cm	Luca	100	0.001	0.001
			Turtle cove 0 cm	TC	0	0.170416	0.00366267	0.0280649	-972.175	0.902961	28700	260	0.166575	6.00331	0.00474181	0.474181	0.00296363	0.296363	0.00364754	0.364754	0.0896946	0.190376	2.11688	6.77401
			Turtle cove 25 cm	TC	25	0.196289	0.00378549	0.0284509	-971.792	0.800533	28590	230	0.147151	6.79575	0.00553685	0.553685	0.00346053	0.346053	0.00425911	0.425911	0.104733	0.190139	2.47181	7.90978
			Turtle cove 50 cm	TC	50	0.261196	0.00758043	0.0235588	-976.643	0.921265	30110	320	0.229964	4.3485	0.00610084	0.610084	0.00381303	0.381303	0.00469295	0.469295	0.115402	0.191373	2.72359	8.71549
			Turtle cove 100 cm	TC	100	0.115	0.0315072	0.0620769	-938.454	0.897437	22330	120	0.0845691	11.8247	0.0070778	0.70778	0.00442362	0.442362	0.00544446	0.544446	0.133881	0.332932	3.15973	10.1111
			Cmodern = Ct (∆14Cbulk - ∆14COligocene)/( ∆14CModern - ∆14COligocene)
			where we assume 14C Oligocene and 14C Modern are -1000‰ and 0‰ , respectively
			Three values for 14C Modern were assessed: 0‰, 300‰ and 600‰ (columns N, P, R)
			Two additional endmember values for 14C Modern were assessed: Pleistocene/Holocene (~11 Ka, -776 ‰) and Pleistocene (~21 Ka, -930‰ permil) (Columns X & Y)
																				x
